# Supplementary material for: PAAR Proteins Are Versatile Clips That Enrich the Antimicrobial Weapon Arsenals of Prokaryotes
Source: mSystems. 2021 Dec 7;6(6):e00953-21. doi: 10.1128/mSystems.00953-21 (PMC8651086; doi:10.1128/mSystems.00953-21)
Supplement: DATA SET S1 [file msystems.00953-21-sd001.xlsx]

## Sheet: Sheet1
Assembly accession	Organism name	Group	SubGroup	PAAR copies	PAAR types	PAAR subtypes	VgrG copies
GCF_000601485.1	Chondromyces apiculatus DSM 436	Proteobacteria	delta/epsilon subdivisions	35	6	11	54
GCF_001189295.1	Chondromyces crocatus	Proteobacteria	delta/epsilon subdivisions	24	4	6	47
GCF_001401755.1	Aquimarina longa SW024	FCB group	Bacteroidetes/Chlorobi group	22	2	2	17
GCF_000067165.1	Sorangium cellulosum So ce56	Proteobacteria	delta/epsilon subdivisions	19	5	7	30
GCF_001411495.1	Burkholderia cepacia ATCC 25416	Proteobacteria	Betaproteobacteria	19	3	3	19
GCF_001010285.1	Photorhabdus thracensis	Proteobacteria	Gammaproteobacteria	17	4	5	20
GCF_900177465.1	Paraburkholderia caryophylli	Proteobacteria	Betaproteobacteria	16	4	4	9
GCF_001655675.1	Mangrovibacter phragmitis	Proteobacteria	Gammaproteobacteria	15	3	3	7
GCF_000959245.1	Burkholderia ubonensis MSMB22	Proteobacteria	Betaproteobacteria	14	4	5	16
GCF_000959725.1	Burkholderia gladioli	Proteobacteria	Betaproteobacteria	14	3	3	15
GCF_000972495.1	Hymenobacter terrenus	FCB group	Bacteroidetes/Chlorobi group	12	2	3	7
GCF_001584185.1	Collimonas pratensis	Proteobacteria	Betaproteobacteria	12	3	3	9
GCF_000832305.1	Cupriavidus basilensis	Proteobacteria	Betaproteobacteria	12	2	2	5
GCF_000331735.1	Myxococcus stipitatus DSM 14675	Proteobacteria	delta/epsilon subdivisions	11	3	6	11
GCF_000011545.1	Burkholderia pseudomallei K96243	Proteobacteria	Betaproteobacteria	11	4	4	13
GCF_001865575.1	Paraburkholderia sprentiae WSM5005	Proteobacteria	Betaproteobacteria	11	4	4	9
GCF_001545035.1	Caballeronia glebae	Proteobacteria	Betaproteobacteria	11	3	3	8
GCF_000314875.2	Providencia alcalifaciens Dmel2	Proteobacteria	Gammaproteobacteria	11	1	1	9
GCF_000756615.1	Paenibacillus durus	Terrabacteria group	Firmicutes	11	1	1	16
GCF_001017435.1	[Polyangium] brachysporum	Proteobacteria	Betaproteobacteria	10	4	5	16
GCF_000020045.1	Paraburkholderia phymatum STM815	Proteobacteria	Betaproteobacteria	10	4	4	8
GCF_000968195.1	Xenorhabdus doucetiae	Proteobacteria	Gammaproteobacteria	10	3	4	10
GCF_001027285.1	Archangium gephyra	Proteobacteria	delta/epsilon subdivisions	10	4	4	7
GCF_001262015.1	Prevotella fusca JCM 17724	FCB group	Bacteroidetes/Chlorobi group	10	3	4	7
GCF_000439375.1	Tatumella saanichensis	Proteobacteria	Gammaproteobacteria	10	2	2	4
GCF_000684975.1	Paraburkholderia acidipaludis NBRC 101816	Proteobacteria	Betaproteobacteria	10	2	2	10
GCF_000757785.1	Pluralibacter gergoviae	Proteobacteria	Gammaproteobacteria	9	3	4	4
GCF_000953355.1	Xenorhabdus nematophila AN6/1	Proteobacteria	Gammaproteobacteria	9	3	4	5
GCF_900155355.1	Xenorhabdus innexi	Proteobacteria	Gammaproteobacteria	9	3	4	11
GCF_000259175.1	Providencia stuartii MRSN 2154	Proteobacteria	Gammaproteobacteria	9	3	3	7
GCF_000425385.1	Pseudoduganella violaceinigra DSM 15887	Proteobacteria	Betaproteobacteria	9	3	3	10
GCF_000430645.1	Aquimarina latercula DSM 2041	FCB group	Bacteroidetes/Chlorobi group	9	3	3	10
GCF_000807275.1	Frischella perrara	Proteobacteria	Gammaproteobacteria	9	3	3	16
GCF_000970345.1	Robbsia andropogonis	Proteobacteria	Betaproteobacteria	9	3	3	9
GCF_900113825.1	Paraburkholderia megapolitana	Proteobacteria	Betaproteobacteria	9	3	3	8
GCF_000974605.1	Cupriavidus pauculus	Proteobacteria	Betaproteobacteria	9	1	1	10
GCF_001040945.1	Herbaspirillum seropedicae	Proteobacteria	Betaproteobacteria	9	1	1	10
GCF_000382045.1	Variovorax paradoxus 110B	Proteobacteria	Betaproteobacteria	8	3	5	13
GCF_000785435.1	Paraburkholderia sacchari	Proteobacteria	Betaproteobacteria	8	5	5	3
GCF_001721185.1	Xenorhabdus hominickii	Proteobacteria	Gammaproteobacteria	8	3	5	9
GCF_000170895.1	Plesiocystis pacifica SIR-1	Proteobacteria	delta/epsilon subdivisions	8	3	4	10
GCF_000737315.1	Hyalangium minutum	Proteobacteria	delta/epsilon subdivisions	8	3	4	9
GCF_900114705.1	Rugamonas rubra	Proteobacteria	Gammaproteobacteria	8	4	4	5
GCF_000007805.1	Pseudomonas syringae pv. tomato str. DC3000	Proteobacteria	Gammaproteobacteria	8	3	3	7
GCF_000688655.1	Lonsdalea quercina subsp. quercina	Proteobacteria	Gammaproteobacteria	8	2	3	4
GCF_002091635.1	Pseudomonas indica NBRC 103045	Proteobacteria	Gammaproteobacteria	8	3	3	5
GCF_000009125.1	Ralstonia solanacearum GMI1000	Proteobacteria	Betaproteobacteria	8	2	2	10
GCF_000091565.1	Erwinia amylovora CFBP1430	Proteobacteria	Gammaproteobacteria	8	2	2	6
GCF_000698595.1	Caballeronia glathei	Proteobacteria	Betaproteobacteria	8	2	2	5
GCF_000739795.1	Paraburkholderia kururiensis subsp. thiooxydans NBRC 107107	Proteobacteria	Betaproteobacteria	8	2	2	5
GCF_900110875.1	Pseudovibrio axinellae	Proteobacteria	Alphaproteobacteria	8	2	2	3
GCF_000219105.1	Myxococcus macrosporus	Proteobacteria	delta/epsilon subdivisions	8	1	1	4
GCF_000488195.1	Acinetobacter gyllenbergii NIPH 230	Proteobacteria	Gammaproteobacteria	8	1	1	5
GCF_000599985.1	Gilliamella apicola	Proteobacteria	Gammaproteobacteria	8	1	1	12
GCF_001294205.1	Amantichitinum ursilacus	Proteobacteria	Betaproteobacteria	8	1	1	5
GCF_001447195.1	Aquabacterium parvum	Proteobacteria	Betaproteobacteria	8	1	1	9
GCF_000016285.1	Agrobacterium vitis S4	Proteobacteria	Alphaproteobacteria	7	3	4	5
GCF_000176855.2	Acidovorax avenae subsp. avenae ATCC 19860	Proteobacteria	Betaproteobacteria	7	3	4	8
GCF_000184745.1	Variovorax paradoxus EPS	Proteobacteria	Betaproteobacteria	7	2	3	15
GCF_000186265.1	Cellulophaga algicola DSM 14237	FCB group	Bacteroidetes/Chlorobi group	7	3	3	2
GCF_000335475.2	Cystobacter fuscus DSM 2262	Proteobacteria	delta/epsilon subdivisions	7	3	3	5
GCF_000409775.1	Halomonas anticariensis FP35 = DSM 16096	Proteobacteria	Gammaproteobacteria	7	3	3	7
GCF_900116645.1	Massilia namucuonensis	Proteobacteria	Betaproteobacteria	7	3	3	9
GCF_000025565.1	Enterobacter cloacae subsp. cloacae ATCC 13047	Proteobacteria	Gammaproteobacteria	7	2	2	2
GCF_000240075.2	Flavobacterium columnare ATCC 49512	FCB group	Bacteroidetes/Chlorobi group	7	2	2	5
GCF_000299455.1	Escherichia coli O104:H4 str. 2011C-3493	Proteobacteria	Gammaproteobacteria	7	2	2	5
GCF_000467125.1	Vibrio proteolyticus NBRC 13287	Proteobacteria	Gammaproteobacteria	7	2	2	3
GCF_000698575.1	Caballeronia zhejiangensis	Proteobacteria	Betaproteobacteria	7	2	2	8
GCF_000737765.1	Chryseobacterium vrystaatense	FCB group	Bacteroidetes/Chlorobi group	7	1	2	7
GCF_000759445.1	Pseudomonas lutea	Proteobacteria	Gammaproteobacteria	7	2	2	4
GCF_900112775.1	[Clostridium] populeti	Terrabacteria group	Firmicutes	7	1	2	7
GCF_900143185.1	Chryseobacterium scophthalmum	FCB group	Bacteroidetes/Chlorobi group	7	2	2	5
GCF_000008865.2	Escherichia coli O157:H7 str. Sakai	Proteobacteria	Gammaproteobacteria	7	1	1	3
GCF_000971975.1	Paenibacillus algorifonticola	Terrabacteria group	Firmicutes	7	1	1	8
GCF_001418685.1	Apibacter mensalis	FCB group	Bacteroidetes/Chlorobi group	7	1	1	6
GCF_000006765.1	Pseudomonas aeruginosa PAO1	Proteobacteria	Gammaproteobacteria	6	5	5	10
GCF_000948975.1	Thalassomonas actiniarum	Proteobacteria	Gammaproteobacteria	6	3	5	6
GCF_001293685.1	Desulfatitalea tepidiphila	Proteobacteria	delta/epsilon subdivisions	6	4	5	8
GCF_000009065.1	Yersinia pestis CO92	Proteobacteria	Gammaproteobacteria	6	4	4	7
GCF_001676155.1	Morganella psychrotolerans	Proteobacteria	Gammaproteobacteria	6	4	4	4
GCF_001939045.1	Rhizobium oryziradicis	Proteobacteria	Alphaproteobacteria	6	3	4	4
GCF_000007565.2	Pseudomonas putida KT2440	Proteobacteria	Gammaproteobacteria	6	3	3	6
GCF_000012245.1	Pseudomonas syringae pv. syringae B728a	Proteobacteria	Gammaproteobacteria	6	3	3	6
GCF_000019585.2	Xanthomonas oryzae pv. oryzae PXO99A	Proteobacteria	Gammaproteobacteria	6	3	3	15
GCF_000183345.1	Escherichia coli O83:H1 str. NRG 857C	Proteobacteria	Gammaproteobacteria	6	3	3	4
GCF_000374805.1	Chitiniphilus shinanonensis DSM 23277	Proteobacteria	Betaproteobacteria	6	2	3	9
GCF_000463155.2	Siccibacter turicensis LMG 23730	Proteobacteria	Gammaproteobacteria	6	2	3	3
GCF_000590885.1	Erwinia mallotivora	Proteobacteria	Gammaproteobacteria	6	3	3	4
GCF_000711875.1	Andreprevotia chitinilytica DSM 18519	Proteobacteria	Betaproteobacteria	6	3	3	6
GCF_001484765.1	[Erwinia] teleogrylli	Proteobacteria	Gammaproteobacteria	6	3	3	5
GCF_001544495.1	Caballeronia telluris	Proteobacteria	Betaproteobacteria	6	3	3	7
GCF_001747085.1	Algibacter aquaticus	FCB group	Bacteroidetes/Chlorobi group	6	2	3	6
GCF_002025665.1	Chryseobacterium indologenes	FCB group	Bacteroidetes/Chlorobi group	6	3	3	6
GCF_900109685.1	Chitinophaga rupis	FCB group	Bacteroidetes/Chlorobi group	6	3	3	4
GCF_900115195.1	Xenorhabdus japonica	Proteobacteria	Gammaproteobacteria	6	3	3	6
GCF_900130105.1	Vibrio aerogenes CECT 7868	Proteobacteria	Gammaproteobacteria	6	3	3	14
GCF_000091465.1	Vibrio tasmaniensis LGP32	Proteobacteria	Gammaproteobacteria	6	2	2	1
GCF_000255535.1	Rahnella aquatilis HX2	Proteobacteria	Gammaproteobacteria	6	2	2	7
GCF_000284095.1	Selenomonas ruminantium subsp. lactilytica TAM6421	Terrabacteria group	Firmicutes	6	2	2	2
GCF_000368565.1	Acinetobacter gerneri DSM 14967 = CIP 107464	Proteobacteria	Gammaproteobacteria	6	2	2	9
GCF_000521505.1	Advenella mimigardefordensis DPN7	Proteobacteria	Betaproteobacteria	6	2	2	9
GCF_000621185.1	Franconibacter pulveris DSM 19144	Proteobacteria	Gammaproteobacteria	6	2	2	5
GCF_000723165.1	Janthinobacterium agaricidamnosum NBRC 102515 = DSM 9628	Proteobacteria	Betaproteobacteria	6	2	2	19
GCF_001534745.1	Pseudomonas monteilii	Proteobacteria	Gammaproteobacteria	6	2	2	4
GCF_001548015.1	Methylobacterium aquaticum	Proteobacteria	Alphaproteobacteria	6	1	2	3
GCF_001590605.1	Pedobacter cryoconitis	FCB group	Bacteroidetes/Chlorobi group	6	2	2	7
GCF_002078015.1	Niastella populi	FCB group	Bacteroidetes/Chlorobi group	6	2	2	4
GCF_000012685.1	Myxococcus xanthus DK 1622	Proteobacteria	delta/epsilon subdivisions	6	1	1	5
GCF_000024405.1	Sebaldella termitidis ATCC 33386	Fusobacteria	Fusobacteriia	6	1	1	2
GCF_000429305.1	Desulfovibrio inopinatus DSM 10711	Proteobacteria	delta/epsilon subdivisions	6	1	1	6
GCF_000565345.1	Salinivibrio costicola subsp. costicola ATCC 33508 = LMG 11651	Proteobacteria	Gammaproteobacteria	6	1	1	1
GCF_000768335.1	Lysobacter arseniciresistens ZS79	Proteobacteria	Gammaproteobacteria	6	1	1	1
GCF_001049335.1	Brenneria goodwinii	Proteobacteria	Gammaproteobacteria	6	1	1	4
GCF_900142295.1	Oceanicola litoreus	Proteobacteria	Alphaproteobacteria	5	3	5	5
GCF_000027225.1	Xenorhabdus bovienii SS-2004	Proteobacteria	Gammaproteobacteria	5	3	4	9
GCF_000069965.1	Proteus mirabilis HI4320	Proteobacteria	Gammaproteobacteria	5	3	4	4
GCF_000531755.1	Xenorhabdus cabanillasii JM26	Proteobacteria	Gammaproteobacteria	5	3	4	13
GCF_001654915.1	Buttiauxella ferragutiae ATCC 51602	Proteobacteria	Gammaproteobacteria	5	4	4	6
GCF_000024005.1	Chitinophaga pinensis DSM 2588	FCB group	Bacteroidetes/Chlorobi group	5	3	3	5
GCF_000215745.1	Klebsiella aerogenes KCTC 2190	Proteobacteria	Gammaproteobacteria	5	3	3	5
GCF_000401255.1	Xanthomonas maliensis	Proteobacteria	Gammaproteobacteria	5	3	3	4
GCF_000800615.1	Pseudomonas putida	Proteobacteria	Gammaproteobacteria	5	3	3	6
GCF_001026985.1	Pragia fontium	Proteobacteria	Gammaproteobacteria	5	3	3	7
GCF_001550095.1	Celeribacter ethanolicus	Proteobacteria	Alphaproteobacteria	5	3	3	3
GCF_001866515.1	Massilia timonae	Proteobacteria	Betaproteobacteria	5	3	3	8
GCF_900119825.1	Chitinimonas taiwanensis DSM 18899	Proteobacteria	Betaproteobacteria	5	3	3	7
GCF_900167135.1	Chitinophaga eiseniae	FCB group	Bacteroidetes/Chlorobi group	5	3	3	4
GCF_900176275.1	Andreprevotia lacus DSM 23236	Proteobacteria	Betaproteobacteria	5	3	3	4
GCF_000368485.1	Acinetobacter guillouiae NIPH 991	Proteobacteria	Gammaproteobacteria	5	2	2	8
GCF_000378085.1	Prevotella loescheii DSM 19665 = JCM 12249 = ATCC 15930	FCB group	Bacteroidetes/Chlorobi group	5	1	2	3
GCF_000737705.1	Chryseobacterium soli	FCB group	Bacteroidetes/Chlorobi group	5	2	2	4
GCF_000759795.1	Pseudescherichia vulneris NBRC 102420	Proteobacteria	Gammaproteobacteria	5	2	2	4
GCF_001297765.1	Trabulsiella odontotermitis	Proteobacteria	Gammaproteobacteria	5	2	2	7
GCF_001482195.1	Luteimonas abyssi	Proteobacteria	Gammaproteobacteria	5	2	2	10
GCF_001654435.1	Pseudomonas citronellolis	Proteobacteria	Gammaproteobacteria	5	2	2	4
GCF_002077945.1	Niastella vici	FCB group	Bacteroidetes/Chlorobi group	5	2	2	3
GCF_900102625.1	Acidovorax valerianellae	Proteobacteria	Betaproteobacteria	5	2	2	4
GCF_900107625.1	Bizionia paragorgiae	FCB group	Bacteroidetes/Chlorobi group	5	2	2	4
GCF_900107685.1	Paraburkholderia sartisoli	Proteobacteria	Betaproteobacteria	5	2	2	3
GCF_900143065.1	Duganella sacchari	Proteobacteria	Betaproteobacteria	5	2	2	5
GCF_900156655.1	Rhodobacter aestuarii	Proteobacteria	Alphaproteobacteria	5	2	2	3
GCF_000427785.1	Massilia alkalitolerans DSM 17462	Proteobacteria	Betaproteobacteria	5	1	1	6
GCF_000430845.1	Chryseobacterium gregarium DSM 19109	FCB group	Bacteroidetes/Chlorobi group	5	1	1	4
GCF_000473995.1	Clostridium saccharobutylicum DSM 13864	Terrabacteria group	Firmicutes	5	1	1	6
GCF_000495935.2	Elizabethkingia anophelis NUHP1	FCB group	Bacteroidetes/Chlorobi group	5	1	1	5
GCF_000517085.1	Saccharicrinis fermentans DSM 9555 = JCM 21142	FCB group	Bacteroidetes/Chlorobi group	5	1	1	2
GCF_000701585.1	Acidiphilium angustum ATCC 35903	Proteobacteria	Alphaproteobacteria	5	1	1	2
GCF_000735365.1	Kluyvera ascorbata ATCC 33433	Proteobacteria	Gammaproteobacteria	5	1	1	0
GCF_000746875.1	Paenibacillus macerans	Terrabacteria group	Firmicutes	5	1	1	6
GCF_000829675.1	Acinetobacter rudis	Proteobacteria	Gammaproteobacteria	5	1	1	7
GCF_001045465.1	Chryseobacterium angstadtii	FCB group	Bacteroidetes/Chlorobi group	5	1	1	6
GCF_900142445.1	Chryseobacterium polytrichastri	FCB group	Bacteroidetes/Chlorobi group	5	1	1	6
GCF_000013645.1	Paraburkholderia xenovorans LB400	Proteobacteria	Betaproteobacteria	4	4	4	4
GCF_000300455.3	Kosakonia sacchari SP1	Proteobacteria	Gammaproteobacteria	4	4	4	4
GCF_000763905.1	Paracoccus halophilus	Proteobacteria	Alphaproteobacteria	4	4	4	4
GCF_900115495.1	Enterovibrio norvegicus DSM 15893	Proteobacteria	Gammaproteobacteria	4	4	4	4
GCF_000237065.1	Pseudomonas fluorescens F113	Proteobacteria	Gammaproteobacteria	4	3	3	8
GCF_000333895.2	Grimontia indica	Proteobacteria	Gammaproteobacteria	4	3	3	6
GCF_000374125.1	Niabella aurantiaca DSM 17617	FCB group	Bacteroidetes/Chlorobi group	4	3	3	2
GCF_000428585.1	Zooshikella ganghwensis DSM 15267	Proteobacteria	Gammaproteobacteria	4	3	3	13
GCF_000430545.1	Tenacibaculum ovolyticum DSM 18103	FCB group	Bacteroidetes/Chlorobi group	4	3	3	4
GCF_000482785.1	Derxia gummosa DSM 723	Proteobacteria	Betaproteobacteria	4	3	3	4
GCF_000770305.1	Erwinia oleae	Proteobacteria	Gammaproteobacteria	4	3	3	5
GCF_000953695.1	Aliivibrio wodanis	Proteobacteria	Gammaproteobacteria	4	3	3	4
GCF_000982825.1	Cronobacter sakazakii	Proteobacteria	Gammaproteobacteria	4	3	3	5
GCF_001458415.1	Epibacterium multivorans	Proteobacteria	Alphaproteobacteria	4	3	3	4
GCF_001544615.1	Caballeronia concitans	Proteobacteria	Betaproteobacteria	4	3	3	5
GCF_001598255.1	Mitsuaria chitosanitabida NBRC 102408	Proteobacteria	Betaproteobacteria	4	2	3	4
GCF_001922575.1	Neptunomonas phycophila	Proteobacteria	Gammaproteobacteria	4	2	3	4
GCF_900101395.1	Niabella drilacis	FCB group	Bacteroidetes/Chlorobi group	4	3	3	2
GCF_900104845.1	Paraburkholderia caballeronis	Proteobacteria	Betaproteobacteria	4	3	3	4
GCF_900110835.1	Chitinophaga arvensicola	FCB group	Bacteroidetes/Chlorobi group	4	3	3	4
GCF_900156835.1	Paracoccus saliphilus	Proteobacteria	Alphaproteobacteria	4	2	3	4
GCF_000009925.1	Bacteroides fragilis YCH46	FCB group	Bacteroidetes/Chlorobi group	4	2	2	2
GCF_000010165.1	Brevibacillus brevis NBRC 100599	Terrabacteria group	Firmicutes	4	1	2	4
GCF_000011705.1	Burkholderia mallei ATCC 23344	Proteobacteria	Betaproteobacteria	4	2	2	7
GCF_000012985.1	Hahella chejuensis KCTC 2396	Proteobacteria	Gammaproteobacteria	4	2	2	2
GCF_000016645.1	Flavobacterium johnsoniae UW101	FCB group	Bacteroidetes/Chlorobi group	4	2	2	6
GCF_000174815.1	Porphyromonas endodontalis ATCC 35406	FCB group	Bacteroidetes/Chlorobi group	4	2	2	2
GCF_000196615.1	Erwinia billingiae Eb661	Proteobacteria	Gammaproteobacteria	4	2	2	4
GCF_000374485.1	Algicola sagamiensis DSM 14643	Proteobacteria	Gammaproteobacteria	4	2	2	4
GCF_000376545.2	Epibacterium mobile F1926	Proteobacteria	Alphaproteobacteria	4	2	2	3
GCF_000376785.1	Hahella ganghwensis DSM 17046	Proteobacteria	Gammaproteobacteria	4	2	2	2
GCF_000381905.1	Paenibacillus fonticola DSM 21315	Terrabacteria group	Firmicutes	4	2	2	4
GCF_000600005.1	Snodgrassella alvi wkB2	Proteobacteria	Betaproteobacteria	4	2	2	2
GCF_001006005.1	Serratia fonticola	Proteobacteria	Gammaproteobacteria	4	2	2	3
GCF_001294465.1	Moellerella wisconsensis ATCC 35017	Proteobacteria	Gammaproteobacteria	4	2	2	3
GCF_001418015.1	Lacinutrix mariniflava	FCB group	Bacteroidetes/Chlorobi group	4	2	2	4
GCF_001483865.1	Roseateles depolymerans	Proteobacteria	Betaproteobacteria	4	2	2	5
GCF_001572725.1	Serratia rubidaea	Proteobacteria	Gammaproteobacteria	4	2	2	4
GCF_001586165.1	Obesumbacterium proteus	Proteobacteria	Gammaproteobacteria	4	2	2	5
GCF_001676705.1	Bordetella bronchialis	Proteobacteria	Betaproteobacteria	4	2	2	6
GCF_001721645.1	Pedobacter steynii	FCB group	Bacteroidetes/Chlorobi group	4	2	2	3
GCF_001729725.1	Enterobacter hormaechei subsp. steigerwaltii	Proteobacteria	Gammaproteobacteria	4	2	2	2
GCF_002005445.1	Acetobacter aceti	Proteobacteria	Alphaproteobacteria	4	2	2	1
GCF_002157755.1	Thaumasiovibrio subtropicus	Proteobacteria	Gammaproteobacteria	4	2	2	2
GCF_002196515.1	Vibrio gazogenes	Proteobacteria	Gammaproteobacteria	4	2	2	9
GCF_900089455.2	Orrella dioscoreae	Proteobacteria	Betaproteobacteria	4	2	2	4
GCF_900102545.1	Chitinophaga filiformis	FCB group	Bacteroidetes/Chlorobi group	4	2	2	3
GCF_900106955.1	Aidingimonas halophila	Proteobacteria	Gammaproteobacteria	4	2	2	2
GCF_900111395.1	Thorsellia anophelis DSM 18579	Proteobacteria	Gammaproteobacteria	4	2	2	3
GCF_900114245.1	Pseudovibrio ascidiaceicola	Proteobacteria	Alphaproteobacteria	4	2	2	3
GCF_900142605.1	Chitinophaga jiangningensis	FCB group	Bacteroidetes/Chlorobi group	4	2	2	4
GCF_900184095.1	Vibrio mangrovi	Proteobacteria	Gammaproteobacteria	4	2	2	5
GCF_000005845.2	Escherichia coli str. K-12 substr. MG1655	Proteobacteria	Gammaproteobacteria	4	1	1	0
GCF_000156535.1	Roseburia intestinalis L1-82	Terrabacteria group	Firmicutes	4	1	1	0
GCF_000164985.3	Paenibacillus polymyxa SC2	Terrabacteria group	Firmicutes	4	1	1	7
GCF_000195275.1	Treponema succinifaciens DSM 2489	Spirochaetes	Spirochaetia	4	1	1	9
GCF_000196255.1	Photobacterium profundum SS9	Proteobacteria	Gammaproteobacteria	4	1	1	1
GCF_000340885.1	Clostridium saccharoperbutylacetonicum N1-4(HMT)	Terrabacteria group	Firmicutes	4	1	1	6
GCF_000383895.1	Duganella zoogloeoides ATCC 25935	Proteobacteria	Betaproteobacteria	4	1	1	2
GCF_000422525.1	Halodesulfovibrio aestuarii DSM 10141	Proteobacteria	delta/epsilon subdivisions	4	1	1	1
GCF_000429125.1	Aequorivita capsosiphonis DSM 23843	FCB group	Bacteroidetes/Chlorobi group	4	1	1	3
GCF_000620025.1	Zymobacter palmae DSM 10491	Proteobacteria	Gammaproteobacteria	4	1	1	2
GCF_000687555.1	[Clostridium] aerotolerans DSM 5434	Terrabacteria group	Firmicutes	4	1	1	5
GCF_000737665.1	Chryseobacterium formosense	FCB group	Bacteroidetes/Chlorobi group	4	1	1	3
GCF_000833105.2	Clostridium beijerinckii	Terrabacteria group	Firmicutes	4	1	1	5
GCF_001022195.1	Klebsiella oxytoca	Proteobacteria	Gammaproteobacteria	4	1	1	2
GCF_001735765.2	Clostridium taeniosporum	Terrabacteria group	Firmicutes	4	1	1	3
GCF_001877035.1	Clostridium estertheticum subsp. estertheticum	Terrabacteria group	Firmicutes	4	1	1	3
GCF_900100015.1	Vibrio xiamenensis	Proteobacteria	Gammaproteobacteria	4	1	1	2
GCF_900100115.1	Chryseobacterium soldanellicola	FCB group	Bacteroidetes/Chlorobi group	4	1	1	3
GCF_900105215.1	[Desulfotomaculum] guttoideum	Terrabacteria group	Firmicutes	4	1	1	0
GCF_900112225.1	Massilia yuzhufengensis	Proteobacteria	Betaproteobacteria	4	1	1	8
GCF_900119185.1	Sinomicrobium oceani	FCB group	Bacteroidetes/Chlorobi group	4	1	1	5
GCF_900129245.1	Chryseobacterium arachidis	FCB group	Bacteroidetes/Chlorobi group	4	1	1	5
GCF_900188275.1	Dokdonia pacifica	FCB group	Bacteroidetes/Chlorobi group	4	1	1	4
GCF_000023025.1	Teredinibacter turnerae T7901	Proteobacteria	Gammaproteobacteria	3	3	3	3
GCF_000196495.1	Aliivibrio salmonicida LFI1238	Proteobacteria	Gammaproteobacteria	3	3	3	3
GCF_000238375.2	Pseudoalteromonas citrea DSM 8771	Proteobacteria	Gammaproteobacteria	3	3	3	3
GCF_000300295.4	Piscirickettsia salmonis LF-89 = ATCC VR-1361	Proteobacteria	Gammaproteobacteria	3	3	3	2
GCF_000314895.2	Providencia sneebia DSM 19967	Proteobacteria	Gammaproteobacteria	3	3	3	3
GCF_000341735.1	Methylomicrobium buryatense 5G	Proteobacteria	Gammaproteobacteria	3	2	3	4
GCF_000621145.1	Desulfobulbus elongatus DSM 2908	Proteobacteria	delta/epsilon subdivisions	3	3	3	3
GCF_000711885.1	Chromobacterium haemolyticum DSM 19808	Proteobacteria	Betaproteobacteria	3	3	3	6
GCF_000739935.1	Agrobacterium rubi TR3 = NBRC 13261	Proteobacteria	Alphaproteobacteria	3	2	3	2
GCF_000812685.1	Halocynthiibacter namhaensis	Proteobacteria	Alphaproteobacteria	3	3	3	3
GCF_000968535.2	Methylomicrobium alcaliphilum 20Z	Proteobacteria	Gammaproteobacteria	3	2	3	4
GCF_000969605.1	Aquincola tertiaricarbonis	Proteobacteria	Betaproteobacteria	3	2	3	3
GCF_001305595.1	Azospirillum thiophilum	Proteobacteria	Alphaproteobacteria	3	2	3	4
GCF_001546115.1	Paracoccus aminovorans	Proteobacteria	Alphaproteobacteria	3	2	3	2
GCF_001644705.1	Dickeya solani IPO 2222	Proteobacteria	Gammaproteobacteria	3	2	3	4
GCF_001705565.1	Xanthomonas fragariae	Proteobacteria	Gammaproteobacteria	3	3	3	14
GCF_001921205.1	Actinophytocola xanthii	Terrabacteria group	Actinobacteria	3	3	3	2
GCF_002119665.1	Bordetella genomosp. 13	Proteobacteria	Betaproteobacteria	3	2	3	3
GCF_002195995.1	Inquilinus limosus	Proteobacteria	Alphaproteobacteria	3	3	3	4
GCF_900101345.1	Desulfoluna spongiiphila	Proteobacteria	delta/epsilon subdivisions	3	3	3	6
GCF_900110285.1	Paracoccus alcaliphilus	Proteobacteria	Alphaproteobacteria	3	3	3	5
GCF_900111835.1	Pseudomonas otitidis	Proteobacteria	Gammaproteobacteria	3	3	3	4
GCF_900112265.1	Pseudoalteromonas denitrificans DSM 6059	Proteobacteria	Gammaproteobacteria	3	3	3	2
GCF_900115045.1	Izhakiella capsodis	Proteobacteria	Gammaproteobacteria	3	3	3	2
GCF_000007985.2	Geobacter sulfurreducens PCA	Proteobacteria	delta/epsilon subdivisions	3	2	2	2
GCF_000016565.1	Pseudomonas mendocina ymp	Proteobacteria	Gammaproteobacteria	3	2	2	5
GCF_000023605.1	Pectobacterium carotovorum subsp. carotovorum PC1	Proteobacteria	Gammaproteobacteria	3	1	2	4
GCF_000025405.2	Pantoea ananatis LMG 20103	Proteobacteria	Gammaproteobacteria	3	2	2	2
GCF_000178975.2	Granulicella tundricola MP5ACTX9	Acidobacteria	Acidobacteriia	3	2	2	2
GCF_000196395.1	Aeromonas salmonicida subsp. salmonicida A449	Proteobacteria	Gammaproteobacteria	3	2	2	1
GCF_000246855.1	Niastella koreensis GR20-10	FCB group	Bacteroidetes/Chlorobi group	3	2	2	3
GCF_000253275.1	Flavobacterium branchiophilum FL-15	FCB group	Bacteroidetes/Chlorobi group	3	2	2	4
GCF_000261485.1	Ensifer sojae CCBAU 05684	Proteobacteria	Alphaproteobacteria	3	2	2	1
GCF_000264765.2	Edwardsiella anguillarum ET080813	Proteobacteria	Gammaproteobacteria	3	2	2	4
GCF_000374445.1	Actinokineospora enzanensis DSM 44649	Terrabacteria group	Actinobacteria	3	2	2	3
GCF_000377625.1	Prevotella veroralis DSM 19559 = JCM 6290	FCB group	Bacteroidetes/Chlorobi group	3	1	2	1
GCF_000383855.1	Methylobacter marinus A45	Proteobacteria	Gammaproteobacteria	3	1	2	3
GCF_000397205.1	Pseudomonas protegens CHA0	Proteobacteria	Gammaproteobacteria	3	2	2	4
GCF_000425265.1	Desulfovibrio zosterae DSM 11974	Proteobacteria	delta/epsilon subdivisions	3	2	2	3
GCF_000429645.1	Niveispirillum irakense DSM 11586	Proteobacteria	Alphaproteobacteria	3	2	2	3
GCF_000468615.2	Cellulophaga baltica 18	FCB group	Bacteroidetes/Chlorobi group	3	2	2	3
GCF_000520955.1	Aquimarina pacifica	FCB group	Bacteroidetes/Chlorobi group	3	2	2	3
GCF_000716755.1	Saccharothrix syringae	Terrabacteria group	Actinobacteria	3	2	2	3
GCF_000729985.1	Chryseobacterium antarcticum	FCB group	Bacteroidetes/Chlorobi group	3	2	2	3
GCF_000735455.1	Yokenella regensburgei ATCC 49455	Proteobacteria	Gammaproteobacteria	3	2	2	3
GCF_000763535.1	Vibrio coralliilyticus	Proteobacteria	Gammaproteobacteria	3	2	2	2
GCF_000772105.1	Vibrio tubiashii ATCC 19109	Proteobacteria	Gammaproteobacteria	3	2	2	3
GCF_000801275.2	Vibrio nigripulchritudo	Proteobacteria	Gammaproteobacteria	3	2	2	2
GCF_000828835.1	Thioploca ingrica	Proteobacteria	Gammaproteobacteria	3	1	2	10
GCF_000934705.1	Marinobacter excellens HL-55	Proteobacteria	Gammaproteobacteria	3	2	2	4
GCF_000947195.1	Shewanella algae	Proteobacteria	Gammaproteobacteria	3	2	2	6
GCF_000953735.1	Moritella viscosa	Proteobacteria	Gammaproteobacteria	3	2	2	2
GCF_001038205.1	Muribacter muris	Proteobacteria	Gammaproteobacteria	3	2	2	4
GCF_001262605.1	Pseudobacteroides cellulosolvens ATCC 35603 = DSM 2933	Terrabacteria group	Firmicutes	3	1	2	4
GCF_001311845.1	Desulfosarcina cetonica JCM 12296	Proteobacteria	delta/epsilon subdivisions	3	2	2	2
GCF_001420285.1	Chryseobacterium aquaticum	FCB group	Bacteroidetes/Chlorobi group	3	2	2	3
GCF_001442515.1	Lysobacter enzymogenes	Proteobacteria	Gammaproteobacteria	3	2	2	7
GCF_001591385.1	Variovorax soli NBRC 106424	Proteobacteria	Betaproteobacteria	3	2	2	1
GCF_001597285.1	Pseudomonas alcaligenes	Proteobacteria	Gammaproteobacteria	3	2	2	5
GCF_001953195.1	Acinetobacter soli	Proteobacteria	Gammaproteobacteria	3	2	2	4
GCF_001975225.1	Kosakonia cowanii JCM 10956 = DSM 18146	Proteobacteria	Gammaproteobacteria	3	2	2	5
GCF_900102875.1	Halomonas pantelleriensis	Proteobacteria	Gammaproteobacteria	3	2	2	4
GCF_900103845.1	Pseudomonas jinjuensis	Proteobacteria	Gammaproteobacteria	3	2	2	2
GCF_900108595.1	Pseudomonas fuscovaginae	Proteobacteria	Gammaproteobacteria	3	2	2	5
GCF_900109295.1	Cognatiyoonia koreensis	Proteobacteria	Alphaproteobacteria	3	2	2	3
GCF_900111105.1	Rosenbergiella nectarea	Proteobacteria	Gammaproteobacteria	3	2	2	2
GCF_900111155.1	Pedobacter rhizosphaerae	FCB group	Bacteroidetes/Chlorobi group	3	1	2	3
GCF_900113875.1	Jannaschia pohangensis	Proteobacteria	Alphaproteobacteria	3	2	2	3
GCF_900119105.1	Chitinophaga sancti	FCB group	Bacteroidetes/Chlorobi group	3	2	2	3
GCF_900155965.1	Mucilaginibacter lappiensis	FCB group	Bacteroidetes/Chlorobi group	3	2	2	3
GCF_000007705.1	Chromobacterium violaceum ATCC 12472	Proteobacteria	Betaproteobacteria	3	1	1	2
GCF_000012005.1	Shigella dysenteriae Sd197	Proteobacteria	Gammaproteobacteria	3	1	1	0
GCF_000023905.1	Leptotrichia buccalis C-1013-b	Fusobacteria	Fusobacteriia	3	1	1	1
GCF_000067205.1	Bordetella petrii	Proteobacteria	Betaproteobacteria	3	1	1	3
GCF_000174195.1	Roseburia inulinivorans DSM 16841	Terrabacteria group	Firmicutes	3	1	1	1
GCF_000226625.1	Taylorella asinigenitalis MCE3	Proteobacteria	Betaproteobacteria	3	1	1	3
GCF_000245555.1	Paenibacillus dendritiformis C454	Terrabacteria group	Firmicutes	3	1	1	5
GCF_000259075.1	Marinilabilia salmonicolor JCM 21150	FCB group	Bacteroidetes/Chlorobi group	3	1	1	1
GCF_000284255.1	Rubrivivax gelatinosus IL144	Proteobacteria	Betaproteobacteria	3	1	1	7
GCF_000377505.1	Paenibacillus massiliensis 2301065 = DSM 16942	Terrabacteria group	Firmicutes	3	1	1	5
GCF_000378245.1	Azoarcus toluclasticus ATCC 700605	Proteobacteria	Betaproteobacteria	3	1	1	4
GCF_000379445.1	Fangia hongkongensis FSC776 = DSM 21703	Proteobacteria	Gammaproteobacteria	3	1	1	0
GCF_000379845.1	Moraxella boevrei DSM 14165	Proteobacteria	Gammaproteobacteria	3	1	1	0
GCF_000382345.1	Massilia niastensis DSM 21313	Proteobacteria	Betaproteobacteria	3	1	1	5
GCF_000397065.2	Marinobacter lipolyticus SM19	Proteobacteria	Gammaproteobacteria	3	1	1	2
GCF_000404125.1	Erwinia tracheiphila PSU-1	Proteobacteria	Gammaproteobacteria	3	1	1	3
GCF_000426225.1	Desulforegula conservatrix Mb1Pa	Proteobacteria	delta/epsilon subdivisions	3	1	1	2
GCF_000482505.1	Leptotrichia trevisanii DSM 22070	Fusobacteria	Fusobacteriia	3	1	1	1
GCF_000687875.1	Acidocella facilis ATCC 35904	Proteobacteria	Alphaproteobacteria	3	1	1	2
GCF_000737695.1	Flavobacterium hydatis	FCB group	Bacteroidetes/Chlorobi group	3	1	1	3
GCF_000737775.1	Chryseobacterium piperi	FCB group	Bacteroidetes/Chlorobi group	3	1	1	2
GCF_000746645.1	Acinetobacter baumannii	Proteobacteria	Gammaproteobacteria	3	1	1	3
GCF_000818015.1	Pseudomonas balearica DSM 6083	Proteobacteria	Gammaproteobacteria	3	1	1	3
GCF_000934745.1	Desulfonatronum thioautotrophicum	Proteobacteria	delta/epsilon subdivisions	3	1	1	3
GCF_000954135.1	Ralstonia mannitolilytica	Proteobacteria	Betaproteobacteria	3	1	1	3
GCF_000974425.1	Spirosoma radiotolerans	FCB group	Bacteroidetes/Chlorobi group	3	1	1	3
GCF_001021935.1	Xanthomonas translucens pv. undulosa	Proteobacteria	Gammaproteobacteria	3	1	1	8
GCF_001295265.1	Chryseobacterium indologenes	FCB group	Bacteroidetes/Chlorobi group	3	1	1	5
GCF_001421015.2	Paenibacillus bovis	Terrabacteria group	Firmicutes	3	1	1	4
GCF_001558415.2	Vibrio fluvialis	Proteobacteria	Gammaproteobacteria	3	1	1	3
GCF_001642835.1	Tamlana agarivorans	FCB group	Bacteroidetes/Chlorobi group	3	1	1	1
GCF_001648025.1	Wolbachia endosymbiont of Dactylopius coccus	Proteobacteria	Alphaproteobacteria	3	1	1	0
GCF_001700965.1	Stenotrophomonas nitritireducens	Proteobacteria	Gammaproteobacteria	3	1	1	6
GCF_001913135.1	Pseudomonas psychrotolerans	Proteobacteria	Gammaproteobacteria	3	1	1	2
GCF_001941825.1	Massilia putida	Proteobacteria	Betaproteobacteria	3	1	1	3
GCF_002006345.1	Clostridium puniceum	Terrabacteria group	Firmicutes	3	1	1	5
GCF_002215135.1	Vibrio vulnificus	Proteobacteria	Gammaproteobacteria	3	1	1	1
GCF_900102945.1	Halomonas muralis	Proteobacteria	Gammaproteobacteria	3	1	1	3
GCF_900104045.1	Desulfonauticus submarinus	Proteobacteria	delta/epsilon subdivisions	3	1	1	3
GCF_900105005.1	Pseudomonas litoralis	Proteobacteria	Gammaproteobacteria	3	1	1	5
GCF_900109375.1	Aquimarina amphilecti	FCB group	Bacteroidetes/Chlorobi group	3	1	1	6
GCF_900116605.1	Pseudomonas marincola	Proteobacteria	Gammaproteobacteria	3	1	1	4
GCF_900129475.1	Tenacibaculum mesophilum	FCB group	Bacteroidetes/Chlorobi group	3	1	1	3
GCF_900130115.1	Nissabacter archeti	Proteobacteria	Gammaproteobacteria	3	1	1	3
GCF_900142215.1	Anaerocolumna jejuensis DSM 15929	Terrabacteria group	Firmicutes	3	1	1	1
GCF_900167055.1	Lysobacter spongiicola DSM 21749	Proteobacteria	Gammaproteobacteria	3	1	1	3
GCF_900167225.1	Porphyromonas crevioricanis	FCB group	Bacteroidetes/Chlorobi group	3	1	1	4
GCF_000012425.1	Dechloromonas aromatica RCB	Proteobacteria	Betaproteobacteria	2	2	2	5
GCF_000013665.1	Saccharophagus degradans 2-40	Proteobacteria	Gammaproteobacteria	2	2	2	2
GCF_000018665.1	Delftia acidovorans SPH-1	Proteobacteria	Betaproteobacteria	2	2	2	5
GCF_000019725.1	Methylobacterium radiotolerans JCM 2831	Proteobacteria	Alphaproteobacteria	2	2	2	1
GCF_000024365.1	Nakamurella multipartita DSM 44233	Terrabacteria group	Actinobacteria	2	2	2	2
GCF_000025065.1	Dickeya zeae Ech586	Proteobacteria	Gammaproteobacteria	2	2	2	3
GCF_000092025.1	Agrobacterium fabrum str. C58	Proteobacteria	Alphaproteobacteria	2	2	2	2
GCF_000153725.1	Salipiger bermudensis HTCC2601	Proteobacteria	Alphaproteobacteria	2	2	2	1
GCF_000165485.1	Stigmatella aurantiaca DW4/3-1	Proteobacteria	delta/epsilon subdivisions	2	2	2	4
GCF_000178955.2	Granulicella mallensis MP5ACTX8	Acidobacteria	Acidobacteriia	2	2	2	5
GCF_000192865.1	Marinomonas mediterranea MMB-1	Proteobacteria	Gammaproteobacteria	2	2	2	3
GCF_000195635.1	Bacteroides fluxus YIT 12057	FCB group	Bacteroidetes/Chlorobi group	2	2	2	2
GCF_000196095.1	Vibrio parahaemolyticus RIMD 2210633	Proteobacteria	Gammaproteobacteria	2	2	2	2
GCF_000196815.1	Nitrospira defluvii	Nitrospirae	Nitrospira	2	2	2	3
GCF_000217675.1	Vibrio anguillarum 775	Proteobacteria	Gammaproteobacteria	2	2	2	4
GCF_000243115.2	Niabella soli DSM 19437	FCB group	Bacteroidetes/Chlorobi group	2	2	2	4
GCF_000255655.1	Schlesneria paludicola DSM 18645	PVC group	Planctomycetes	2	1	2	4
GCF_000255705.1	Zavarzinella formosa DSM 19928	PVC group	Planctomycetes	2	2	2	4
GCF_000264455.2	Tistrella mobilis KA081020-065	Proteobacteria	Alphaproteobacteria	2	1	2	2
GCF_000272145.2	Vibrio genomosp. F6 str. FF-238	Proteobacteria	Gammaproteobacteria	2	2	2	4
GCF_000300005.1	Alcanivorax dieselolei B5	Proteobacteria	Gammaproteobacteria	2	2	2	5
GCF_000307375.1	Parabacteroides johnsonii CL02T12C29	FCB group	Bacteroidetes/Chlorobi group	2	2	2	2
GCF_000314995.1	Paraglaciecola arctica BSs20135	Proteobacteria	Gammaproteobacteria	2	2	2	2
GCF_000317435.1	Calothrix sp. PCC 6303	Terrabacteria group	Cyanobacteria/Melainabacteria group	2	2	2	2
GCF_000331105.1	Fibrella aestuarina BUZ 2	FCB group	Bacteroidetes/Chlorobi group	2	2	2	1
GCF_000331535.1	Fulvivirga imtechensis AK7	FCB group	Bacteroidetes/Chlorobi group	2	1	2	2
GCF_000346485.2	Scytonema hofmannii PCC 7110	Terrabacteria group	Cyanobacteria/Melainabacteria group	2	2	2	6
GCF_000354175.2	Vibrio alginolyticus NBRC 15630 = ATCC 17749	Proteobacteria	Gammaproteobacteria	2	2	2	2
GCF_000374525.1	Amorphus coralli DSM 19760	Proteobacteria	Alphaproteobacteria	2	2	2	1
GCF_000379525.1	Lamprocystis purpurea DSM 4197	Proteobacteria	Gammaproteobacteria	2	2	2	1
GCF_000380335.1	Azotobacter vinelandii CA	Proteobacteria	Gammaproteobacteria	2	2	2	3
GCF_000381965.1	Oceanimonas smirnovii ATCC BAA-899	Proteobacteria	Gammaproteobacteria	2	2	2	2
GCF_000381985.1	Novispirillum itersonii subsp. itersonii ATCC 12639	Proteobacteria	Alphaproteobacteria	2	2	2	2
GCF_000410875.1	Pseudomonas pelagia CL-AP6	Proteobacteria	Gammaproteobacteria	2	2	2	2
GCF_000422285.1	Desulfatiglans anilini DSM 4660	Proteobacteria	delta/epsilon subdivisions	2	2	2	1
GCF_000423185.1	Inquilinus limosus DSM 16000	Proteobacteria	Alphaproteobacteria	2	2	2	2
GCF_000425585.1	Terrimonas ferruginea DSM 30193	FCB group	Bacteroidetes/Chlorobi group	2	2	2	2
GCF_000427385.1	Methylocaldum szegediense O-12	Proteobacteria	Gammaproteobacteria	2	2	2	2
GCF_000427625.1	Methylobacter luteus IMV-B-3098	Proteobacteria	Gammaproteobacteria	2	1	2	2
GCF_000427805.1	Budvicia aquatica DSM 5075 = ATCC 35567	Proteobacteria	Gammaproteobacteria	2	2	2	2
GCF_000428825.1	Desulfomicrobium escambiense DSM 10707	Proteobacteria	delta/epsilon subdivisions	2	2	2	7
GCF_000429165.1	Acetobacter nitrogenifigens DSM 23921 = LMG 23498	Proteobacteria	Alphaproteobacteria	2	2	2	1
GCF_000429405.1	Algoriphagus marincola DSM 16067	FCB group	Bacteroidetes/Chlorobi group	2	1	2	2
GCF_000429665.1	Azovibrio restrictus DSM 23866	Proteobacteria	Betaproteobacteria	2	2	2	2
GCF_000430045.1	Meiothermus chliarophilus DSM 9957	Terrabacteria group	Deinococcus-Thermus	2	2	2	2
GCF_000444995.1	Paracoccus aminophilus JCM 7686	Proteobacteria	Alphaproteobacteria	2	2	2	3
GCF_000465555.2	Pantoea dispersa EGD-AAK13	Proteobacteria	Gammaproteobacteria	2	2	2	2
GCF_000484535.1	Gloeobacter kilaueensis JS1	Terrabacteria group	Cyanobacteria/Melainabacteria group	2	2	2	1
GCF_000513215.1	Serratia marcescens subsp. marcescens Db11	Proteobacteria	Gammaproteobacteria	2	2	2	2
GCF_000513275.1	Paenibacillus gorillae	Terrabacteria group	Firmicutes	2	1	2	4
GCF_000518585.1	Agrobacterium larrymoorei AF3.10 = ATCC 51759	Proteobacteria	Alphaproteobacteria	2	2	2	2
GCF_000620485.1	Dyella japonica UNC79MFTsu3.2	Proteobacteria	Gammaproteobacteria	2	2	2	2
GCF_000621165.1	Enterovibrio calviensis DSM 14347	Proteobacteria	Gammaproteobacteria	2	2	2	3
GCF_000622325.1	Sulfitobacter geojensis	Proteobacteria	Alphaproteobacteria	2	1	2	2
GCF_000622365.1	Sulfitobacter noctilucae	Proteobacteria	Alphaproteobacteria	2	1	2	2
GCF_000648515.1	Citrobacter freundii CFNIH1	Proteobacteria	Gammaproteobacteria	2	2	2	1
GCF_000695255.1	Photobacterium galatheae	Proteobacteria	Gammaproteobacteria	2	2	2	3
GCF_000701705.1	Bilophila wadsworthia ATCC 49260	Proteobacteria	delta/epsilon subdivisions	2	2	2	1
GCF_000708615.2	Chryseobacterium hispalense DSM 25574	FCB group	Bacteroidetes/Chlorobi group	2	2	2	3
GCF_000737325.1	Sandaracinus amylolyticus	Proteobacteria	delta/epsilon subdivisions	2	2	2	2
GCF_000745545.1	Caulobacter henricii	Proteobacteria	Alphaproteobacteria	2	2	2	3
GCF_000745855.1	Xenophilus azovorans DSM 13620	Proteobacteria	Betaproteobacteria	2	1	2	2
GCF_000759475.1	Pantoea rwandensis	Proteobacteria	Gammaproteobacteria	2	2	2	3
GCF_000761215.1	Streptomyces glaucescens	Terrabacteria group	Actinobacteria	2	2	2	3
GCF_000766945.1	Cellvibrio mixtus subsp. mixtus J3-8	Proteobacteria	Gammaproteobacteria	2	1	2	1
GCF_000815225.1	Allofrancisella guangzhouensis	Proteobacteria	Gammaproteobacteria	2	1	2	0
GCF_000827125.1	Geoalkalibacter subterraneus	Proteobacteria	delta/epsilon subdivisions	2	2	2	3
GCF_000833025.1	Myroides profundi	FCB group	Bacteroidetes/Chlorobi group	2	2	2	2
GCF_000877395.1	Jannaschia aquimarina	Proteobacteria	Alphaproteobacteria	2	2	2	2
GCF_000939975.1	Pseudomonas saudimassiliensis	Proteobacteria	Gammaproteobacteria	2	2	2	4
GCF_000969705.1	Nitriliruptor alkaliphilus DSM 45188	Terrabacteria group	Actinobacteria	2	2	2	2
GCF_000973105.1	Zobellia galactanivorans	FCB group	Bacteroidetes/Chlorobi group	2	2	2	2
GCF_001006805.1	Microvirga massiliensis	Proteobacteria	Alphaproteobacteria	2	1	2	2
GCF_001267535.1	Erwinia iniecta	Proteobacteria	Gammaproteobacteria	2	2	2	4
GCF_001298265.1	Bosea vaviloviae	Proteobacteria	Alphaproteobacteria	2	2	2	1
GCF_001298445.1	Nostoc piscinale CENA21	Terrabacteria group	Cyanobacteria/Melainabacteria group	2	2	2	2
GCF_001307195.1	Acinetobacter equi	Proteobacteria	Gammaproteobacteria	2	2	2	3
GCF_001449115.1	Terracidiphilus gabretensis	Acidobacteria	Acidobacteriia	2	2	2	2
GCF_001556675.1	Xylophilus ampelinus	Proteobacteria	Betaproteobacteria	2	1	2	1
GCF_001559595.1	Enterovibrio coralii	Proteobacteria	Gammaproteobacteria	2	2	2	3
GCF_001611975.1	Haematospirillum jordaniae	Proteobacteria	Alphaproteobacteria	2	2	2	1
GCF_001639105.2	Azospirillum humicireducens	Proteobacteria	Alphaproteobacteria	2	1	2	2
GCF_001644025.1	Methylomonas koyamae	Proteobacteria	Gammaproteobacteria	2	2	2	2
GCF_001654455.1	Niabella ginsenosidivorans	FCB group	Bacteroidetes/Chlorobi group	2	1	2	3
GCF_001678785.1	Halomonas elongata	Proteobacteria	Gammaproteobacteria	2	2	2	1
GCF_001682385.1	Azoarcus olearius	Proteobacteria	Betaproteobacteria	2	2	2	3
GCF_001693735.1	Orenia metallireducens	Terrabacteria group	Firmicutes	2	1	2	2
GCF_001720395.1	Piscirickettsia litoralis	Proteobacteria	Gammaproteobacteria	2	1	2	9
GCF_001750165.1	Pseudoalteromonas luteoviolacea	Proteobacteria	Gammaproteobacteria	2	2	2	3
GCF_001854475.1	Pseudoalteromonas byunsanensis	Proteobacteria	Gammaproteobacteria	2	2	2	1
GCF_001911425.1	Mucilaginibacter polytrichastri	FCB group	Bacteroidetes/Chlorobi group	2	2	2	3
GCF_001957165.1	Vibrio ostreicida	Proteobacteria	Gammaproteobacteria	2	2	2	2
GCF_001969365.1	Tateyamaria omphalii	Proteobacteria	Alphaproteobacteria	2	1	2	3
GCF_001983935.1	Fuerstia marisgermanicae	PVC group	Planctomycetes	2	1	2	3
GCF_001999245.1	Labrenzia aggregata	Proteobacteria	Alphaproteobacteria	2	1	2	1
GCF_002005305.1	Shewanella psychrophila	Proteobacteria	Gammaproteobacteria	2	2	2	6
GCF_002005465.1	Neoasaia chiangmaiensis	Proteobacteria	Alphaproteobacteria	2	2	2	1
GCF_002025725.1	Herbaspirillum robiniae	Proteobacteria	Betaproteobacteria	2	2	2	5
GCF_002087335.1	Pseudophaeobacter leonis	Proteobacteria	Alphaproteobacteria	2	2	2	1
GCF_002105195.1	Derxia lacustris	Proteobacteria	Betaproteobacteria	2	2	2	3
GCF_002108495.1	Neisseria canis	Proteobacteria	Betaproteobacteria	2	2	2	2
GCF_002108575.1	Neisseria zoodegmatis	Proteobacteria	Betaproteobacteria	2	2	2	6
GCF_002115805.1	Marivita geojedonensis	Proteobacteria	Alphaproteobacteria	2	2	2	1
GCF_002116905.1	Rhizobacter gummiphilus	Proteobacteria	Betaproteobacteria	2	1	2	3
GCF_002151265.1	Halomonas desiderata SP1	Proteobacteria	Gammaproteobacteria	2	2	2	2
GCF_002197665.1	Sphingomonas mucosissima	Proteobacteria	Alphaproteobacteria	2	2	2	1
GCF_002215035.1	Leptolyngbya ohadii IS1	Terrabacteria group	Cyanobacteria/Melainabacteria group	2	2	2	2
GCF_900090265.1	Micromonospora rifamycinica	Terrabacteria group	Actinobacteria	2	2	2	2
GCF_900094565.1	Rhizobium lusitanum	Proteobacteria	Alphaproteobacteria	2	2	2	1
GCF_900100495.1	Pseudomonas benzenivorans	Proteobacteria	Gammaproteobacteria	2	2	2	3
GCF_900101815.1	Pricia antarctica	FCB group	Bacteroidetes/Chlorobi group	2	2	2	2
GCF_900101965.1	Rhodospira trueperi	Proteobacteria	Alphaproteobacteria	2	2	2	3
GCF_900102055.1	Ulvibacter litoralis	FCB group	Bacteroidetes/Chlorobi group	2	2	2	2
GCF_900103165.1	Nitrosospira multiformis	Proteobacteria	Betaproteobacteria	2	2	2	3
GCF_900103755.1	Chryseobacterium taihuense	FCB group	Bacteroidetes/Chlorobi group	2	2	2	2
GCF_900104535.1	Nakamurella panacisegetis	Terrabacteria group	Actinobacteria	2	2	2	2
GCF_900105695.1	Streptomyces melanosporofaciens	Terrabacteria group	Actinobacteria	2	2	2	1
GCF_900107795.1	Chitinophaga terrae Kim and Jung 2007	FCB group	Bacteroidetes/Chlorobi group	2	2	2	2
GCF_900109735.1	Pseudomonas hussainii	Proteobacteria	Gammaproteobacteria	2	2	2	4
GCF_900109885.1	Syntrophus gentianae	Proteobacteria	delta/epsilon subdivisions	2	2	2	2
GCF_900111945.1	Litoreibacter janthinus	Proteobacteria	Alphaproteobacteria	2	2	2	3
GCF_900112005.1	Algoriphagus aquimarinus	FCB group	Bacteroidetes/Chlorobi group	2	1	2	2
GCF_900115755.1	Parafilimonas terrae	FCB group	Bacteroidetes/Chlorobi group	2	2	2	2
GCF_900116635.1	Xenorhabdus koppenhoeferi	Proteobacteria	Gammaproteobacteria	2	1	2	5
GCF_900129315.1	Aliifodinibius roseus	FCB group	Bacteroidetes/Chlorobi group	2	2	2	2
GCF_900129375.1	Streptoalloteichus hindustanus	Terrabacteria group	Actinobacteria	2	2	2	3
GCF_900129785.1	Algoriphagus halophilus	FCB group	Bacteroidetes/Chlorobi group	2	1	2	2
GCF_900141925.1	Pseudomonas zeshuii	Proteobacteria	Gammaproteobacteria	2	2	2	4
GCF_900142125.1	Malonomonas rubra DSM 5091	Proteobacteria	delta/epsilon subdivisions	2	2	2	1
GCF_900142755.1	Halomonas cupida	Proteobacteria	Gammaproteobacteria	2	2	2	3
GCF_900156765.1	Filimonas lacunae	FCB group	Bacteroidetes/Chlorobi group	2	2	2	4
GCF_900188005.1	Actinoplanes regularis	Terrabacteria group	Actinobacteria	2	2	2	2
GCF_000006745.1	Vibrio cholerae O1 biovar El Tor str. N16961	Proteobacteria	Gammaproteobacteria	2	1	1	3
GCF_000006925.2	Shigella flexneri 2a str. 301	Proteobacteria	Gammaproteobacteria	2	1	1	1
GCF_000008025.1	Wolbachia endosymbiont of Drosophila melanogaster	Proteobacteria	Alphaproteobacteria	2	1	1	0
GCF_000008985.1	Francisella tularensis subsp. tularensis SCHU S4	Proteobacteria	Gammaproteobacteria	2	1	1	0
GCF_000012665.1	Desulfovibrio alaskensis G20	Proteobacteria	delta/epsilon subdivisions	2	1	1	0
GCF_000014145.1	Cytophaga hutchinsonii ATCC 33406	FCB group	Bacteroidetes/Chlorobi group	2	1	1	1
GCF_000015285.1	Psychromonas ingrahamii 37	Proteobacteria	Gammaproteobacteria	2	1	1	2
GCF_000017405.1	Ochrobactrum anthropi ATCC 49188	Proteobacteria	Alphaproteobacteria	2	1	1	2
GCF_000017705.1	Vibrio campbellii ATCC BAA-1116	Proteobacteria	Gammaproteobacteria	2	1	1	1
GCF_000020165.1	Clostridium botulinum B str. Eklund 17B (NRP)	Terrabacteria group	Firmicutes	2	1	1	4
GCF_000023245.1	Actinosynnema mirum DSM 43827	Terrabacteria group	Actinobacteria	2	1	1	2
GCF_000055785.1	Chromohalobacter salexigens DSM 3043	Proteobacteria	Gammaproteobacteria	2	1	1	3
GCF_000153185.1	Reinekea blandensis MED297	Proteobacteria	Gammaproteobacteria	2	1	1	2
GCF_000154725.1	Kordia algicida OT-1	FCB group	Bacteroidetes/Chlorobi group	2	1	1	2
GCF_000196015.1	Cupriavidus metallidurans CH34	Proteobacteria	Betaproteobacteria	2	1	1	2
GCF_000238215.1	Tannerella forsythia 92A2	FCB group	Bacteroidetes/Chlorobi group	2	1	1	0
GCF_000240185.1	Klebsiella pneumoniae subsp. pneumoniae HS11286	Proteobacteria	Gammaproteobacteria	2	1	1	2
GCF_000243275.1	Myroides odoratus DSM 2801	FCB group	Bacteroidetes/Chlorobi group	2	1	1	3
GCF_000248015.1	Atlantibacter hermannii NBRC 105704	Proteobacteria	Gammaproteobacteria	2	1	1	2
GCF_000262305.1	Shimwellia blattae DSM 4481 = NBRC 105725	Proteobacteria	Gammaproteobacteria	2	1	1	4
GCF_000265425.1	Terriglobus roseus DSM 18391	Acidobacteria	Acidobacteriia	2	1	1	2
GCF_000276685.1	Taylorella equigenitalis ATCC 35865	Proteobacteria	Betaproteobacteria	2	1	1	4
GCF_000296695.1	Rheinheimera nanhaiensis E407-8	Proteobacteria	Gammaproteobacteria	2	1	1	2
GCF_000328705.1	Saccharothrix espanaensis DSM 44229	Terrabacteria group	Actinobacteria	2	1	1	2
GCF_000331515.1	Photobacterium marinum	Proteobacteria	Gammaproteobacteria	2	1	1	2
GCF_000372065.1	Oligella urethralis DSM 7531	Proteobacteria	Betaproteobacteria	2	1	1	4
GCF_000373105.1	Lewinella persica DSM 23188	FCB group	Bacteroidetes/Chlorobi group	2	1	1	2
GCF_000373985.1	Desulfobacter curvatus DSM 3379	Proteobacteria	delta/epsilon subdivisions	2	1	1	4
GCF_000374645.1	Arhodomonas aquaeolei DSM 8974	Proteobacteria	Gammaproteobacteria	2	1	1	1
GCF_000376585.1	Wolbachia endosymbiont of Drosophila simulans wNo	Proteobacteria	Alphaproteobacteria	2	1	1	0
GCF_000379725.1	Cytophaga aurantiaca DSM 3654	FCB group	Bacteroidetes/Chlorobi group	2	1	1	1
GCF_000379805.1	Lewinella cohaerens DSM 23179	FCB group	Bacteroidetes/Chlorobi group	2	1	1	2
GCF_000380565.1	Microbulbifer variabilis ATCC 700307	Proteobacteria	Gammaproteobacteria	2	1	1	3
GCF_000381125.1	Caldimonas manganoxidans ATCC BAA-369	Proteobacteria	Betaproteobacteria	2	1	1	6
GCF_000411115.1	Capnocytophaga granulosa ATCC 51502	FCB group	Bacteroidetes/Chlorobi group	2	1	1	3
GCF_000420705.1	Hymenobacter norwichensis DSM 15439	FCB group	Bacteroidetes/Chlorobi group	2	1	1	3
GCF_000421185.1	Ornithinimicrobium pekingense DSM 21552	Terrabacteria group	Actinobacteria	2	1	1	2
GCF_000422505.1	Paenibacillus pinihumi DSM 23905 = JCM 16419	Terrabacteria group	Firmicutes	2	1	1	3
GCF_000422685.1	Flavobacterium gelidilacus DSM 15343	FCB group	Bacteroidetes/Chlorobi group	2	1	1	3
GCF_000425165.1	Photobacterium halotolerans DSM 18316	Proteobacteria	Gammaproteobacteria	2	1	1	0
GCF_000426465.1	Chryseobacterium caeni DSM 17710	FCB group	Bacteroidetes/Chlorobi group	2	1	1	1
GCF_000430665.1	Aquimarina muelleri DSM 19832	FCB group	Bacteroidetes/Chlorobi group	2	1	1	2
GCF_000430725.1	Azohydromonas australica DSM 1124	Proteobacteria	Betaproteobacteria	2	1	1	3
GCF_000482865.1	Actinokineospora inagensis DSM 44258	Terrabacteria group	Actinobacteria	2	1	1	2
GCF_000506865.1	Pelistega indica	Proteobacteria	Betaproteobacteria	2	1	1	4
GCF_000517605.1	Rhizobium leguminosarum bv. trifolii WSM1689	Proteobacteria	Alphaproteobacteria	2	1	1	1
GCF_000519125.1	Desulfocurvus vexinensis DSM 17965	Proteobacteria	delta/epsilon subdivisions	2	1	1	0
GCF_000585235.1	Nitrincola nitratireducens	Proteobacteria	Gammaproteobacteria	2	1	1	1
GCF_000590475.1	Pseudomonas stutzeri	Proteobacteria	Gammaproteobacteria	2	1	1	3
GCF_000612125.1	Brevibacillus agri 5-2	Terrabacteria group	Firmicutes	2	1	1	3
GCF_000612805.1	Bacillus ndiopicus	Terrabacteria group	Firmicutes	2	1	1	3
GCF_000613505.1	Prevotella oris DSM 18711 = JCM 12252	FCB group	Bacteroidetes/Chlorobi group	2	1	1	0
GCF_000685805.1	Psychrobacter phenylpyruvicus DSM 7000 = NBRC 102152	Proteobacteria	Gammaproteobacteria	2	1	1	0
GCF_000708045.1	Marinobacter nitratireducens	Proteobacteria	Gammaproteobacteria	2	1	1	3
GCF_000730475.1	Photobacterium sanctipauli	Proteobacteria	Gammaproteobacteria	2	1	1	1
GCF_000735105.1	Chryseobacterium halperniae	FCB group	Bacteroidetes/Chlorobi group	2	1	1	2
GCF_000739895.2	Sphingomonas paucimobilis NBRC 13935	Proteobacteria	Alphaproteobacteria	2	1	1	1
GCF_000740015.1	Vibrio diazotrophicus NBRC 103148	Proteobacteria	Gammaproteobacteria	2	1	1	2
GCF_000745975.1	Desulfobacter vibrioformis DSM 8776	Proteobacteria	delta/epsilon subdivisions	2	1	1	1
GCF_000819865.1	Aeromonas eucrenophila	Proteobacteria	Gammaproteobacteria	2	1	1	3
GCF_000820125.1	Aeromonas simiae	Proteobacteria	Gammaproteobacteria	2	1	1	3
GCF_001005305.1	Kordia zhangzhouensis	FCB group	Bacteroidetes/Chlorobi group	2	1	1	2
GCF_001005315.1	Kordia jejudonensis	FCB group	Bacteroidetes/Chlorobi group	2	1	1	2
GCF_001045555.1	Marinobacter subterrani	Proteobacteria	Gammaproteobacteria	2	1	1	4
GCF_001077885.1	Photobacterium swingsii	Proteobacteria	Gammaproteobacteria	2	1	1	1
GCF_001267925.1	Herbaspirillum hiltneri N3	Proteobacteria	Betaproteobacteria	2	1	1	2
GCF_001418585.1	Streptomyces griseoruber	Terrabacteria group	Actinobacteria	2	1	1	3
GCF_001458595.1	Clostridium neonatale	Terrabacteria group	Firmicutes	2	1	1	2
GCF_001466305.1	Defluviitalea phaphyphila	Terrabacteria group	Firmicutes	2	1	1	3
GCF_001476815.1	Pseudacidovorax intermedius	Proteobacteria	Betaproteobacteria	2	1	1	4
GCF_001544455.2	Caballeronia sordidicola	Proteobacteria	Betaproteobacteria	2	1	1	3
GCF_001547935.1	Vibrio tritonius	Proteobacteria	Gammaproteobacteria	2	1	1	4
GCF_001551835.1	Dechloromonas denitrificans	Proteobacteria	Betaproteobacteria	2	1	1	3
GCF_001571305.1	Erwinia persicina NBRC 102418	Proteobacteria	Gammaproteobacteria	2	1	1	2
GCF_001594265.1	Aggregatibacter actinomycetemcomitans	Proteobacteria	Gammaproteobacteria	2	1	1	4
GCF_001650345.1	Photobacterium jeanii	Proteobacteria	Gammaproteobacteria	2	1	1	2
GCF_001704115.1	Acinetobacter larvae	Proteobacteria	Gammaproteobacteria	2	1	1	5
GCF_001767235.1	Moorea producens PAL-8-15-08-1	Terrabacteria group	Cyanobacteria/Melainabacteria group	2	1	1	5
GCF_001939725.1	Vibrio panuliri	Proteobacteria	Gammaproteobacteria	2	1	1	3
GCF_001939735.1	Photobacterium proteolyticum	Proteobacteria	Gammaproteobacteria	2	1	1	2
GCF_002073715.2	Neisseria sicca	Proteobacteria	Betaproteobacteria	2	1	1	13
GCF_002101395.1	Pantoea alhagi	Proteobacteria	Gammaproteobacteria	2	1	1	1
GCF_002161865.1	Paenibacillus apiarius	Terrabacteria group	Firmicutes	2	1	1	4
GCF_002162375.1	Oleiphilus messinensis	Proteobacteria	Gammaproteobacteria	2	1	1	2
GCF_002208135.1	Pseudoalteromonas piscicida	Proteobacteria	Gammaproteobacteria	2	1	1	3
GCF_900061445.1	Providencia heimbachae	Proteobacteria	Gammaproteobacteria	2	1	1	1
GCF_900089775.1	Marinomonas spartinae	Proteobacteria	Gammaproteobacteria	2	1	1	2
GCF_900099755.1	Alloactinosynnema album	Terrabacteria group	Actinobacteria	2	1	1	2
GCF_900105255.1	Pseudomonas sabulinigri	Proteobacteria	Gammaproteobacteria	2	1	1	3
GCF_900107585.1	Rubrimonas cliftonensis	Proteobacteria	Alphaproteobacteria	2	1	1	2
GCF_900107845.1	Alkalimonas amylolytica	Proteobacteria	Gammaproteobacteria	2	1	1	1
GCF_900109525.1	Bosea lupini	Proteobacteria	Alphaproteobacteria	2	1	1	1
GCF_900110245.1	Niastella yeongjuensis	FCB group	Bacteroidetes/Chlorobi group	2	1	1	1
GCF_900110585.1	Aquisalimonas asiatica	Proteobacteria	Gammaproteobacteria	2	1	1	6
GCF_900111175.1	Actinokineospora terrae	Terrabacteria group	Actinobacteria	2	1	1	2
GCF_900111495.1	Chryseobacterium wanjuense	FCB group	Bacteroidetes/Chlorobi group	2	1	1	2
GCF_900113805.1	Chryseobacterium frigidisoli	FCB group	Bacteroidetes/Chlorobi group	2	1	1	1
GCF_900115715.1	Pseudomonas sagittaria	Proteobacteria	Gammaproteobacteria	2	1	1	3
GCF_900115905.1	Pseudomonas formosensis	Proteobacteria	Gammaproteobacteria	2	1	1	1
GCF_900129095.1	Microbulbifer donghaiensis	Proteobacteria	Gammaproteobacteria	2	1	1	1
GCF_900141765.1	Chryseobacterium zeae	FCB group	Bacteroidetes/Chlorobi group	2	1	1	1
GCF_900142395.1	Hymenobacter psychrotolerans DSM 18569	FCB group	Bacteroidetes/Chlorobi group	2	1	1	2
GCF_900156515.1	Moraxella cuniculi DSM 21768	Proteobacteria	Gammaproteobacteria	2	1	1	1
GCF_900167185.1	Selenihalanaerobacter shriftii	Terrabacteria group	Firmicutes	2	1	1	1
GCF_900176595.1	Aquiflexum balticum DSM 16537	FCB group	Bacteroidetes/Chlorobi group	2	1	1	3
GCF_900188145.1	Anaerovirgula multivorans	Terrabacteria group	Firmicutes	2	1	1	2
GCF_000006945.2	Salmonella enterica subsp. enterica serovar Typhimurium str. LT2	Proteobacteria	Gammaproteobacteria	1	1	1	2
GCF_000009345.1	Yersinia enterocolitica subsp. enterocolitica 8081	Proteobacteria	Gammaproteobacteria	1	1	1	2
GCF_000009985.1	Magnetospirillum magneticum AMB-1	Proteobacteria	Alphaproteobacteria	1	1	1	1
GCF_000010065.1	Synechococcus elongatus PCC 6301	Terrabacteria group	Cyanobacteria/Melainabacteria group	1	1	1	0
GCF_000010305.1	Gemmatimonas aurantiaca T-27	FCB group	Gemmatimonadetes	1	1	1	2
GCF_000010525.1	Azorhizobium caulinodans ORS 571	Proteobacteria	Alphaproteobacteria	1	1	1	1
GCF_000010605.1	Streptomyces griseus subsp. griseus NBRC 13350	Terrabacteria group	Actinobacteria	1	1	1	1
GCF_000011385.1	Gloeobacter violaceus PCC 7421	Terrabacteria group	Cyanobacteria/Melainabacteria group	1	1	1	1
GCF_000011805.1	Aliivibrio fischeri ES114	Proteobacteria	Gammaproteobacteria	1	1	1	2
GCF_000012725.1	Nitrobacter winogradskyi Nb-255	Proteobacteria	Alphaproteobacteria	1	1	1	0
GCF_000012845.1	Parabacteroides distasonis ATCC 8503	FCB group	Bacteroidetes/Chlorobi group	1	1	1	1
GCF_000012885.1	Pelobacter carbinolicus DSM 2380	Proteobacteria	delta/epsilon subdivisions	1	1	1	3
GCF_000012905.2	Rhodobacter sphaeroides 2.4.1	Proteobacteria	Alphaproteobacteria	1	1	1	1
GCF_000012925.1	Geobacter metallireducens GS-15	Proteobacteria	delta/epsilon subdivisions	1	1	1	2
GCF_000013365.1	Rhodopseudomonas palustris HaA2	Proteobacteria	Alphaproteobacteria	1	1	1	0
GCF_000013765.1	Shewanella denitrificans OS217	Proteobacteria	Gammaproteobacteria	1	1	1	1
GCF_000014045.1	Roseobacter denitrificans OCh 114	Proteobacteria	Alphaproteobacteria	1	1	1	1
GCF_000014705.1	Shewanella frigidimarina NCIMB 400	Proteobacteria	Gammaproteobacteria	1	1	1	1
GCF_000014785.1	Alkalilimnicola ehrlichii MLHE-1	Proteobacteria	Gammaproteobacteria	1	1	1	4
GCF_000014805.1	Aeromonas hydrophila subsp. hydrophila ATCC 7966	Proteobacteria	Gammaproteobacteria	1	1	1	3
GCF_000014825.1	Rhodopseudomonas palustris BisA53	Proteobacteria	Alphaproteobacteria	1	1	1	0
GCF_000014965.1	Syntrophobacter fumaroxidans MPOB	Proteobacteria	delta/epsilon subdivisions	1	1	1	0
GCF_000015045.1	Pelobacter propionicus DSM 2379	Proteobacteria	delta/epsilon subdivisions	1	1	1	3
GCF_000016185.1	Rhodospirillum centenum SW	Proteobacteria	Alphaproteobacteria	1	1	1	1
GCF_000016405.1	Rhodobacter sphaeroides ATCC 17025	Proteobacteria	Alphaproteobacteria	1	1	1	1
GCF_000017805.1	Roseiflexus castenholzii DSM 13941	Terrabacteria group	Chloroflexi	1	1	1	1
GCF_000018105.1	Acaryochloris marina MBIC11017	Terrabacteria group	Cyanobacteria/Melainabacteria group	1	1	1	1
GCF_000018145.1	Dinoroseobacter shibae DFL 12 = DSM 16493	Proteobacteria	Alphaproteobacteria	1	1	1	2
GCF_000018865.1	Chloroflexus aurantiacus J-10-fl	Terrabacteria group	Chloroflexi	1	1	1	1
GCF_000019225.1	Cellvibrio japonicus Ueda107	Proteobacteria	Gammaproteobacteria	1	1	1	3
GCF_000019285.1	Francisella philomiragia subsp. philomiragia ATCC 25017	Proteobacteria	Gammaproteobacteria	1	1	1	0
GCF_000019785.1	Leptothrix cholodnii SP-6	Proteobacteria	Betaproteobacteria	1	1	1	2
GCF_000020025.1	Nostoc punctiforme PCC 73102	Terrabacteria group	Cyanobacteria/Melainabacteria group	1	1	1	3
GCF_000020365.1	Desulfobacterium autotrophicum HRM2	Proteobacteria	delta/epsilon subdivisions	1	1	1	1
GCF_000020505.1	Chlorobaculum parvum NCIB 8327	FCB group	Bacteroidetes/Chlorobi group	1	1	1	1
GCF_000020685.1	Deinococcus deserti VCD115	Terrabacteria group	Deinococcus-Thermus	1	1	1	1
GCF_000020725.1	Geobacter bemidjiensis Bem	Proteobacteria	delta/epsilon subdivisions	1	1	1	2
GCF_000021545.1	Sulfurihydrogenibium azorense Az-Fu1	Aquificae	Aquificae	1	1	1	0
GCF_000021745.1	Methylocella silvestris BL2	Proteobacteria	Alphaproteobacteria	1	1	1	1
GCF_000021945.1	Chloroflexus aggregans DSM 9485	Terrabacteria group	Chloroflexi	1	1	1	1
GCF_000022065.1	Ruminiclostridium cellulolyticum H10	Terrabacteria group	Firmicutes	1	1	1	2
GCF_000022265.1	Geobacter daltonii FRC-32	Proteobacteria	delta/epsilon subdivisions	1	1	1	1
GCF_000023065.1	Tolumonas auensis DSM 9187	Proteobacteria	Gammaproteobacteria	1	1	1	3
GCF_000023125.1	Dyadobacter fermentans DSM 18053	FCB group	Bacteroidetes/Chlorobi group	1	1	1	2
GCF_000023445.1	Desulfovibrio salexigens DSM 2638	Proteobacteria	delta/epsilon subdivisions	1	1	1	1
GCF_000024565.1	Streptobacillus moniliformis DSM 12112	Fusobacteria	Fusobacteriia	1	1	1	0
GCF_000024925.1	Sanguibacter keddieii DSM 10542	Terrabacteria group	Actinobacteria	1	1	1	1
GCF_000025185.1	Pirellula staleyi DSM 6068	PVC group	Planctomycetes	1	1	1	1
GCF_000025625.1	Natrialba magadii ATCC 43099	Euryarchaeota	Stenosarchaea group	1	1	1	2
GCF_000026325.1	Escherichia coli UMN026	Proteobacteria	Gammaproteobacteria	1	1	1	3
GCF_000063445.1	Methanocella arvoryzae MRE50	Euryarchaeota	Stenosarchaea group	1	1	1	1
GCF_000070465.1	Bordetella avium 197N	Proteobacteria	Betaproteobacteria	1	1	1	1
GCF_000092385.1	Streptomyces bingchenggensis BCW-1	Terrabacteria group	Actinobacteria	1	1	1	2
GCF_000092865.1	Cellulomonas flavigena DSM 20109	Terrabacteria group	Actinobacteria	1	1	1	2
GCF_000143145.1	Hyphomicrobium denitrificans ATCC 51888	Proteobacteria	Alphaproteobacteria	1	1	1	0
GCF_000143165.1	Dehalogenimonas lykanthroporepellens BL-DC-9	Terrabacteria group	Chloroflexi	1	1	1	0
GCF_000143965.1	Desulfarculus baarsii DSM 2075	Proteobacteria	delta/epsilon subdivisions	1	1	1	0
GCF_000152725.1	Pseudooceanicola batsensis HTCC2597	Proteobacteria	Alphaproteobacteria	1	1	1	1
GCF_000152985.1	Leeuwenhoekiella blandensis MED217	FCB group	Bacteroidetes/Chlorobi group	1	1	1	1
GCF_000153105.1	Blastopirellula marina DSM 3645	PVC group	Planctomycetes	1	1	1	1
GCF_000153205.1	Nitrococcus mobilis Nb-231	Proteobacteria	Gammaproteobacteria	1	1	1	3
GCF_000153225.1	Polaribacter irgensii 23-P	FCB group	Bacteroidetes/Chlorobi group	1	1	1	0
GCF_000153245.1	Pseudoalteromonas tunicata D2	Proteobacteria	Gammaproteobacteria	1	1	1	1
GCF_000153565.1	Bermanella marisrubri	Proteobacteria	Gammaproteobacteria	1	1	1	1
GCF_000154565.1	Anaerotruncus colihominis DSM 17241	Terrabacteria group	Firmicutes	1	1	1	1
GCF_000154785.2	Roseobacter litoralis Och 149	Proteobacteria	Alphaproteobacteria	1	1	1	1
GCF_000155555.1	Coleofasciculus chthonoplastes PCC 7420	Terrabacteria group	Cyanobacteria/Melainabacteria group	1	1	1	1
GCF_000156515.1	[Clostridium] hylemonae DSM 15053	Terrabacteria group	Firmicutes	1	1	1	1
GCF_000157915.1	Bacteroides coprophilus DSM 18228 = JCM 13818	FCB group	Bacteroidetes/Chlorobi group	1	1	1	3
GCF_000158095.2	Labrenzia alexandrii DFL-11	Proteobacteria	Alphaproteobacteria	1	1	1	1
GCF_000158315.2	Fusobacterium ulcerans ATCC 49185	Fusobacteria	Fusobacteriia	1	1	1	0
GCF_000158475.2	Oxalobacter formigenes HOxBLS	Proteobacteria	Betaproteobacteria	1	1	1	0
GCF_000164635.1	Roseomonas cervicalis ATCC 49957	Proteobacteria	Alphaproteobacteria	1	1	1	1
GCF_000165715.2	Rubinisphaera brasiliensis DSM 5305	PVC group	Planctomycetes	1	1	1	1
GCF_000166135.1	Frankia inefficax	Terrabacteria group	Actinobacteria	1	1	1	2
GCF_000166275.1	Algoriphagus machipongonensis	FCB group	Bacteroidetes/Chlorobi group	1	1	1	1
GCF_000169175.1	Microscilla marina ATCC 23134	FCB group	Bacteroidetes/Chlorobi group	1	1	1	2
GCF_000169415.1	Sagittula stellata E-37	Proteobacteria	Alphaproteobacteria	1	1	1	1
GCF_000172995.2	Halogeometricum borinquense DSM 11551	Euryarchaeota	Stenosarchaea group	1	1	1	2
GCF_000174435.1	Desulfonatronospira thiodismutans ASO3-1	Proteobacteria	delta/epsilon subdivisions	1	1	1	0
GCF_000175575.2	Acidithiobacillus caldus ATCC 51756	Proteobacteria	Acidithiobacillia	1	1	1	0
GCF_000176915.2	Pseudodesulfovibrio aespoeensis Aspo-2	Proteobacteria	delta/epsilon subdivisions	1	1	1	0
GCF_000178855.1	Ktedonobacter racemifer DSM 44963	Terrabacteria group	Chloroflexi	1	1	1	1
GCF_000179615.1	Paenibacillus curdlanolyticus YK9	Terrabacteria group	Firmicutes	1	1	1	2
GCF_000185385.1	Lachnoanaerobaculum saburreum DSM 3986	Terrabacteria group	Firmicutes	1	1	1	0
GCF_000185905.1	Mesorhizobium ciceri biovar biserrulae WSM1271	Proteobacteria	Alphaproteobacteria	1	1	1	2
GCF_000186385.1	Deinococcus maricopensis DSM 21211	Terrabacteria group	Deinococcus-Thermus	1	1	1	1
GCF_000189595.1	[Clostridium] symbiosum WAL-14163	Terrabacteria group	Firmicutes	1	1	1	1
GCF_000190575.1	Bacteroides salanitronis DSM 18170	FCB group	Bacteroidetes/Chlorobi group	1	1	1	1
GCF_000191145.1	Acinetobacter pittii PHEA-2	Proteobacteria	Gammaproteobacteria	1	1	1	7
GCF_000192475.1	Ruegeria conchae	Proteobacteria	Alphaproteobacteria	1	1	1	1
GCF_000193395.1	Prevotella denticola F0289	FCB group	Bacteroidetes/Chlorobi group	1	1	1	0
GCF_000194155.1	Saccharopolyspora spinosa NRRL 18395	Terrabacteria group	Actinobacteria	1	1	1	2
GCF_000195775.1	Rhodopseudomonas palustris CGA009	Proteobacteria	Alphaproteobacteria	1	1	1	0
GCF_000195995.1	Salmonella enterica subsp. enterica serovar Typhi str. CT18	Proteobacteria	Gammaproteobacteria	1	1	1	1
GCF_000196115.1	Rhodopirellula baltica SH 1	PVC group	Planctomycetes	1	1	1	1
GCF_000196135.1	Wolinella succinogenes DSM 1740	Proteobacteria	delta/epsilon subdivisions	1	1	1	0
GCF_000196835.1	Amycolatopsis mediterranei U32	Terrabacteria group	Actinobacteria	1	1	1	1
GCF_000202835.1	Acidiphilium multivorum AIU301	Proteobacteria	Alphaproteobacteria	1	1	1	2
GCF_000203895.1	Paracoccus denitrificans PD1222	Proteobacteria	Alphaproteobacteria	1	1	1	1
GCF_000204565.1	Clostridium botulinum BKT015925	Terrabacteria group	Firmicutes	1	1	1	0
GCF_000208405.1	Selenomonas sputigena ATCC 35185	Terrabacteria group	Firmicutes	1	1	1	0
GCF_000211835.1	Hylemonella gracilis ATCC 19624	Proteobacteria	Betaproteobacteria	1	1	1	1
GCF_000212675.2	Desulfovibrio africanus str. Walvis Bay	Proteobacteria	delta/epsilon subdivisions	1	1	1	1
GCF_000212695.1	Cellulomonas fimi ATCC 484	Terrabacteria group	Actinobacteria	1	1	1	1
GCF_000212735.1	Haliscomenobacter hydrossis DSM 1100	FCB group	Bacteroidetes/Chlorobi group	1	1	1	1
GCF_000213805.1	Pseudomonas fulva 12-X	Proteobacteria	Gammaproteobacteria	1	1	1	2
GCF_000214215.1	Marinomonas posidonica IVIA-Po-181	Proteobacteria	Gammaproteobacteria	1	1	1	3
GCF_000214665.1	Methylomonas methanica MC09	Proteobacteria	Gammaproteobacteria	1	1	1	3
GCF_000219535.2	Brevibacillus laterosporus LMG 15441	Terrabacteria group	Firmicutes	1	1	1	1
GCF_000219605.1	Pseudomonas stutzeri	Proteobacteria	Gammaproteobacteria	1	1	1	3
GCF_000222485.1	Cyclobacterium marinum DSM 745	FCB group	Bacteroidetes/Chlorobi group	1	1	1	1
GCF_000223985.1	Thiocapsa marina 5811	Proteobacteria	Gammaproteobacteria	1	1	1	1
GCF_000224065.1	Thiorhodococcus drewsii AZ1	Proteobacteria	Gammaproteobacteria	1	1	1	1
GCF_000227745.2	Thiocystis violascens DSM 198	Proteobacteria	Gammaproteobacteria	1	1	1	1
GCF_000233455.1	[Clostridium] citroniae WAL-17108	Terrabacteria group	Firmicutes	1	1	1	2
GCF_000233695.2	Desulfobacter postgatei 2ac9	Proteobacteria	delta/epsilon subdivisions	1	1	1	2
GCF_000235505.1	Hungatella hathewayi WAL-18680	Terrabacteria group	Firmicutes	1	1	1	3
GCF_000236035.1	Halomonas boliviensis LC1	Proteobacteria	Gammaproteobacteria	1	1	1	2
GCF_000236165.1	Fluoribacter dumoffii NY 23	Proteobacteria	Gammaproteobacteria	1	1	1	0
GCF_000236565.1	Mesorhizobium alhagi CCNWXJ12-2	Proteobacteria	Alphaproteobacteria	1	1	1	2
GCF_000236705.1	Owenweeksia hongkongensis DSM 17368	FCB group	Bacteroidetes/Chlorobi group	1	1	1	1
GCF_000238255.3	Pseudoalteromonas spongiae UST010723-006	Proteobacteria	Gammaproteobacteria	1	1	1	1
GCF_000240165.1	Streptomyces cattleya NRRL 8057 = DSM 46488	Terrabacteria group	Actinobacteria	1	1	1	1
GCF_000242255.2	Frateuria aurantia DSM 6220	Proteobacteria	Gammaproteobacteria	1	1	1	1
GCF_000242455.2	Singulisphaera acidiphila DSM 18658	PVC group	Planctomycetes	1	1	1	1
GCF_000242615.2	Holophaga foetida DSM 6591	Acidobacteria	Holophagae	1	1	1	3
GCF_000242635.2	Solitalea canadensis DSM 3403	FCB group	Bacteroidetes/Chlorobi group	1	1	1	1
GCF_000242715.1	Streptomyces acidiscabies 84-104	Terrabacteria group	Actinobacteria	1	1	1	1
GCF_000250635.1	Saprospira grandis str. Lewin	FCB group	Bacteroidetes/Chlorobi group	1	1	1	1
GCF_000252445.1	Deinococcus gobiensis I-0	Terrabacteria group	Deinococcus-Thermus	1	1	1	1
GCF_000255295.1	Corallococcus coralloides DSM 2259	Proteobacteria	delta/epsilon subdivisions	1	1	1	3
GCF_000255455.1	Aquimarina agarilytica ZC1	FCB group	Bacteroidetes/Chlorobi group	1	1	1	1
GCF_000258495.1	Pedobacter agri PB92	FCB group	Bacteroidetes/Chlorobi group	1	1	1	1
GCF_000262245.1	Pasteurella bettyae CCUG 2042	Proteobacteria	Gammaproteobacteria	1	1	1	1
GCF_000264295.1	Rhodanobacter spathiphylli B39	Proteobacteria	Gammaproteobacteria	1	1	1	1
GCF_000264315.1	Rhodanobacter fulvus Jip2	Proteobacteria	Gammaproteobacteria	1	1	1	1
GCF_000265295.1	Sulfurospirillum barnesii SES-3	Proteobacteria	delta/epsilon subdivisions	1	1	1	0
GCF_000270245.1	Microlunatus phosphovorus NM-1	Terrabacteria group	Actinobacteria	1	1	1	3
GCF_000271305.1	Hydrocarboniphaga effusa AP103	Proteobacteria	Gammaproteobacteria	1	1	1	1
GCF_000271665.2	Pelosinus fermentans JBW45	Terrabacteria group	Firmicutes	1	1	1	0
GCF_000281175.1	Caldilinea aerophila DSM 14535 = NBRC 104270	Terrabacteria group	Chloroflexi	1	1	1	1
GCF_000283575.1	Oscillibacter valericigenes Sjm18-20	Terrabacteria group	Firmicutes	1	1	1	2
GCF_000284315.1	Leptospirillum ferrooxidans C2-3	Nitrospirae	Nitrospira	1	1	1	1
GCF_000284415.1	Pararhodospirillum photometricum DSM 122	Proteobacteria	Alphaproteobacteria	1	1	1	1
GCF_000284615.1	Marinobacter hydrocarbonoclasticus ATCC 49840	Proteobacteria	Gammaproteobacteria	1	1	1	3
GCF_000293805.1	Paenibacillus alvei DSM 29	Terrabacteria group	Firmicutes	1	1	1	0
GCF_000296815.2	Fibrisoma limi BUZ 3	FCB group	Bacteroidetes/Chlorobi group	1	1	1	1
GCF_000298195.1	Gordonia rhizosphera NBRC 16068	Terrabacteria group	Actinobacteria	1	1	1	1
GCF_000299915.1	Gallaecimonas xiamenensis 3-C-1	Proteobacteria	Gammaproteobacteria	1	1	1	1
GCF_000299935.1	Oceanibaculum indicum P24	Proteobacteria	Alphaproteobacteria	1	1	1	1
GCF_000304335.1	Microbacterium yannicii PS01	Terrabacteria group	Actinobacteria	1	1	1	1
GCF_000304455.1	Cardinium endosymbiont cEper1 of Encarsia pergandiella	FCB group	Bacteroidetes/Chlorobi group	1	1	1	1
GCF_000305785.2	Simiduia agarivorans SA1 = DSM 21679	Proteobacteria	Gammaproteobacteria	1	1	1	1
GCF_000308195.1	Pusillimonas noertemannii BS8	Proteobacteria	Betaproteobacteria	1	1	1	1
GCF_000308295.2	Afipia birgiae 34632	Proteobacteria	Alphaproteobacteria	1	1	1	0
GCF_000308835.1	Nocardia vinacea NBRC 16497	Terrabacteria group	Actinobacteria	1	1	1	1
GCF_000309945.1	Oscillatoriales cyanobacterium JSC-12	Terrabacteria group	Cyanobacteria/Melainabacteria group	1	1	1	0
GCF_000312425.1	Reyranella massiliensis 521	Proteobacteria	Alphaproteobacteria	1	1	1	1
GCF_000315235.1	Paenibacillus popilliae ATCC 14706	Terrabacteria group	Firmicutes	1	1	1	2
GCF_000317105.1	Oscillatoria acuminata PCC 6304	Terrabacteria group	Cyanobacteria/Melainabacteria group	1	1	1	1
GCF_000317535.1	Cylindrospermum stagnale PCC 7417	Terrabacteria group	Cyanobacteria/Melainabacteria group	1	1	1	1
GCF_000317835.1	Deinococcus peraridilitoris DSM 19664	Terrabacteria group	Deinococcus-Thermus	1	1	1	1
GCF_000318015.1	Bordetella bronchiseptica 253	Proteobacteria	Betaproteobacteria	1	1	1	1
GCF_000325705.1	Echinicola vietnamensis DSM 17526	FCB group	Bacteroidetes/Chlorobi group	1	1	1	1
GCF_000328665.1	Methanomethylovorans hollandica DSM 15978	Euryarchaeota	Stenosarchaea group	1	1	1	1
GCF_000330725.2	Mariniradius saccharolyticus AK6	FCB group	Bacteroidetes/Chlorobi group	1	1	1	1
GCF_000330885.1	Rhizobium tropici CIAT 899	Proteobacteria	Alphaproteobacteria	1	1	1	0
GCF_000331005.1	Streptomyces turgidiscabies Car8	Terrabacteria group	Actinobacteria	1	1	1	2
GCF_000331025.1	Desulfovibrio hydrothermalis AM13 = DSM 14728	Proteobacteria	delta/epsilon subdivisions	1	1	1	2
GCF_000332115.1	Nonlabens dokdonensis DSW-6	FCB group	Bacteroidetes/Chlorobi group	1	1	1	1
GCF_000332215.1	Pseudanabaena biceps PCC 7429	Terrabacteria group	Cyanobacteria/Melainabacteria group	1	1	1	3
GCF_000336255.1	Erwinia toletana DAPP-PG 735	Proteobacteria	Gammaproteobacteria	1	1	1	1
GCF_000336495.1	Pseudoalteromonas ruthenica CP76	Proteobacteria	Gammaproteobacteria	1	1	1	1
GCF_000336555.1	Afipia clevelandensis ATCC 49720	Proteobacteria	Alphaproteobacteria	1	1	1	0
GCF_000336755.1	Haloferax elongans ATCC BAA-1513	Euryarchaeota	Stenosarchaea group	1	1	1	2
GCF_000337095.1	Halogeometricum pallidum JCM 14848	Euryarchaeota	Stenosarchaea group	1	1	1	2
GCF_000337475.1	Haloterrigena limicola JCM 13563	Euryarchaeota	Stenosarchaea group	1	1	1	2
GCF_000337515.1	Halovivax asiaticus JCM 14624	Euryarchaeota	Stenosarchaea group	1	1	1	2
GCF_000337575.1	Natrialba hulunbeirensis JCM 10989	Euryarchaeota	Stenosarchaea group	1	1	1	2
GCF_000337895.1	Halobiforma nitratireducens JCM 10879	Euryarchaeota	Stenosarchaea group	1	1	1	2
GCF_000341395.1	Desulfocapsa sulfexigens DSM 10523	Proteobacteria	delta/epsilon subdivisions	1	1	1	1
GCF_000346295.1	Rhodopirellula maiorica SM1	PVC group	Planctomycetes	1	1	1	1
GCF_000347775.1	Marinobacter santoriniensis NKSG1	Proteobacteria	Gammaproteobacteria	1	1	1	1
GCF_000350485.1	Ruminiclostridium cellobioparum subsp. termitidis CT1112	Terrabacteria group	Firmicutes	1	1	1	1
GCF_000355675.1	Thalassolituus oleivorans MIL-1	Proteobacteria	Gammaproteobacteria	1	1	1	1
GCF_000355765.4	Nitrosospira lacus	Proteobacteria	Betaproteobacteria	1	1	1	1
GCF_000364225.1	Eubacterium plexicaudatum ASF492	Terrabacteria group	Firmicutes	1	1	1	0
GCF_000364845.1	Marinobacter nanhaiticus D15-8W	Proteobacteria	Gammaproteobacteria	1	1	1	2
GCF_000367345.1	Sphingobium xenophagum NBRC 107872	Proteobacteria	Alphaproteobacteria	1	1	1	0
GCF_000367925.1	Acinetobacter bohemicus ANC 3994	Proteobacteria	Gammaproteobacteria	1	1	1	1
GCF_000368785.1	Acinetobacter towneri DSM 14962 = CIP 107472	Proteobacteria	Gammaproteobacteria	1	1	1	1
GCF_000368865.1	Acinetobacter bouvetii DSM 14964 = CIP 107468	Proteobacteria	Gammaproteobacteria	1	1	1	1
GCF_000368905.1	Acinetobacter radioresistens DSM 6976 = NBRC 102413 = CIP 103788	Proteobacteria	Gammaproteobacteria	1	1	1	1
GCF_000369005.1	Acinetobacter beijerinckii CIP 110307	Proteobacteria	Gammaproteobacteria	1	1	1	3
GCF_000371425.1	[Clostridium] innocuum 2959	Terrabacteria group	Firmicutes	1	1	1	0
GCF_000371925.1	Thiolinea disciformis DSM 14473	Proteobacteria	Gammaproteobacteria	1	1	1	2
GCF_000372745.1	Streptomyces scabrisporus DSM 41855	Terrabacteria group	Actinobacteria	1	1	1	1
GCF_000372865.1	Methylosarcina fibrata AML-C10	Proteobacteria	Gammaproteobacteria	1	1	1	2
GCF_000373245.1	Echinicola pacifica DSM 19836	FCB group	Bacteroidetes/Chlorobi group	1	1	1	1
GCF_000373345.1	Leptotrichia wadei DSM 19758	Fusobacteria	Fusobacteriia	1	1	1	1
GCF_000373965.1	Uliginosibacterium gangwonense DSM 18521	Proteobacteria	Betaproteobacteria	1	1	1	1
GCF_000374065.1	Spirosoma luteum DSM 19990	FCB group	Bacteroidetes/Chlorobi group	1	1	1	1
GCF_000378105.1	Rubritalea marina DSM 17716	PVC group	Verrucomicrobia	1	1	1	1
GCF_000378385.1	Paenibacillus daejeonensis DSM 15491	Terrabacteria group	Firmicutes	1	1	1	1
GCF_000378465.1	Elioraea tepidiphila DSM 17972	Proteobacteria	Alphaproteobacteria	1	1	1	1
GCF_000379025.1	Orenia marismortui DSM 5156	Terrabacteria group	Firmicutes	1	1	1	1
GCF_000379145.1	Bradyrhizobium elkanii USDA 76	Proteobacteria	Alphaproteobacteria	1	1	1	1
GCF_000379645.1	Actinoplanes globisporus DSM 43857	Terrabacteria group	Actinobacteria	1	1	1	2
GCF_000379825.1	Longispora albida DSM 44784	Terrabacteria group	Actinobacteria	1	1	1	2
GCF_000379905.1	Rodentibacter pneumotropicus DSM 21403	Proteobacteria	Gammaproteobacteria	1	1	1	3
GCF_000380165.1	Streptomyces vitaminophilus DSM 41686	Terrabacteria group	Actinobacteria	1	1	1	1
GCF_000380965.1	Paenibacillus ginsengihumi DSM 21568	Terrabacteria group	Firmicutes	1	1	1	1
GCF_000381545.1	Rhodonellum psychrophilum GCM71 = DSM 17998	FCB group	Bacteroidetes/Chlorobi group	1	1	1	1
GCF_000381745.1	Psychromonas ossibalaenae ATCC BAA-1528	Proteobacteria	Gammaproteobacteria	1	1	1	1
GCF_000381785.1	Amphritea japonica ATCC BAA-1530	Proteobacteria	Gammaproteobacteria	1	1	1	2
GCF_000382125.1	Eudoraea adriatica DSM 19308	FCB group	Bacteroidetes/Chlorobi group	1	1	1	1
GCF_000382705.1	Aureimonas ureilytica DSM 18598 = NBRC 106430	Proteobacteria	Alphaproteobacteria	1	1	1	1
GCF_000384075.1	Methylovulum miyakonense HT12	Proteobacteria	Gammaproteobacteria	1	1	1	1
GCF_000384295.1	Amycolatopsis balhimycina FH 1894	Terrabacteria group	Actinobacteria	1	1	1	1
GCF_000384315.1	Amycolatopsis nigrescens CSC17Ta-90	Terrabacteria group	Actinobacteria	1	1	1	4
GCF_000388175.3	Holospora undulata HU1	Proteobacteria	Alphaproteobacteria	1	1	1	0
GCF_000390185.1	Lunatimonas lonarensis	FCB group	Bacteroidetes/Chlorobi group	1	1	1	1
GCF_000400735.1	Acinetobacter tandoii DSM 14970 = CIP 107469	Proteobacteria	Gammaproteobacteria	1	1	1	3
GCF_000412695.1	Pseudomonas resinovorans NBRC 106553	Proteobacteria	Gammaproteobacteria	1	1	1	4
GCF_000414175.1	Agarivorans albus MKT 106	Proteobacteria	Gammaproteobacteria	1	1	1	1
GCF_000416985.1	Sphingobacterium paucimobilis HER1398	FCB group	Bacteroidetes/Chlorobi group	1	1	1	1
GCF_000420085.1	Desulfospira joergensenii DSM 10085	Proteobacteria	delta/epsilon subdivisions	1	1	1	1
GCF_000420485.1	Desulfovibrio longus DSM 6739	Proteobacteria	delta/epsilon subdivisions	1	1	1	0
GCF_000421165.1	Marinobacter daepoensis DSM 16072	Proteobacteria	Gammaproteobacteria	1	1	1	1
GCF_000422245.1	Desulfovibrio alkalitolerans DSM 16529	Proteobacteria	delta/epsilon subdivisions	1	1	1	1
GCF_000422325.1	Marinospirillum minutulum DSM 6287	Proteobacteria	Gammaproteobacteria	1	1	1	1
GCF_000422425.1	Oceanospirillum beijerinckii DSM 7166	Proteobacteria	Gammaproteobacteria	1	1	1	1
GCF_000422465.1	Paenibacillus harenae DSM 16969	Terrabacteria group	Firmicutes	1	1	1	2
GCF_000422765.1	Neptunomonas japonica DSM 18939	Proteobacteria	Gammaproteobacteria	1	1	1	1
GCF_000422845.1	Oceanobacter kriegii DSM 6294	Proteobacteria	Gammaproteobacteria	1	1	1	1
GCF_000422865.1	Oceanospirillum maris DSM 6286	Proteobacteria	Gammaproteobacteria	1	1	1	1
GCF_000422905.1	Paenibacillus alginolyticus DSM 5050 = NBRC 15375	Terrabacteria group	Firmicutes	1	1	1	0
GCF_000423325.1	Lysobacter defluvii IMMIB APB-9 = DSM 18482	Proteobacteria	Gammaproteobacteria	1	1	1	2
GCF_000423345.1	Marinimicrobium agarilyticum DSM 16975	Proteobacteria	Gammaproteobacteria	1	1	1	1
GCF_000423385.1	Megamonas hypermegale DSM 1672	Terrabacteria group	Firmicutes	1	1	1	1
GCF_000423565.1	Runella zeae DSM 19591	FCB group	Bacteroidetes/Chlorobi group	1	1	1	1
GCF_000423605.1	Saccharospirillum impatiens DSM 12546	Proteobacteria	Gammaproteobacteria	1	1	1	3
GCF_000423665.1	Solirubrobacter soli DSM 22325	Terrabacteria group	Actinobacteria	1	1	1	3
GCF_000423705.1	Stappia stellulata DSM 5886	Proteobacteria	Alphaproteobacteria	1	1	1	0
GCF_000423885.1	Thermomonas fusca DSM 15424	Proteobacteria	Gammaproteobacteria	1	1	1	1
GCF_000425625.1	Pseudomonas azotifigens DSM 17556	Proteobacteria	Gammaproteobacteria	1	1	1	2
GCF_000426645.1	Nakamurella lactea DSM 19367	Terrabacteria group	Actinobacteria	1	1	1	1
GCF_000426705.1	Spirochaeta cellobiosiphila DSM 17781	Spirochaetes	Spirochaetia	1	1	1	2
GCF_000426725.1	Sporocytophaga myxococcoides DSM 11118	FCB group	Bacteroidetes/Chlorobi group	1	1	1	1
GCF_000426765.1	Vibrio litoralis DSM 17657	Proteobacteria	Gammaproteobacteria	1	1	1	3
GCF_000427295.1	Cyclobacterium qasimii M12-11B	FCB group	Bacteroidetes/Chlorobi group	1	1	1	1
GCF_000428465.1	Chitinimonas koreensis DSM 17726	Proteobacteria	Betaproteobacteria	1	1	1	2
GCF_000428845.1	Dyadobacter alkalitolerans DSM 23607	FCB group	Bacteroidetes/Chlorobi group	1	1	1	1
GCF_000428945.1	Hamadaea tsunoensis DSM 44101	Terrabacteria group	Actinobacteria	1	1	1	2
GCF_000429145.1	Aestuariibacter salexigens DSM 15300	Proteobacteria	Gammaproteobacteria	1	1	1	1
GCF_000429325.1	Desulfovibrio putealis DSM 16056	Proteobacteria	delta/epsilon subdivisions	1	1	1	3
GCF_000429425.1	Algoriphagus mannitolivorans DSM 15301	FCB group	Bacteroidetes/Chlorobi group	1	1	1	1
GCF_000429445.1	Algoriphagus terrigena DSM 22685	FCB group	Bacteroidetes/Chlorobi group	1	1	1	2
GCF_000429465.1	Algoriphagus vanfongensis DSM 17529	FCB group	Bacteroidetes/Chlorobi group	1	1	1	1
GCF_000429485.1	Aliagarivorans marinus DSM 23064	Proteobacteria	Gammaproteobacteria	1	1	1	1
GCF_000429625.1	Azospirillum halopraeferens DSM 3675	Proteobacteria	Alphaproteobacteria	1	1	1	1
GCF_000429845.1	Comamonas composti DSM 21721	Proteobacteria	Betaproteobacteria	1	1	1	1
GCF_000429905.1	Desulfatibacillum aliphaticivorans DSM 15576	Proteobacteria	delta/epsilon subdivisions	1	1	1	0
GCF_000429925.1	Desulfatirhabdium butyrativorans DSM 18734	Proteobacteria	delta/epsilon subdivisions	1	1	1	0
GCF_000429965.1	Desulfobulbus mediterraneus DSM 13871	Proteobacteria	delta/epsilon subdivisions	1	1	1	1
GCF_000430005.1	Desulfovibrio cuneatus DSM 11391	Proteobacteria	delta/epsilon subdivisions	1	1	1	2
GCF_000430825.1	Chryseobacterium daeguense DSM 19388	FCB group	Bacteroidetes/Chlorobi group	1	1	1	2
GCF_000430865.1	Deinococcus ficus DSM 19119	Terrabacteria group	Deinococcus-Thermus	1	1	1	1
GCF_000439085.1	Leminorella grimontii ATCC 33999 = DSM 5078	Proteobacteria	Gammaproteobacteria	1	1	1	1
GCF_000442275.2	Litoreibacter arenae DSM 19593	Proteobacteria	Alphaproteobacteria	1	1	1	0
GCF_000444875.1	Streptomyces collinus Tu 365	Terrabacteria group	Actinobacteria	1	1	1	1
GCF_000455265.1	Paenibacillus antibioticophila	Terrabacteria group	Firmicutes	1	1	1	0
GCF_000455365.1	Halopiger djelfimassiliensis	Euryarchaeota	Stenosarchaea group	1	1	1	2
GCF_000455445.1	Prevotella timonensis 4401737 = DSM 22865 = JCM 15640	FCB group	Bacteroidetes/Chlorobi group	1	1	1	1
GCF_000468055.1	Treponema lecithinolyticum ATCC 700332	Spirochaetes	Spirochaetia	1	1	1	1
GCF_000469665.2	Holospora obtusa F1	Proteobacteria	Alphaproteobacteria	1	1	1	0
GCF_000473085.1	Azorhizobium doebereinerae UFLA1-100	Proteobacteria	Alphaproteobacteria	1	1	1	1
GCF_000473145.1	Leisingera daeponensis DSM 23529	Proteobacteria	Alphaproteobacteria	1	1	1	1
GCF_000473205.1	Pseudophaeobacter arcticus DSM 23566	Proteobacteria	Alphaproteobacteria	1	1	1	2
GCF_000473225.1	Sedimentitalea nanhaiensis DSM 24252	Proteobacteria	Alphaproteobacteria	1	1	1	2
GCF_000474725.1	Mesorhizobium ciceri ca181	Proteobacteria	Alphaproteobacteria	1	1	1	1
GCF_000488255.1	Acinetobacter indicus CIP 110367	Proteobacteria	Gammaproteobacteria	1	1	1	2
GCF_000496735.2	Methyloglobulus morosus KoM1	Proteobacteria	Gammaproteobacteria	1	1	1	2
GCF_000498575.2	Pseudomonas taeanensis MS-3	Proteobacteria	Gammaproteobacteria	1	1	1	3
GCF_000499785.1	Bacteroides neonati	FCB group	Bacteroidetes/Chlorobi group	1	1	1	0
GCF_000504425.1	Rhodopseudomonas palustris JSC-3b	Proteobacteria	Alphaproteobacteria	1	1	1	0
GCF_000510805.1	Ignatzschineria larvae DSM 13226	Proteobacteria	Gammaproteobacteria	1	1	1	3
GCF_000511355.1	Leisingera methylohalidivorans DSM 14336	Proteobacteria	Alphaproteobacteria	1	1	1	1
GCF_000515335.1	Cohnella panacarvi Gsoil 349	Terrabacteria group	Firmicutes	1	1	1	2
GCF_000516535.1	Leptotrichia goodfellowii DSM 19756	Fusobacteria	Fusobacteriia	1	1	1	1
GCF_000518665.1	Microvirga flocculans ATCC BAA-817	Proteobacteria	Alphaproteobacteria	1	1	1	0
GCF_000518745.1	Phaseolibacter flectens ATCC 12775	Proteobacteria	Gammaproteobacteria	1	1	1	1
GCF_000519045.1	Dechloromonas agitata is5	Proteobacteria	Betaproteobacteria	1	1	1	4
GCF_000519205.1	Amycolatopsis taiwanensis DSM 45107	Terrabacteria group	Actinobacteria	1	1	1	1
GCF_000519265.1	Desulfonatronum lacustre DSM 10312	Proteobacteria	delta/epsilon subdivisions	1	1	1	0
GCF_000519345.1	Deinococcus pimensis DSM 21231	Terrabacteria group	Deinococcus-Thermus	1	1	1	0
GCF_000520995.1	Aquimarina macrocephali JAMB N27	FCB group	Bacteroidetes/Chlorobi group	1	1	1	2
GCF_000521865.1	Roseivivax isoporae LMG 25204	Proteobacteria	Alphaproteobacteria	1	1	1	1
GCF_000526495.1	Ruminiclostridium josui JCM 17888	Terrabacteria group	Firmicutes	1	1	1	1
GCF_000527095.1	Methylosarcina lacus LW14	Proteobacteria	Gammaproteobacteria	1	1	1	1
GCF_000559025.1	Luteimonas huabeiensis HB2	Proteobacteria	Gammaproteobacteria	1	1	1	1
GCF_000582685.1	[Scytonema hofmanni] UTEX 2349	Terrabacteria group	Cyanobacteria/Melainabacteria group	1	1	1	1
GCF_000585335.1	Cloacibacillus evryensis DSM 19522	Synergistetes	Synergistia	1	1	1	0
GCF_000591415.1	Cobetia crustatorum	Proteobacteria	Gammaproteobacteria	1	1	1	0
GCF_000599865.1	Deinococcus phoenicis	Terrabacteria group	Deinococcus-Thermus	1	1	1	1
GCF_000600335.2	Rubellimicrobium mesophilum DSM 19309	Proteobacteria	Alphaproteobacteria	1	1	1	1
GCF_000603945.1	Actinotalea ferrariae CF5-4	Terrabacteria group	Actinobacteria	1	1	1	0
GCF_000612825.1	Mycolicibacterium mageritense DSM 44476 = CIP 104973	Terrabacteria group	Actinobacteria	1	1	1	2
GCF_000613865.1	Acetobacter okinawensis JCM 25146	Proteobacteria	Alphaproteobacteria	1	1	1	1
GCF_000614975.1	Shewanella marina JCM 15074	Proteobacteria	Gammaproteobacteria	1	1	1	4
GCF_000617865.1	Acidomonas methanolica NBRC 104435	Proteobacteria	Alphaproteobacteria	1	1	1	1
GCF_000619845.1	Alkanindiges illinoisensis DSM 15370	Proteobacteria	Gammaproteobacteria	1	1	1	1
GCF_000619945.1	Clostridium lundense DSM 17049	Terrabacteria group	Firmicutes	1	1	1	2
GCF_000620085.1	Marinobacterium jannaschii DSM 6295	Proteobacteria	Gammaproteobacteria	1	1	1	2
GCF_000620145.1	Deefgea rivuli DSM 18356	Proteobacteria	Betaproteobacteria	1	1	1	4
GCF_000622345.1	Sulfitobacter mediterraneus KCTC 32188	Proteobacteria	Alphaproteobacteria	1	1	1	1
GCF_000622385.1	Sulfitobacter noctilucicola	Proteobacteria	Alphaproteobacteria	1	1	1	2
GCF_000626635.1	Draconibacterium orientale	FCB group	Bacteroidetes/Chlorobi group	1	1	1	1
GCF_000688295.1	Pseudooceanicola nanhaiensis DSM 18065	Proteobacteria	Alphaproteobacteria	1	1	1	1
GCF_000688515.1	Afifella pfennigii DSM 17143	Proteobacteria	Alphaproteobacteria	1	1	1	0
GCF_000689195.1	Sphaerotilus natans subsp. natans DSM 6575	Proteobacteria	Betaproteobacteria	1	1	1	0
GCF_000689375.1	Cardinium endosymbiont cBtQ1 of Bemisia tabaci	FCB group	Bacteroidetes/Chlorobi group	1	1	1	1
GCF_000691225.1	Nitrincola lacisaponensis	Proteobacteria	Gammaproteobacteria	1	1	1	1
GCF_000695095.2	Gemmatimonas phototrophica	FCB group	Gemmatimonadetes	1	1	1	1
GCF_000697965.2	Ensifer adhaerens	Proteobacteria	Alphaproteobacteria	1	1	1	0
GCF_000702445.1	Bryobacter aggregatus MPL3	Acidobacteria	Acidobacteriia	1	1	1	1
GCF_000702505.1	Thermogemmatispora carboxidivorans	Terrabacteria group	Chloroflexi	1	1	1	1
GCF_000702545.1	Selenomonas ruminantium AB3002	Terrabacteria group	Firmicutes	1	1	1	0
GCF_000711735.1	Desulfovibrio frigidus DSM 17176	Proteobacteria	delta/epsilon subdivisions	1	1	1	1
GCF_000711795.1	Vibrio pacinii DSM 19139	Proteobacteria	Gammaproteobacteria	1	1	1	3
GCF_000714935.1	Tumebacillus flagellatus	Terrabacteria group	Firmicutes	1	1	1	3
GCF_000715505.1	Thioclava dalianensis	Proteobacteria	Alphaproteobacteria	1	1	1	1
GCF_000717745.1	Streptomyces violens	Terrabacteria group	Actinobacteria	1	1	1	1
GCF_000718025.1	Kitasatospora purpeofusca	Terrabacteria group	Actinobacteria	1	1	1	1
GCF_000718095.1	Streptomyces scopuliridis RB72	Terrabacteria group	Actinobacteria	1	1	1	2
GCF_000718165.1	Streptomyces fulvoviolaceus	Terrabacteria group	Actinobacteria	1	1	1	2
GCF_000718315.1	Streptomyces griseofuscus	Terrabacteria group	Actinobacteria	1	1	1	1
GCF_000720455.1	Streptomyces virginiae	Terrabacteria group	Actinobacteria	1	1	1	1
GCF_000720965.1	Actinocatenispora sera	Terrabacteria group	Actinobacteria	1	1	1	1
GCF_000722635.1	Endozoicomonas numazuensis	Proteobacteria	Gammaproteobacteria	1	1	1	1
GCF_000724775.3	Lysinibacillus fusiformis	Terrabacteria group	Firmicutes	1	1	1	1
GCF_000730165.1	Nitrospirillum amazonense CBAmc	Proteobacteria	Alphaproteobacteria	1	1	1	2
GCF_000731315.1	Neorhizobium galegae bv. orientalis str. HAMBI 540	Proteobacteria	Alphaproteobacteria	1	1	1	1
GCF_000731985.1	Natrinema altunense	Euryarchaeota	Stenosarchaea group	1	1	1	2
GCF_000732925.1	Amycolatopsis japonica	Terrabacteria group	Actinobacteria	1	1	1	1
GCF_000733855.1	Methylomicrobium agile	Proteobacteria	Gammaproteobacteria	1	1	1	1
GCF_000733935.1	Methylomarinum vadi	Proteobacteria	Gammaproteobacteria	1	1	1	2
GCF_000739915.1	Paenibacillus chitinolyticus NBRC 15660	Terrabacteria group	Firmicutes	1	1	1	2
GCF_000744515.1	Sphingomonas wittichii	Proteobacteria	Alphaproteobacteria	1	1	1	1
GCF_000745425.1	Beijerinckia mobilis	Proteobacteria	Alphaproteobacteria	1	1	1	1
GCF_000745735.1	Agrobacterium rhizogenes	Proteobacteria	Alphaproteobacteria	1	1	1	1
GCF_000745835.1	Belnapia moabensis DSM 16746	Proteobacteria	Alphaproteobacteria	1	1	1	1
GCF_000745905.1	Ferrimicrobium acidiphilum DSM 19497	Terrabacteria group	Actinobacteria	1	1	1	1
GCF_000755225.1	Halapricum salinum	Euryarchaeota	Stenosarchaea group	1	1	1	1
GCF_000756665.1	Alcanivorax nanhaiticus	Proteobacteria	Gammaproteobacteria	1	1	1	2
GCF_000757825.1	Cedecea neteri	Proteobacteria	Gammaproteobacteria	1	1	1	1
GCF_000757905.1	Arsenophonus endosymbiont str. Hangzhou of Nilaparvata lugens	Proteobacteria	Gammaproteobacteria	1	1	1	2
GCF_000759345.1	Halomonas xinjiangensis	Proteobacteria	Gammaproteobacteria	1	1	1	2
GCF_000761155.1	Pseudomonas rhizosphaerae	Proteobacteria	Gammaproteobacteria	1	1	1	0
GCF_000761445.1	Oleiagrimonas soli	Proteobacteria	Gammaproteobacteria	1	1	1	1
GCF_000763885.1	Paracoccus versutus	Proteobacteria	Alphaproteobacteria	1	1	1	2
GCF_000764185.1	Colwellia psychrerythraea	Proteobacteria	Gammaproteobacteria	1	1	1	1
GCF_000764325.1	Vibrio navarrensis	Proteobacteria	Gammaproteobacteria	1	1	1	1
GCF_000768345.1	Lysobacter concretionis Ko07 = DSM 16239	Proteobacteria	Gammaproteobacteria	1	1	1	4
GCF_000768355.1	Lysobacter daejeonensis GH1-9	Proteobacteria	Gammaproteobacteria	1	1	1	3
GCF_000768695.1	Knoellia aerolata DSM 18566	Terrabacteria group	Actinobacteria	1	1	1	1
GCF_000769915.1	Flavobacterium beibuense F44-8	FCB group	Bacteroidetes/Chlorobi group	1	1	1	1
GCF_000770795.1	Lysobacter dokdonensis DS-58	Proteobacteria	Gammaproteobacteria	1	1	1	2
GCF_000775775.1	bacterium endosymbiont of Mortierella elongata FMR23-6	Proteobacteria	Betaproteobacteria	1	1	1	1
GCF_000784335.1	Halopiger salifodinae	Euryarchaeota	Stenosarchaea group	1	1	1	2
GCF_000785705.2	Methylomonas denitrificans	Proteobacteria	Gammaproteobacteria	1	1	1	3
GCF_000785985.1	Actinoplanes utahensis	Terrabacteria group	Actinobacteria	1	1	1	1
GCF_000786195.1	Kocuria polaris	Terrabacteria group	Actinobacteria	1	1	1	1
GCF_000797445.1	Lacinutrix jangbogonensis	FCB group	Bacteroidetes/Chlorobi group	1	1	1	1
GCF_000802245.2	Streptomyces pluripotens	Terrabacteria group	Actinobacteria	1	1	1	0
GCF_000806415.1	Pseudomonas flexibilis	Proteobacteria	Gammaproteobacteria	1	1	1	3
GCF_000807855.2	Flammeovirga pacifica	FCB group	Bacteroidetes/Chlorobi group	1	1	1	1
GCF_000812665.2	Halocynthiibacter arcticus	Proteobacteria	Alphaproteobacteria	1	1	1	3
GCF_000814475.1	Flavihumibacter solisilvae	FCB group	Bacteroidetes/Chlorobi group	1	1	1	1
GCF_000816495.1	Acinetobacter harbinensis	Proteobacteria	Gammaproteobacteria	1	1	1	3
GCF_000817955.1	Geobacter pickeringii	Proteobacteria	delta/epsilon subdivisions	1	1	1	1
GCF_000818395.1	Noviherbaspirillum autotrophicum	Proteobacteria	Betaproteobacteria	1	1	1	3
GCF_000819545.1	Streptomyces nodosus	Terrabacteria group	Actinobacteria	1	1	1	1
GCF_000820505.1	Geoalkalibacter ferrihydriticus DSM 17813	Proteobacteria	delta/epsilon subdivisions	1	1	1	3
GCF_000827005.1	Streptomyces albus	Terrabacteria group	Actinobacteria	1	1	1	2
GCF_000830005.1	Streptomyces vietnamensis	Terrabacteria group	Actinobacteria	1	1	1	1
GCF_000831005.1	Marinobacter salarius	Proteobacteria	Gammaproteobacteria	1	1	1	1
GCF_000935065.1	Arcobacter anaerophilus	Proteobacteria	delta/epsilon subdivisions	1	1	1	5
GCF_000935205.1	Rhodopseudomonas palustris	Proteobacteria	Alphaproteobacteria	1	1	1	0
GCF_000940805.1	Gynuella sunshinyii YC6258	Proteobacteria	Gammaproteobacteria	1	1	1	7
GCF_000950095.1	Photobacterium kishitanii	Proteobacteria	Gammaproteobacteria	1	1	1	1
GCF_000952855.1	Aequorivita vladivostokensis	FCB group	Bacteroidetes/Chlorobi group	1	1	1	1
GCF_000963705.1	Elstera litoralis	Proteobacteria	Alphaproteobacteria	1	1	1	0
GCF_000964365.1	Acidisphaera rubrifaciens HS-AP3	Proteobacteria	Alphaproteobacteria	1	1	1	2
GCF_000967305.2	Alcaligenes faecalis	Proteobacteria	Betaproteobacteria	1	1	1	1
GCF_000967895.1	Oleispira antarctica RB-8	Proteobacteria	Gammaproteobacteria	1	1	1	2
GCF_000970285.1	Methanosarcina horonobensis HB-1 = JCM 15518	Euryarchaeota	Stenosarchaea group	1	1	1	1
GCF_000970465.2	Devosia insulae DS-56	Proteobacteria	Alphaproteobacteria	1	1	1	1
GCF_000972705.2	Limnoraphis robusta CS-951	Terrabacteria group	Cyanobacteria/Melainabacteria group	1	1	1	2
GCF_000972865.1	Pseudoxanthomonas suwonensis	Proteobacteria	Gammaproteobacteria	1	1	1	2
GCF_000973085.1	Sneathia amnii	Fusobacteria	Fusobacteriia	1	1	1	1
GCF_000974365.1	Geofilum rubicundum JCM 15548	FCB group	Bacteroidetes/Chlorobi group	1	1	1	1
GCF_000982715.1	Rhodococcus aetherivorans	Terrabacteria group	Actinobacteria	1	1	1	1
GCF_001006305.1	Silvibacterium bohemicum	Acidobacteria	Acidobacteriia	1	1	1	1
GCF_001010405.1	Luteibacter rhizovicinus DSM 16549	Proteobacteria	Gammaproteobacteria	1	1	1	1
GCF_001012815.1	Vibrio mexicanus	Proteobacteria	Gammaproteobacteria	1	1	1	0
GCF_001013905.1	Streptomyces leeuwenhoekii	Terrabacteria group	Actinobacteria	1	1	1	1
GCF_001029445.1	Photobacterium aquae	Proteobacteria	Gammaproteobacteria	1	1	1	1
GCF_001043175.1	Marinobacter psychrophilus	Proteobacteria	Gammaproteobacteria	1	1	1	0
GCF_001046855.1	Tetrasphaera japonica T1-X7	Terrabacteria group	Actinobacteria	1	1	1	1
GCF_001050155.1	Nitratireductor soli	Proteobacteria	Alphaproteobacteria	1	1	1	0
GCF_001078275.1	Bordetella hinzii	Proteobacteria	Betaproteobacteria	1	1	1	1
GCF_001184205.1	Desulfocarbo indianensis	Proteobacteria	delta/epsilon subdivisions	1	1	1	1
GCF_001189915.1	Herbaspirillum autotrophicum	Proteobacteria	Betaproteobacteria	1	1	1	1
GCF_001189955.1	Herbaspirillum chlorophenolicum	Proteobacteria	Betaproteobacteria	1	1	1	1
GCF_001189965.1	Herbaspirillum rhizosphaerae	Proteobacteria	Betaproteobacteria	1	1	1	2
GCF_001192655.1	Caedimonas varicaedens	Proteobacteria	Alphaproteobacteria	1	1	1	1
GCF_001205715.1	Pseudaestuariivita atlantica	Proteobacteria	Alphaproteobacteria	1	1	1	1
GCF_001244495.1	Clostridium phoceensis	Terrabacteria group	Firmicutes	1	1	1	0
GCF_001267175.1	Oblitimonas alkaliphila	Proteobacteria	Gammaproteobacteria	1	1	1	5
GCF_001267945.1	Vibrio alginolyticus	Proteobacteria	Gammaproteobacteria	1	1	1	2
GCF_001270965.1	Sunxiuqinia dokdonensis	FCB group	Bacteroidetes/Chlorobi group	1	1	1	1
GCF_001274715.1	Aneurinibacillus migulanus	Terrabacteria group	Firmicutes	1	1	1	2
GCF_001278055.1	Desulfuromonas soudanensis	Proteobacteria	delta/epsilon subdivisions	1	1	1	2
GCF_001281465.1	Cupriavidus gilardii CR3	Proteobacteria	Betaproteobacteria	1	1	1	1
GCF_001281525.1	Lysinibacillus macroides	Terrabacteria group	Firmicutes	1	1	1	0
GCF_001281695.1	bacterium 336/3	FCB group	Bacteroidetes/Chlorobi group	1	1	1	1
GCF_001293525.1	Ideonella sakaiensis	Proteobacteria	Betaproteobacteria	1	1	1	1
GCF_001305515.1	Prosthecomicrobium hirschii	Proteobacteria	Alphaproteobacteria	1	1	1	0
GCF_001306115.1	Ornatilinea apprima	Terrabacteria group	Chloroflexi	1	1	1	1
GCF_001311925.1	Cellulosilyticum ruminicola JCM 14822	Terrabacteria group	Firmicutes	1	1	1	1
GCF_001312005.1	Methylomonas koyamae JCM 16701	Proteobacteria	Gammaproteobacteria	1	1	1	0
GCF_001314325.1	Sphingopyxis macrogoltabida	Proteobacteria	Alphaproteobacteria	1	1	1	1
GCF_001315015.1	Azospirillum brasilense	Proteobacteria	Alphaproteobacteria	1	1	1	1
GCF_001318345.1	Bacteroides cellulosilyticus	FCB group	Bacteroidetes/Chlorobi group	1	1	1	1
GCF_001403735.1	Jannaschia rubra	Proteobacteria	Alphaproteobacteria	1	1	1	0
GCF_001404055.1	Labrenzia alba	Proteobacteria	Alphaproteobacteria	1	1	1	1
GCF_001404515.1	Labrenzia alba	Proteobacteria	Alphaproteobacteria	1	1	1	2
GCF_001418005.1	Chelatococcus sambhunathii	Proteobacteria	Alphaproteobacteria	1	1	1	1
GCF_001418105.1	Lacinutrix himadriensis	FCB group	Bacteroidetes/Chlorobi group	1	1	1	1
GCF_001420915.1	Agarivorans gilvus	Proteobacteria	Gammaproteobacteria	1	1	1	1
GCF_001431725.1	Halomonas huangheensis	Proteobacteria	Gammaproteobacteria	1	1	1	3
GCF_001439635.1	Bacillus cecembensis	Terrabacteria group	Firmicutes	1	1	1	0
GCF_001440405.1	Bradyrhizobium valentinum	Proteobacteria	Alphaproteobacteria	1	1	1	1
GCF_001442535.1	Lysobacter antibioticus	Proteobacteria	Gammaproteobacteria	1	1	1	2
GCF_001442615.1	Algoriphagus resistens	FCB group	Bacteroidetes/Chlorobi group	1	1	1	1
GCF_001442785.1	Lysobacter capsici	Proteobacteria	Gammaproteobacteria	1	1	1	1
GCF_001443675.1	endosymbiont of Ridgeia piscesae	Proteobacteria	Gammaproteobacteria	1	1	1	1
GCF_001445575.1	Arthrobacter alpinus	Terrabacteria group	Actinobacteria	1	1	1	1
GCF_001449105.1	Caulobacter vibrioides	Proteobacteria	Alphaproteobacteria	1	1	1	1
GCF_001461035.1	Acetivibrio ethanolgignens	Terrabacteria group	Firmicutes	1	1	1	2
GCF_001465255.1	Paenibacillus naphthalenovorans	Terrabacteria group	Firmicutes	1	1	1	0
GCF_001466665.1	Dehalogenimonas alkenigignens	Terrabacteria group	Chloroflexi	1	1	1	0
GCF_001467035.1	Legionella cherrii	Proteobacteria	Gammaproteobacteria	1	1	1	1
GCF_001467505.1	Legionella birminghamensis	Proteobacteria	Gammaproteobacteria	1	1	1	1
GCF_001467975.1	Legionella quinlivanii	Proteobacteria	Gammaproteobacteria	1	1	1	1
GCF_001468005.1	Legionella steelei	Proteobacteria	Gammaproteobacteria	1	1	1	1
GCF_001468165.1	Legionella spiritensis	Proteobacteria	Gammaproteobacteria	1	1	1	1
GCF_001482385.1	Pseudoalteromonas rubra	Proteobacteria	Gammaproteobacteria	1	1	1	1
GCF_001484065.1	Pannonibacter phragmitetus	Proteobacteria	Alphaproteobacteria	1	1	1	0
GCF_001484935.1	Acinetobacter johnsonii XBB1	Proteobacteria	Gammaproteobacteria	1	1	1	3
GCF_001514495.1	Paenibacillus pabuli NBRC 13638	Terrabacteria group	Firmicutes	1	1	1	1
GCF_001515305.1	Aquitalea pelogenes	Proteobacteria	Betaproteobacteria	1	1	1	3
GCF_001517405.1	Erwinia gerundensis	Proteobacteria	Gammaproteobacteria	1	1	1	1
GCF_001517835.1	Caviibacter abscessus	Fusobacteria	Fusobacteriia	1	1	1	1
GCF_001517915.1	Oceanivirga salmonicida	Fusobacteria	Fusobacteriia	1	1	1	0
GCF_001517935.1	Sneathia sanguinegens	Fusobacteria	Fusobacteriia	1	1	1	1
GCF_001543895.1	Streptomyces thermoautotrophicus	Terrabacteria group	Actinobacteria	1	1	1	1
GCF_001550055.1	Kordiimonas lacus	Proteobacteria	Alphaproteobacteria	1	1	1	1
GCF_001552435.1	Kribbia dieselivorans NBRC 106261	Terrabacteria group	Actinobacteria	1	1	1	2
GCF_001552735.1	Sanguibacter suarezii NBRC 16159	Terrabacteria group	Actinobacteria	1	1	1	1
GCF_001552975.1	Lachnoanaerobaculum saburreum	Terrabacteria group	Firmicutes	1	1	1	0
GCF_001553605.1	Desulfovibrio fairfieldensis	Proteobacteria	delta/epsilon subdivisions	1	1	1	0
GCF_001558155.1	Pseudoruegeria sabulilitoris	Proteobacteria	Alphaproteobacteria	1	1	1	1
GCF_001558695.1	Paramesorhizobium deserti	Proteobacteria	Alphaproteobacteria	1	1	1	1
GCF_001559775.1	Streptobacillus felis	Fusobacteria	Fusobacteriia	1	1	1	1
GCF_001559795.1	Streptobacillus hongkongensis	Fusobacteria	Fusobacteriia	1	1	1	0
GCF_001567585.1	Micromonospora rosaria	Terrabacteria group	Actinobacteria	1	1	1	1
GCF_001570425.1	Mycolicibacterium brisbanense	Terrabacteria group	Actinobacteria	1	1	1	1
GCF_001571085.1	Azohydromonas lata NBRC 102462	Proteobacteria	Betaproteobacteria	1	1	1	5
GCF_001591025.1	Sphingomonas soli NBRC 100801	Proteobacteria	Alphaproteobacteria	1	1	1	1
GCF_001591125.1	Vibrio mediterranei NBRC 15635	Proteobacteria	Gammaproteobacteria	1	1	1	1
GCF_001598555.1	Novosphingobium rosa NBRC 15208	Proteobacteria	Alphaproteobacteria	1	1	1	1
GCF_001605015.1	Aminobacter aminovorans	Proteobacteria	Alphaproteobacteria	1	1	1	1
GCF_001606025.1	Psychrobacter alimentarius	Proteobacteria	Gammaproteobacteria	1	1	1	0
GCF_001617625.1	Microbulbifer thermotolerans	Proteobacteria	Gammaproteobacteria	1	1	1	1
GCF_001618175.1	Oceanibaculum pacificum	Proteobacteria	Alphaproteobacteria	1	1	1	1
GCF_001618955.1	Tardiphaga robiniae	Proteobacteria	Alphaproteobacteria	1	1	1	0
GCF_001619955.1	Sphingomonas hankookensis	Proteobacteria	Alphaproteobacteria	1	1	1	1
GCF_001633165.1	Rhodovulum sulfidophilum DSM 1374	Proteobacteria	Alphaproteobacteria	1	1	1	8
GCF_001637395.1	Leptolyngbya valderiana BDU 20041	Terrabacteria group	Cyanobacteria/Melainabacteria group	1	1	1	1
GCF_001641285.1	Dyella thiooxydans	Proteobacteria	Gammaproteobacteria	1	1	1	1
GCF_001642915.1	Roseimaritima ulvae	PVC group	Planctomycetes	1	1	1	1
GCF_001644015.1	Methylomonas lenta	Proteobacteria	Gammaproteobacteria	1	1	1	3
GCF_001647025.1	Endozoicomonas atrinae	Proteobacteria	Gammaproteobacteria	1	1	1	1
GCF_001650695.1	Chloroflexus islandicus	Terrabacteria group	Chloroflexi	1	1	1	1
GCF_001653955.1	Francisella persica ATCC VR-331	Proteobacteria	Gammaproteobacteria	1	1	1	0
GCF_001660485.1	Agromyces aureus	Terrabacteria group	Actinobacteria	1	1	1	1
GCF_001660705.2	Labilibacter aurantiacus	FCB group	Bacteroidetes/Chlorobi group	1	1	1	1
GCF_001661495.1	Pseudoalteromonas prydzensis	Proteobacteria	Gammaproteobacteria	1	1	1	1
GCF_001676875.1	Chromobacterium subtsugae	Proteobacteria	Betaproteobacteria	1	1	1	5
GCF_001687365.1	Pararhizobium polonicum	Proteobacteria	Alphaproteobacteria	1	1	1	0
GCF_001696535.1	Stappia indica	Proteobacteria	Alphaproteobacteria	1	1	1	0
GCF_001697225.1	Immundisolibacter cernigliae	Proteobacteria	Gammaproteobacteria	1	1	1	1
GCF_001698205.1	Altererythrobacter dongtanensis	Proteobacteria	Alphaproteobacteria	1	1	1	1
GCF_001701025.1	Lentzea guizhouensis	Terrabacteria group	Actinobacteria	1	1	1	1
GCF_001707755.1	Acinetobacter celticus	Proteobacteria	Gammaproteobacteria	1	1	1	1
GCF_001707825.1	Enterovibrio pacificus	Proteobacteria	Gammaproteobacteria	1	1	1	2
GCF_001709345.1	Terasakiispira papahanaumokuakeensis	Proteobacteria	Gammaproteobacteria	1	1	1	3
GCF_001720485.1	Cobetia marina	Proteobacteria	Gammaproteobacteria	1	1	1	2
GCF_001730225.1	Desulfuribacillus alkaliarsenatis	Terrabacteria group	Firmicutes	1	1	1	1
GCF_001741865.1	Bosea vaviloviae	Proteobacteria	Alphaproteobacteria	1	1	1	1
GCF_001742225.1	Novosphingobium resinovorum	Proteobacteria	Alphaproteobacteria	1	1	1	1
GCF_001747405.1	Chlorobaculum limnaeum	FCB group	Bacteroidetes/Chlorobi group	1	1	1	1
GCF_001747425.1	Actinoalloteichus hymeniacidonis	Terrabacteria group	Actinobacteria	1	1	1	1
GCF_001748285.1	Thermogemmatispora onikobensis	Terrabacteria group	Chloroflexi	1	1	1	1
GCF_001752395.1	Rheinheimera salexigens	Proteobacteria	Gammaproteobacteria	1	1	1	1
GCF_001854185.1	Clostridium formicaceticum	Terrabacteria group	Firmicutes	1	1	1	0
GCF_001854765.1	Vibrio sonorensis	Proteobacteria	Gammaproteobacteria	1	1	1	0
GCF_001855565.1	Chromobacterium amazonense	Proteobacteria	Betaproteobacteria	1	1	1	2
GCF_001884705.1	Couchioplanes caeruleus subsp. caeruleus	Terrabacteria group	Actinobacteria	1	1	1	1
GCF_001885585.1	Pararhizobium antarcticum	Proteobacteria	Alphaproteobacteria	1	1	1	0
GCF_001888185.1	Phaeobacter porticola	Proteobacteria	Alphaproteobacteria	1	1	1	1
GCF_001890765.1	Spirulina major PCC 6313	Terrabacteria group	Cyanobacteria/Melainabacteria group	1	1	1	3
GCF_001895925.1	Phormidesmis priestleyi ULC007	Terrabacteria group	Cyanobacteria/Melainabacteria group	1	1	1	2
GCF_001902575.1	Streptobacillus notomytis	Fusobacteria	Fusobacteriia	1	1	1	0
GCF_001904715.1	Nostoc calcicola FACHB-389	Terrabacteria group	Cyanobacteria/Melainabacteria group	1	1	1	1
GCF_001906585.1	Streptomyces kebangsaanensis	Terrabacteria group	Actinobacteria	1	1	1	1
GCF_001936475.1	Algoriphagus marinus	FCB group	Bacteroidetes/Chlorobi group	1	1	1	1
GCF_001937195.1	Salinicola socius	Proteobacteria	Gammaproteobacteria	1	1	1	0
GCF_001940455.1	Actinokineospora bangkokensis	Terrabacteria group	Actinobacteria	1	1	1	2
GCF_001941715.1	Rhodovulum sulfidophilum	Proteobacteria	Alphaproteobacteria	1	1	1	1
GCF_001953305.1	Cnuella takakiae	FCB group	Bacteroidetes/Chlorobi group	1	1	1	2
GCF_001955715.1	Rhodoferax saidenbachensis	Proteobacteria	Betaproteobacteria	1	1	1	1
GCF_001971565.1	Acinetobacter schindleri	Proteobacteria	Gammaproteobacteria	1	1	1	2
GCF_001981305.1	Marinobacter lutaoensis	Proteobacteria	Gammaproteobacteria	1	1	1	1
GCF_001983975.1	Streptomyces autolyticus	Terrabacteria group	Actinobacteria	1	1	1	2
GCF_001988955.1	Spirosoma montaniterrae	FCB group	Bacteroidetes/Chlorobi group	1	1	1	1
GCF_001996165.1	Salinivibrio proteolyticus	Proteobacteria	Gammaproteobacteria	1	1	1	3
GCF_001998905.1	Rodentibacter heylii	Proteobacteria	Gammaproteobacteria	1	1	1	5
GCF_001999945.1	Microbulbifer agarilyticus	Proteobacteria	Gammaproteobacteria	1	1	1	1
GCF_002000085.1	Colwellia agarivorans	Proteobacteria	Gammaproteobacteria	1	1	1	1
GCF_002000365.1	Thioalkalivibrio denitrificans	Proteobacteria	Gammaproteobacteria	1	1	1	2
GCF_002009015.1	Microbulbifer mangrovi	Proteobacteria	Gammaproteobacteria	1	1	1	1
GCF_002009175.1	Streptomyces niveus	Terrabacteria group	Actinobacteria	1	1	1	1
GCF_002051585.1	Ruminiclostridium hungatei	Terrabacteria group	Firmicutes	1	1	1	1
GCF_002056795.1	Spirosoma aerolatum	FCB group	Bacteroidetes/Chlorobi group	1	1	1	1
GCF_002074155.1	Clostridium argentinense	Terrabacteria group	Firmicutes	1	1	1	1
GCF_002075795.1	Shewanella japonica	Proteobacteria	Gammaproteobacteria	1	1	1	1
GCF_002080435.1	Sphingobium herbicidovorans	Proteobacteria	Alphaproteobacteria	1	1	1	0
GCF_002095575.1	Pantoea septica	Proteobacteria	Gammaproteobacteria	1	1	1	2
GCF_002101965.1	Mycolicibacterium wolinskyi	Terrabacteria group	Actinobacteria	1	1	1	1
GCF_002109495.1	Magnetofaba australis IT-1	Proteobacteria	Alphaproteobacteria	1	1	1	0
GCF_002115725.1	Marivita cryptomonadis	Proteobacteria	Alphaproteobacteria	1	1	1	1
GCF_002127965.1	Oxalobacter formigenes	Proteobacteria	Betaproteobacteria	1	1	1	0
GCF_002142495.1	Leptolyngbya boryana dg5	Terrabacteria group	Cyanobacteria/Melainabacteria group	1	1	1	0
GCF_002142615.1	Photobacterium damselae subsp. damselae	Proteobacteria	Gammaproteobacteria	1	1	1	2
GCF_002150765.1	Lentzea kentuckyensis	Terrabacteria group	Actinobacteria	1	1	1	1
GCF_002154495.1	Streptomyces cacaoi subsp. cacaoi	Terrabacteria group	Actinobacteria	1	1	1	1
GCF_002155425.1	Porphyrobacter donghaensis	Proteobacteria	Alphaproteobacteria	1	1	1	3
GCF_002155995.1	Crossiella equi	Terrabacteria group	Actinobacteria	1	1	1	1
GCF_002156545.1	Pseudoalteromonas ulvae	Proteobacteria	Gammaproteobacteria	1	1	1	2
GCF_002156705.1	Natronolimnobius aegyptiacus	Euryarchaeota	Stenosarchaea group	1	1	1	2
GCF_002158905.1	Yoonia vestfoldensis	Proteobacteria	Alphaproteobacteria	1	1	1	1
GCF_002163585.1	Tatumella citrea	Proteobacteria	Gammaproteobacteria	1	1	1	0
GCF_002165625.1	Neiella marina	Proteobacteria	Gammaproteobacteria	1	1	1	1
GCF_002174125.1	Acinetobacter populi	Proteobacteria	Gammaproteobacteria	1	1	1	3
GCF_002192455.1	Streptomyces albireticuli	Terrabacteria group	Actinobacteria	1	1	1	2
GCF_002197985.1	Pseudomonas aestusnigri	Proteobacteria	Gammaproteobacteria	1	1	1	1
GCF_002198095.1	Deinococcus indicus	Terrabacteria group	Deinococcus-Thermus	1	1	1	1
GCF_002198715.1	Rhodomicrobium sp. R_RK_3	Proteobacteria	Alphaproteobacteria	1	1	1	0
GCF_002205845.1	Pelomonas puraquae	Proteobacteria	Betaproteobacteria	1	1	1	1
GCF_002209565.1	Candidimonas nitroreducens	Proteobacteria	Betaproteobacteria	1	1	1	1
GCF_002211445.1	Noviherbaspirillum denitrificans	Proteobacteria	Betaproteobacteria	1	1	1	2
GCF_002211785.1	Francisella halioticida	Proteobacteria	Gammaproteobacteria	1	1	1	0
GCF_002214645.1	Diaphorobacter polyhydroxybutyrativorans	Proteobacteria	Betaproteobacteria	1	1	1	0
GCF_002215215.1	Granulosicoccus antarcticus IMCC3135	Proteobacteria	Gammaproteobacteria	1	1	1	0
GCF_002218245.1	Xanthomonas citri pv. vignicola	Proteobacteria	Gammaproteobacteria	1	1	1	1
GCF_900018785.1	Xanthomonas massiliensis	Proteobacteria	Gammaproteobacteria	1	1	1	5
GCF_900086655.1	Paenibacillus tuaregi	Terrabacteria group	Firmicutes	1	1	1	0
GCF_900087055.1	Plesiomonas shigelloides	Proteobacteria	Gammaproteobacteria	1	1	1	1
GCF_900090325.1	Micromonospora pallida	Terrabacteria group	Actinobacteria	1	1	1	1
GCF_900091415.1	Micromonospora inyonensis	Terrabacteria group	Actinobacteria	1	1	1	1
GCF_900091495.1	Micromonospora echinospora	Terrabacteria group	Actinobacteria	1	1	1	1
GCF_900091535.1	Micromonospora carbonacea	Terrabacteria group	Actinobacteria	1	1	1	1
GCF_900091615.1	Micromonospora yangpuensis	Terrabacteria group	Actinobacteria	1	1	1	1
GCF_900091655.1	Culturomica massiliensis	FCB group	Bacteroidetes/Chlorobi group	1	1	1	1
GCF_900094545.1	Rhizobium miluonense	Proteobacteria	Alphaproteobacteria	1	1	1	1
GCF_900096585.1	Sanguibacter gelidistatuariae	Terrabacteria group	Actinobacteria	1	1	1	1
GCF_900096895.1	Acinetobacter kookii	Proteobacteria	Gammaproteobacteria	1	1	1	1
GCF_900096955.1	Acinetobacter boissieri	Proteobacteria	Gammaproteobacteria	1	1	1	2
GCF_900097105.1	Akkermansia glycaniphila	PVC group	Verrucomicrobia	1	1	1	1
GCF_900099925.1	Aneurinibacillus thermoaerophilus	Terrabacteria group	Firmicutes	1	1	1	2
GCF_900099935.1	Pseudoruegeria lutimaris	Proteobacteria	Alphaproteobacteria	1	1	1	1
GCF_900099965.1	Nonomuraea jiangxiensis	Terrabacteria group	Actinobacteria	1	1	1	2
GCF_900100195.1	Halomonas gudaonensis	Proteobacteria	Gammaproteobacteria	1	1	1	2
GCF_900100345.1	Paenibacillus tianmuensis	Terrabacteria group	Firmicutes	1	1	1	1
GCF_900100755.1	Halomonas taeanensis	Proteobacteria	Gammaproteobacteria	1	1	1	2
GCF_900101465.1	Nocardioides lianchengensis	Terrabacteria group	Actinobacteria	1	1	1	1
GCF_900101475.1	Ruegeria marina	Proteobacteria	Alphaproteobacteria	1	1	1	2
GCF_900101685.1	Alloactinosynnema iranicum	Terrabacteria group	Actinobacteria	1	1	1	1
GCF_900101865.1	Paracoccus isoporae	Proteobacteria	Alphaproteobacteria	1	1	1	2
GCF_900101875.1	Mucilaginibacter pineti	FCB group	Bacteroidetes/Chlorobi group	1	1	1	2
GCF_900102525.1	Bosea robiniae	Proteobacteria	Alphaproteobacteria	1	1	1	1
GCF_900102695.1	Afifella marina DSM 2698	Proteobacteria	Alphaproteobacteria	1	1	1	1
GCF_900102795.1	Epibacterium ulvae	Proteobacteria	Alphaproteobacteria	1	1	1	1
GCF_900102835.1	Sphingobacterium mizutaii	FCB group	Bacteroidetes/Chlorobi group	1	1	1	1
GCF_900103035.1	Nitrosomonas mobilis	Proteobacteria	Betaproteobacteria	1	1	1	0
GCF_900103215.1	Kriegella aquimaris	FCB group	Bacteroidetes/Chlorobi group	1	1	1	1
GCF_900104035.1	Aureimonas jatrophae	Proteobacteria	Alphaproteobacteria	1	1	1	1
GCF_900104115.1	Clostridium gasigenes	Terrabacteria group	Firmicutes	1	1	1	1
GCF_900104205.1	Belnapia rosea	Proteobacteria	Alphaproteobacteria	1	1	1	1
GCF_900104655.1	Millionella massiliensis	FCB group	Bacteroidetes/Chlorobi group	1	1	1	1
GCF_900104675.1	Angelakisella massiliensis	Terrabacteria group	Firmicutes	1	1	1	1
GCF_900104805.1	Pseudomonas oryzae	Proteobacteria	Gammaproteobacteria	1	1	1	3
GCF_900105165.1	Mucilaginibacter mallensis	FCB group	Bacteroidetes/Chlorobi group	1	1	1	2
GCF_900105355.1	Pseudomonas anguilliseptica	Proteobacteria	Gammaproteobacteria	1	1	1	4
GCF_900105655.1	Pseudomonas salegens	Proteobacteria	Gammaproteobacteria	1	1	1	2
GCF_900105765.1	Haloactinobacterium album	Terrabacteria group	Actinobacteria	1	1	1	2
GCF_900105845.1	Bradyrhizobium erythrophlei	Proteobacteria	Alphaproteobacteria	1	1	1	0
GCF_900106555.1	Nitrosomonas oligotropha	Proteobacteria	Betaproteobacteria	1	1	1	1
GCF_900106945.1	Marinobacter mobilis	Proteobacteria	Gammaproteobacteria	1	1	1	5
GCF_900106975.1	Pseudomonas kuykendallii	Proteobacteria	Gammaproteobacteria	1	1	1	1
GCF_900106985.1	Hydrobacter penzbergensis	FCB group	Bacteroidetes/Chlorobi group	1	1	1	1
GCF_900107015.1	Litoreibacter albidus	Proteobacteria	Alphaproteobacteria	1	1	1	1
GCF_900107255.1	Micromonospora pattaloongensis	Terrabacteria group	Actinobacteria	1	1	1	2
GCF_900107695.1	Thiothrix caldifontis	Proteobacteria	Gammaproteobacteria	1	1	1	2
GCF_900107725.1	Microbulbifer marinus	Proteobacteria	Gammaproteobacteria	1	1	1	1
GCF_900108115.1	Chryseobacterium bovis DSM 19482	FCB group	Bacteroidetes/Chlorobi group	1	1	1	0
GCF_900108405.1	Paracoccus alkenifer	Proteobacteria	Alphaproteobacteria	1	1	1	2
GCF_900109035.1	Cribrihabitans marinus	Proteobacteria	Alphaproteobacteria	1	1	1	1
GCF_900109065.1	Halohasta litchfieldiae	Euryarchaeota	Stenosarchaea group	1	1	1	1
GCF_900109255.1	Cyclobacterium halophilum	FCB group	Bacteroidetes/Chlorobi group	1	1	1	1
GCF_900109495.1	Ectothiorhodospira marina	Proteobacteria	Gammaproteobacteria	1	1	1	2
GCF_900109785.1	Nitrosovibrio tenuis	Proteobacteria	Betaproteobacteria	1	1	1	1
GCF_900110105.1	Mucilaginibacter gossypiicola	FCB group	Bacteroidetes/Chlorobi group	1	1	1	1
GCF_900110145.1	Nitrosomonas marina	Proteobacteria	Betaproteobacteria	1	1	1	3
GCF_900110465.1	Halogranum amylolyticum	Euryarchaeota	Stenosarchaea group	1	1	1	1
GCF_900110735.1	Streptomyces radiopugnans	Terrabacteria group	Actinobacteria	1	1	1	1
GCF_900110915.1	bacterium A52C2	unclassified Bacteria	unclassified Bacteria (miscellaneous)	1	1	1	0
GCF_900111095.1	Amphritea atlantica	Proteobacteria	Gammaproteobacteria	1	1	1	2
GCF_900111145.1	Fabibacter pacificus	FCB group	Bacteroidetes/Chlorobi group	1	1	1	1
GCF_900111245.1	Streptomyces qinglanensis	Terrabacteria group	Actinobacteria	1	1	1	1
GCF_900111555.1	Marinobacter segnicrescens	Proteobacteria	Gammaproteobacteria	1	1	1	0
GCF_900111595.1	[Clostridium] polysaccharolyticum	Terrabacteria group	Firmicutes	1	1	1	1
GCF_900111825.1	Pedobacter suwonensis	FCB group	Bacteroidetes/Chlorobi group	1	1	1	2
GCF_900111985.1	Clostridium frigidicarnis	Terrabacteria group	Firmicutes	1	1	1	1
GCF_900112175.1	Halogeometricum rufum	Euryarchaeota	Stenosarchaea group	1	1	1	1
GCF_900112235.1	Marinospirillum celere	Proteobacteria	Gammaproteobacteria	1	1	1	1
GCF_900112365.1	Spirosoma endophyticum	FCB group	Bacteroidetes/Chlorobi group	1	1	1	1
GCF_900112395.1	Algibacter lectus	FCB group	Bacteroidetes/Chlorobi group	1	1	1	1
GCF_900112555.1	Saccharopolyspora jiangxiensis	Terrabacteria group	Actinobacteria	1	1	1	2
GCF_900112585.1	Kushneria avicenniae	Proteobacteria	Gammaproteobacteria	1	1	1	3
GCF_900113005.1	Sunxiuqinia elliptica	FCB group	Bacteroidetes/Chlorobi group	1	1	1	1
GCF_900113035.1	Acidovorax wautersii	Proteobacteria	Betaproteobacteria	1	1	1	0
GCF_900113695.1	Albimonas pacifica	Proteobacteria	Alphaproteobacteria	1	1	1	3
GCF_900113745.1	Pseudomonas guineae	Proteobacteria	Gammaproteobacteria	1	1	1	3
GCF_900113765.1	Parapedobacter indicus	FCB group	Bacteroidetes/Chlorobi group	1	1	1	1
GCF_900114305.1	Nitrosomonas aestuarii	Proteobacteria	Betaproteobacteria	1	1	1	1
GCF_900114315.1	Roseomonas stagni DSM 19981	Proteobacteria	Alphaproteobacteria	1	1	1	1
GCF_900114385.1	Geodermatophilus ruber	Terrabacteria group	Actinobacteria	1	1	1	1
GCF_900114765.1	Pseudomonas pachastrellae	Proteobacteria	Gammaproteobacteria	1	1	1	2
GCF_900114775.1	Marinobacter zhejiangensis	Proteobacteria	Gammaproteobacteria	1	1	1	3
GCF_900114795.1	Nitrosomonas nitrosa	Proteobacteria	Betaproteobacteria	1	1	1	1
GCF_900115065.1	Formivibrio citricus	Proteobacteria	Betaproteobacteria	1	1	1	2
GCF_900115105.1	Yoonia tamlensis	Proteobacteria	Alphaproteobacteria	1	1	1	1
GCF_900115125.1	Nitrosospira briensis	Proteobacteria	Betaproteobacteria	1	1	1	3
GCF_900115225.1	Cohaesibacter marisflavi	Proteobacteria	Alphaproteobacteria	1	1	1	2
GCF_900115665.1	Pseudarcicella hirudinis	FCB group	Bacteroidetes/Chlorobi group	1	1	1	1
GCF_900115705.1	Frateuria terrea	Proteobacteria	Gammaproteobacteria	1	1	1	1
GCF_900115785.1	Halogeometricum limi	Euryarchaeota	Stenosarchaea group	1	1	1	1
GCF_900115865.1	Donghicola eburneus	Proteobacteria	Alphaproteobacteria	1	1	1	1
GCF_900116135.1	Saccharopolyspora flava	Terrabacteria group	Actinobacteria	1	1	1	2
GCF_900128475.1	Mediterranea massiliensis	FCB group	Bacteroidetes/Chlorobi group	1	1	1	1
GCF_900129235.1	Litoreibacter ascidiaceicola	Proteobacteria	Alphaproteobacteria	1	1	1	1
GCF_900129465.1	Chitinophaga niabensis	FCB group	Bacteroidetes/Chlorobi group	1	1	1	1
GCF_900129725.1	Chryseolinea serpens	FCB group	Bacteroidetes/Chlorobi group	1	1	1	1
GCF_900129825.1	Hydrocarboniphaga daqingensis	Proteobacteria	Gammaproteobacteria	1	1	1	0
GCF_900129875.1	Marivita hallyeonensis	Proteobacteria	Alphaproteobacteria	1	1	1	1
GCF_900130015.1	Desulfofustis glycolicus DSM 9705	Proteobacteria	delta/epsilon subdivisions	1	1	1	0
GCF_900141755.1	Bradyrhizobium lablabi	Proteobacteria	Alphaproteobacteria	1	1	1	0
GCF_900141785.1	Aquimarina spongiae	FCB group	Bacteroidetes/Chlorobi group	1	1	1	1
GCF_900141865.1	Anaerovibrio lipolyticus DSM 3074	Terrabacteria group	Firmicutes	1	1	1	0
GCF_900141875.1	Tangfeifania diversioriginum	FCB group	Bacteroidetes/Chlorobi group	1	1	1	1
GCF_900141885.1	Mesonia phycicola	FCB group	Bacteroidetes/Chlorobi group	1	1	1	1
GCF_900142035.1	Flavobacterium terrae	FCB group	Bacteroidetes/Chlorobi group	1	1	1	2
GCF_900142265.1	Anaerotignum lactatifermentans DSM 14214	Terrabacteria group	Firmicutes	1	1	1	1
GCF_900142385.1	Marinobacter antarcticus	Proteobacteria	Gammaproteobacteria	1	1	1	3
GCF_900142725.1	Labrenzia suaedae	Proteobacteria	Alphaproteobacteria	1	1	1	1
GCF_900142735.1	Flavobacterium saccharophilum	FCB group	Bacteroidetes/Chlorobi group	1	1	1	2
GCF_900143005.1	Cryptosporangium aurantiacum	Terrabacteria group	Actinobacteria	1	1	1	3
GCF_900143075.1	Cyclobacterium lianum	FCB group	Bacteroidetes/Chlorobi group	1	1	1	1
GCF_900143255.1	Desulfovibrio litoralis DSM 11393	Proteobacteria	delta/epsilon subdivisions	1	1	1	1
GCF_900148505.1	Pseudoxanthobacter soli DSM 19599	Proteobacteria	Alphaproteobacteria	1	1	1	1
GCF_900148515.1	Algoriphagus zhangzhouensis	FCB group	Bacteroidetes/Chlorobi group	1	1	1	1
GCF_900155945.1	Marinobacterium stanieri	Proteobacteria	Gammaproteobacteria	1	1	1	1
GCF_900156105.1	Alkalispirochaeta americana	Spirochaetes	Spirochaetia	1	1	1	2
GCF_900156605.1	Insolitispirillum peregrinum	Proteobacteria	Alphaproteobacteria	1	1	1	2
GCF_900156675.1	Oleibacter marinus	Proteobacteria	Gammaproteobacteria	1	1	1	3
GCF_900156695.1	Rhodobacter vinaykumarii	Proteobacteria	Alphaproteobacteria	1	1	1	0
GCF_900156805.1	Roseivivax lentus	Proteobacteria	Alphaproteobacteria	1	1	1	1
GCF_900162675.1	Halomonas utahensis	Proteobacteria	Gammaproteobacteria	1	1	1	0
GCF_900163755.1	Crenothrix polyspora	Proteobacteria	Gammaproteobacteria	1	1	1	2
GCF_900167075.1	Sediminibacterium ginsengisoli	FCB group	Bacteroidetes/Chlorobi group	1	1	1	1
GCF_900167095.1	Oceanospirillum multiglobuliferum	Proteobacteria	Gammaproteobacteria	1	1	1	1
GCF_900167155.1	Enterovibrio nigricans DSM 22720	Proteobacteria	Gammaproteobacteria	1	1	1	1
GCF_900167975.1	Ohtaekwangia koreensis	FCB group	Bacteroidetes/Chlorobi group	1	1	1	1
GCF_900168195.1	Bosea thiooxidans	Proteobacteria	Alphaproteobacteria	1	1	1	1
GCF_900168235.1	Lachnospiraceae bacterium	Terrabacteria group	Firmicutes	1	1	1	1
GCF_900170035.1	Desulfamplus magnetovallimortis	Proteobacteria	delta/epsilon subdivisions	1	1	1	1
GCF_900172285.1	Roseovarius aestuarii	Proteobacteria	Alphaproteobacteria	1	1	1	2
GCF_900176465.1	Fulvimarina manganoxydans	Proteobacteria	Alphaproteobacteria	1	1	1	1
GCF_900177475.1	Azospirillum lipoferum	Proteobacteria	Alphaproteobacteria	1	1	1	2
GCF_900177735.1	Dethiosulfovibrio salsuginis	Synergistetes	Synergistia	1	1	1	0
GCF_900185595.1	Calothrix rhizosoleniae SC01	Terrabacteria group	Cyanobacteria/Melainabacteria group	1	1	1	1
GCF_900185885.1	Enterobacter kobei	Proteobacteria	Gammaproteobacteria	1	1	1	1
GCF_900188095.1	Noviherbaspirillum humi	Proteobacteria	Betaproteobacteria	1	1	1	1
GCF_900188225.1	Desulfovibrio mexicanus	Proteobacteria	delta/epsilon subdivisions	1	1	1	1
GCF_900188295.1	Paracoccus sediminis	Proteobacteria	Alphaproteobacteria	1	1	1	1
GCF_900197575.1	Acinetobacter apis	Proteobacteria	Gammaproteobacteria	1	1	1	3
