# Supplementary material for: PAAR Proteins Are Versatile Clips That Enrich the Antimicrobial Weapon Arsenals of Prokaryotes
Source: mSystems. 2021 Dec 7;6(6):e00953-21. doi: 10.1128/mSystems.00953-21 (PMC8651086; doi:10.1128/mSystems.00953-21)
Supplement: DATA SET S2 [file msystems.00953-21-sd002.xlsx]

## Sheet: Sheet1
Refseq accession	Locus tag	Assembly accession	Organism name	Start	End	Strand	Product length	Distance to PAAR	PAAR subtype	Toxin type	Predicted biochemical functions
WP_000014739.1	b0497	GCF_000005845.2	Escherichia coli str. K-12 substr. MG1655	523261	527541	+	1426	0	PAAR_A2	Toxin-JAB2	Predicted RNase toxins with two conserved histidine residues
WP_000015200.1	b0700	GCF_000005845.2	Escherichia coli str. K-12 substr. MG1655	729583	733776	+	1397	0	PAAR_A2	Toxin-JAB2	Predicted RNase toxins with two conserved histidine residues
WP_000015298.1	b3482	GCF_000005845.2	Escherichia coli str. K-12 substr. MG1655	3619192	3623427	+	1411	0	PAAR_A2	Toxin-JAB2	Predicted RNase toxins with two conserved histidine residues
WP_000015300.1	b3593	GCF_000005845.2	Escherichia coli str. K-12 substr. MG1655	3762183	3766316	+	1377	0	PAAR_A2	Ntox34	Predicted metal-independent RNase toxins
WP_000132861.1	VCA0285	GCF_000006745.1	Vibrio cholerae O1 biovar El Tor str. N16961	305200	305871	+	223	1	PAAR_A1	TseH	Amidase
WP_003115074.1	PA0093	GCF_000006765.1	Pseudomonas aeruginosa PAO1	113303	114595	-	430	0	PAAR_A2	Ntox46	Miscellaneous toxins
WP_003115783.1	PA0099	GCF_000006765.1	Pseudomonas aeruginosa PAO1	120164	121324	+	386	0	PAAR_E2	Tox-GHH2	DNase toxins
WP_003104240.1	PA3907	GCF_000006765.1	Pseudomonas aeruginosa PAO1	4375230	4376015	+	261	3	PAAR_B	Tox-REase-5	DNase toxins
WP_005053234.1	SF0268	GCF_000006925.2	Shigella flexneri 2a str. 301	285544	286533	+	329	2	PAAR_A2	AHH	DNase toxins
WP_001081550.1	STM0277	GCF_000006945.2	Salmonella enterica subsp. enterica serovar Typhimurium str. LT2	317684	318169	+	161	-14	PAAR_A2	Tae4	Amidase
WP_000272656.1	STM0291	GCF_000006945.2	Salmonella enterica subsp. enterica serovar Typhimurium str. LT2	332552	336646	+	1364	0	PAAR_A2	AHH	DNase toxins
WP_010988968.1	STM0292	GCF_000006945.2	Salmonella enterica subsp. enterica serovar Typhimurium str. LT2	337096	337836	+	246	1	PAAR_A2	Ntox47	RNase toxins of known fold
WP_010951904.1	PP_0646	GCF_000007565.2	Pseudomonas putida KT2440	755405	756805	+	466	0	PAAR_G	halocin_C8_dom	Halocin
WP_061405650.1	PP_3103	GCF_000007565.2	Pseudomonas putida KT2440	3504568	3505641	-	357	-7	PAAR_A2	Ntox46	Miscellaneous toxins
WP_010954001.1	PP_3108	GCF_000007565.2	Pseudomonas putida KT2440	3511333	3515490	+	1385	0	PAAR_A2	AHH	DNase toxins
WP_010954844.1	PP_4049	GCF_000007565.2	Pseudomonas putida KT2440	4561545	4563860	-	771	-4	PAAR_B	Ntox50	RNase toxins of known fold
WP_010954874.1	PP_4085	GCF_000007565.2	Pseudomonas putida KT2440	4613630	4618222	+	1530	0	PAAR_A2	Tox-SHH	DNase toxins
WP_061405686.1	PP_5655	GCF_000007565.2	Pseudomonas putida KT2440	4629582	4629728	+	48	5	PAAR_A2	Tox-SHH	DNase toxins
WP_011104705.1	PSPTO_3756	GCF_000007805.1	Pseudomonas syringae pv. tomato str. DC3000	4245936	4247096	+	386	0	PAAR_B	Ntox44	Predicted metal-independent RNase toxins
WP_011105498.1	PSPTO_5438	GCF_000007805.1	Pseudomonas syringae pv. tomato str. DC3000	6184525	6189243	+	1572	-8	PAAR_B	ParBc	Other toxins that act on nucleic acids
WP_000509132.1	ECs_0237	GCF_000008865.2	Escherichia coli O157:H7 str. Sakai	267079	271293	+	1404	0	PAAR_A2	Toxin-JAB2	Predicted RNase toxins with two conserved histidine residues
WP_001145876.1	ECs_0242	GCF_000008865.2	Escherichia coli O157:H7 str. Sakai	273792	275552	+	586	3	PAAR_A2	Toxin-JAB2	Predicted RNase toxins with two conserved histidine residues
WP_000014801.1	ECs_0560	GCF_000008865.2	Escherichia coli O157:H7 str. Sakai	617058	621254	+	1398	0	PAAR_A2	Toxin-JAB2	Predicted RNase toxins with two conserved histidine residues
WP_000127242.1	ECs_0603	GCF_000008865.2	Escherichia coli O157:H7 str. Sakai	666201	667535	-	444	2	PAAR_A2	Tox-MPTase4	Peptidase toxins
WP_001289110.1	ECs_0605	GCF_000008865.2	Escherichia coli O157:H7 str. Sakai	668129	672979	-	1616	0	PAAR_A2	AHH	DNase toxins
WP_000015262.1	ECs_0729	GCF_000008865.2	Escherichia coli O157:H7 str. Sakai	808010	812209	+	1399	0	PAAR_A2	Toxin-JAB2	Predicted RNase toxins with two conserved histidine residues
WP_000014822.1	ECs_2061	GCF_000008865.2	Escherichia coli O157:H7 str. Sakai	2046050	2050252	+	1400	0	PAAR_A2	Toxin-JAB2	Predicted RNase toxins with two conserved histidine residues
WP_000014967.1	ECs_4470	GCF_000008865.2	Escherichia coli O157:H7 str. Sakai	4505009	4509238	+	1409	0	PAAR_A2	Toxin-JAB2	Predicted RNase toxins with two conserved histidine residues
WP_000014969.1	ECs_4864	GCF_000008865.2	Escherichia coli O157:H7 str. Sakai	4929004	4933188	+	1394	0	PAAR_A2	Toxin-JAB2	Predicted RNase toxins with two conserved histidine residues
WP_002211402.1	YPO0762	GCF_000009065.1	Yersinia pestis CO92	816868	821184	-	1438	0	PAAR_F	Tox-URI2	DNase toxins
WP_002214794.1	YPO0873	GCF_000009065.1	Yersinia pestis CO92	959426	960964	-	512	0	PAAR_G	COG5529	Pyocin large subunit
WP_002227998.1	YPO1484	GCF_000009065.1	Yersinia pestis CO92	1682940	1684025	+	361	0	PAAR_G	Ntox44	Predicted metal-independent RNase toxins
WP_002210022.1	YPO3615	GCF_000009065.1	Yersinia pestis CO92	4029049	4033587	+	1512	0	PAAR_A2	Ntox21	RNase toxins of known fold
WP_028853435.1	RS_RS11450	GCF_000009125.1	Ralstonia solanacearum GMI1000	2476337	2476969	-	210	1	PAAR_G	Tae4	Amidase
WP_011004426.1	RS_RS22605	GCF_000009125.1	Ralstonia solanacearum GMI1000	1432475	1437028	-	1517	0	PAAR_A2	AHH	DNase toxins
WP_011203027.1	BF2847	GCF_000009925.1	Bacteroides fragilis YCH46	3257528	3261982	+	1484	0	PAAR_F	Tox-URI2	DNase toxins
WP_011203029.1	BF2850	GCF_000009925.1	Bacteroides fragilis YCH46	3262662	3267107	+	1481	0	PAAR_F	AHH	DNase toxins
WP_011203031.1	BF2852	GCF_000009925.1	Bacteroides fragilis YCH46	3268020	3272408	+	1462	0	PAAR_F	AHH	DNase toxins
WP_011243117.1	SYC_RS04200	GCF_000010065.1	Synechococcus elongatus PCC 6301	900441	900803	-	120	-14	PAAR_G	VRR_NUC	Nuclease
WP_050763852.1	BBR47_RS30165	GCF_000010165.1	Brevibacillus brevis NBRC 100599	1306286	1306726	+	146	4	PAAR_H2	YwqJ-deaminase	Other toxins that act on nucleic acids
WP_012685008.1	BBR47_RS06775	GCF_000010165.1	Brevibacillus brevis NBRC 100599	1307351	1308607	+	418	6	PAAR_H2	Toxin-deaminase	Other toxins that act on nucleic acids
WP_081437223.1	BBR47_RS30170	GCF_000010165.1	Brevibacillus brevis NBRC 100599	1309248	1309553	+	101	8	PAAR_H2	Toxin-deaminase	Other toxins that act on nucleic acids
WP_081437266.1	BBR47_RS22360	GCF_000010165.1	Brevibacillus brevis NBRC 100599	4705828	4709553	-	1241	6	PAAR_H2	GIY-YIG_SF	Nuclease
WP_015892702.1	BBR47_RS22370	GCF_000010165.1	Brevibacillus brevis NBRC 100599	4710566	4711114	-	182	4	PAAR_H2	Tox-GHH	DNase toxins
WP_015892705.1	BBR47_RS29825	GCF_000010165.1	Brevibacillus brevis NBRC 100599	4712178	4714922	-	914	1	PAAR_H2	YwqJ-deaminase	Other toxins that act on nucleic acids
WP_004552313.1	BPSS0388	GCF_000011545.1	Burkholderia pseudomallei K96243	534439	535173	-	244	1	PAAR_G	VRR_NUC	Nuclease
WP_009939999.1	BPSS0960	GCF_000011545.1	Burkholderia pseudomallei K96243	1263951	1268576	+	1541	0	PAAR_A2	Tox-HNH-EHHH	DNase toxins
WP_011205520.1	BPSS1058	GCF_000011545.1	Burkholderia pseudomallei K96243	1434905	1435642	+	245	1	PAAR_G	VRR_NUC	Nuclease
WP_011205723.1	BPSS2053	GCF_000011545.1	Burkholderia pseudomallei K96243	2770766	2780077	-	3103	1	PAAR_F	Colicin_E5	RNase toxins of known fold
WP_004552170.1	BPSS2054	GCF_000011545.1	Burkholderia pseudomallei K96243	2781283	2785914	-	1543	0	PAAR_F	SCP1201-deam	Other toxins that act on nucleic acids
WP_011204532.1	BMAA1266	GCF_000011705.1	Burkholderia mallei ATCC 23344	1366833	1370978	-	1381	0	PAAR_A2	Tox-HNH-EHHH	DNase toxins
WP_000014997.1	SDY_3800	GCF_000012005.1	Shigella dysenteriae Sd197	3535728	3539369	-	1213	0	PAAR_A2	Toxin-JAB2	Predicted RNase toxins with two conserved histidine residues
WP_000014997.1	SDY_4210	GCF_000012005.1	Shigella dysenteriae Sd197	3937859	3941500	-	1213	0	PAAR_A2	Toxin-JAB2	Predicted RNase toxins with two conserved histidine residues
WP_011266568.1	Psyr_0685	GCF_000012245.1	Pseudomonas syringae pv. syringae B728a	787817	788956	-	379	0	PAAR_B	Ntox44	Predicted metal-independent RNase toxins
WP_011266569.1	Psyr_0686	GCF_000012245.1	Pseudomonas syringae pv. syringae B728a	789214	790581	+	455	-1	PAAR_B	Ntox15	Predicted metal-independent RNase toxins
WP_011269352.1	Psyr_4986	GCF_000012245.1	Pseudomonas syringae pv. syringae B728a	5911246	5915475	+	1409	0	PAAR_A2	Tox-SHH	DNase toxins
WP_011269353.1	Psyr_4988	GCF_000012245.1	Pseudomonas syringae pv. syringae B728a	5916253	5917695	+	480	2	PAAR_A2	HNHc	DNase toxins
WP_011269354.1	Psyr_4990	GCF_000012245.1	Pseudomonas syringae pv. syringae B728a	5918400	5921003	+	867	4	PAAR_A2	HNHc	DNase toxins
WP_011269359.1	Psyr_4995	GCF_000012245.1	Pseudomonas syringae pv. syringae B728a	5924594	5925109	+	171	9	PAAR_A2	YwqJ-deaminase	Other toxins that act on nucleic acids
WP_011287911.1	DARO_RS11190	GCF_000012425.1	Dechloromonas aromatica RCB	2342699	2343172	-	157	20	PAAR_G	Tae4	Amidase
WP_011289326.1	DARO_RS18375	GCF_000012425.1	Dechloromonas aromatica RCB	3861238	3864414	-	1058	7	PAAR_D2	NUC	DNase toxins
WP_011550199.1	MXAN_RS00265	GCF_000012685.1	Myxococcus xanthus DK 1622	57099	57983	-	294	-6	PAAR_E2	AHH	DNase toxins
WP_011551424.1	MXAN_RS06325	GCF_000012685.1	Myxococcus xanthus DK 1622	1532837	1533703	+	288	4	PAAR_E2	AHH	DNase toxins
WP_011552181.1	MXAN_RS10175	GCF_000012685.1	Myxococcus xanthus DK 1622	2431311	2432219	+	302	-2	PAAR_E2	AHH	DNase toxins
WP_011557053.1	MXAN_RS34535	GCF_000012685.1	Myxococcus xanthus DK 1622	8709446	8710222	+	258	1	PAAR_E2	AHH	DNase toxins
WP_011397344.1	HCH_RS32430	GCF_000012985.1	Hahella chejuensis KCTC 2396	3679637	3683995	+	1452	0	PAAR_F	Tox-ART-HYD1	Protein-modifying toxins
WP_011398057.1	HCH_RS19120	GCF_000012985.1	Hahella chejuensis KCTC 2396	4430207	4431049	+	280	4	PAAR_E2	AHH	DNase toxins
WP_011399420.1	HCH_RS25600	GCF_000012985.1	Hahella chejuensis KCTC 2396	5819730	5820512	+	260	-3	PAAR_E2	AHH	DNase toxins
WP_011400716.1	HCH_RS31815	GCF_000012985.1	Hahella chejuensis KCTC 2396	7177518	7178468	-	316	5	PAAR_E2	AHH	DNase toxins
WP_011486431.1	BXE_RS00175	GCF_000013645.1	Paraburkholderia xenovorans LB400	46092	46448	+	118	0	PAAR_E3	Tox-GHH2	DNase toxins
WP_011486432.1	BXE_RS00180	GCF_000013645.1	Paraburkholderia xenovorans LB400	46582	50670	+	1362	1	PAAR_E3	DNase_NucA_NucB	Predicted RNase toxins with two conserved histidine residues
WP_011491989.1	BXE_RS44665	GCF_000013645.1	Paraburkholderia xenovorans LB400	1943176	1943445	-	89	4	PAAR_A2	Ntox50	RNase toxins of known fold
WP_011466823.1	SDE_RS21750	GCF_000013665.1	Saccharophagus degradans 2-40	418552	419952	-	466	0	PAAR_A1	NUC	DNase toxins
WP_041932160.1	CHU_RS03270	GCF_000014145.1	Cytophaga hutchinsonii ATCC 33406	761440	762357	+	305	1	PAAR_H2	DUF2235	Toxins that act on lipids
WP_011584114.1	CHU_RS03505	GCF_000014145.1	Cytophaga hutchinsonii ATCC 33406	810656	812752	-	698	0	PAAR_H2	DUF2235	Toxins that act on lipids
WP_011637809.1	SFRI_RS12115	GCF_000014705.1	Shewanella frigidimarina NCIMB 400	2802296	2806780	-	1494	3	PAAR_D1	TNT	NAD+ glycohydrolase
WP_080516994.1	AVI_RS29160	GCF_000016285.1	Agrobacterium vitis S4	2802599	2803681	-	360	0	PAAR_E2	VRR_NUC	Nuclease
WP_015918230.1	AVI_RS29380	GCF_000016285.1	Agrobacterium vitis S4	47162	48556	-	464	0	PAAR_E3	Tox-GHH2	DNase toxins
WP_015918610.1	AVI_RS27930	GCF_000016285.1	Agrobacterium vitis S4	509109	509534	+	141	0	PAAR_E3	Tox-GHH2	DNase toxins
WP_011911206.1	RSPH17025_RS22140	GCF_000016405.1	Rhodobacter sphaeroides ATCC 17025	108636	109031	+	131	0	PAAR_E1	Tox-GHH2	DNase toxins
WP_003245003.1	PMEN_RS11725	GCF_000016565.1	Pseudomonas mendocina ymp	2566521	2566952	+	143	-11	PAAR_E2	Tae4	Amidase
WP_012018673.1	PMEN_RS11780	GCF_000016565.1	Pseudomonas mendocina ymp	2579159	2580244	+	361	0	PAAR_E2	Tox-GHH2	DNase toxins
WP_012025244.1	FJOH_RS16900	GCF_000016645.1	Flavobacterium johnsoniae UW101	3898194	3899840	-	548	16	PAAR_H2	DUF3289	Unknown
WP_012205695.1	DACI_RS19435	GCF_000018665.1	Delftia acidovorans SPH-1	4267504	4267863	+	119	0	PAAR_E3	Tox-GHH2	DNase toxins
WP_012205696.1	DACI_RS31510	GCF_000018665.1	Delftia acidovorans SPH-1	4267870	4268868	+	332	1	PAAR_E3	COG5529	Pyocin large subunit
WP_033013300.1	PXO_RS01450	GCF_000019585.2	Xanthomonas oryzae pv. oryzae PXO99A	340316	341011	+	231	3	PAAR_G	Tox-REase-5	DNase toxins
WP_012444473.1	PXO_RS07175	GCF_000019585.2	Xanthomonas oryzae pv. oryzae PXO99A	1552769	1557508	+	1579	0	PAAR_F	MafB19-deam	Other toxins that act on nucleic acids
WP_082356940.1	PXO_RS25700	GCF_000019585.2	Xanthomonas oryzae pv. oryzae PXO99A	1559570	1560064	+	164	4	PAAR_F	XOO_2897-deam	Other toxins that act on nucleic acids
WP_082356941.1	PXO_RS25705	GCF_000019585.2	Xanthomonas oryzae pv. oryzae PXO99A	1560305	1560457	+	50	5	PAAR_F	XOO_2897-deam	Other toxins that act on nucleic acids
WP_082356942.1	PXO_RS25710	GCF_000019585.2	Xanthomonas oryzae pv. oryzae PXO99A	1569042	1569368	+	108	12	PAAR_F	XOO_2897-deam	Other toxins that act on nucleic acids
WP_075239572.1	PXO_RS27400	GCF_000019585.2	Xanthomonas oryzae pv. oryzae PXO99A	5209034	5209741	-	235	3	PAAR_G	Tox-REase-5	DNase toxins
WP_012318155.1	MRAD2831_RS64940	GCF_000019725.1	Methylobacterium radiotolerans JCM 2831	1218131	1219177	+	348	-1	PAAR_A1	Ntox44	Predicted metal-independent RNase toxins
WP_012318160.1	MRAD2831_RS64945	GCF_000019725.1	Methylobacterium radiotolerans JCM 2831	1221888	1223114	+	408	0	PAAR_E3	DNase_NucA_NucB	Predicted RNase toxins with two conserved histidine residues
WP_012424326.1	CLL_RS19120	GCF_000020165.1	Clostridium botulinum B str. Eklund 17B (NRP)	310343	310714	+	123	11	PAAR_H2	Ribonuclease	RNase toxins of known fold
WP_012425504.1	CLL_RS35335	GCF_000020165.1	Clostridium botulinum B str. Eklund 17B (NRP)	1694697	1695701	+	334	7	PAAR_H2	DUF3990	Protein-modifying toxins
WP_012425827.1	CLL_RS25455	GCF_000020165.1	Clostridium botulinum B str. Eklund 17B (NRP)	1696836	1697477	+	213	10	PAAR_H2	Tox-SHH	DNase toxins
WP_041712182.1	CLL_RS25505	GCF_000020165.1	Clostridium botulinum B str. Eklund 17B (NRP)	1703110	1704075	+	321	20	PAAR_H2	Tox-HNH-EHHH	DNase toxins
WP_012530986.1	GBEM_RS12765	GCF_000020725.1	Geobacter bemidjiensis Bem	2966325	2969927	+	1200	6	PAAR_D4	HNHc	DNase toxins
WP_015940261.1	CAGG_RS07435	GCF_000021945.1	Chloroflexus aggregans DSM 9485	1834987	1839315	-	1442	-6	PAAR_H3	NUC	DNase toxins
WP_015924986.1	CCEL_RS07525	GCF_000022065.1	Ruminiclostridium cellulolyticum H10	1813945	1817976	+	1343	-17	PAAR_C	GH-E	DNase toxins
WP_015924988.1	CCEL_RS07535	GCF_000022065.1	Ruminiclostridium cellulolyticum H10	1818651	1819541	+	296	-15	PAAR_C	WHH	DNase toxins
WP_012648806.1	GEOB_RS18660	GCF_000022265.1	Geobacter daltonii FRC-32	4183423	4186905	-	1160	7	PAAR_D2	NUC	DNase toxins
WP_012772794.1	PC1_RS00250	GCF_000023605.1	Pectobacterium carotovorum subsp. carotovorum PC1	56584	60897	-	1437	0	PAAR_A2	YwqJ-deaminase	Other toxins that act on nucleic acids
WP_015841393.1	PC1_RS16120	GCF_000023605.1	Pectobacterium carotovorum subsp. carotovorum PC1	3645943	3647313	-	456	0	PAAR_A1	Abhydrolase	Toxins that act on lipids
WP_015769159.1	LEBU_RS04570	GCF_000023905.1	Leptotrichia buccalis C-1013-b	1000373	1001485	-	370	1	PAAR_H2	Ntox50	RNase toxins of known fold
WP_012792190.1	CPIN_RS22710	GCF_000024005.1	Chitinophaga pinensis DSM 2588	5722338	5726543	+	1401	0	PAAR_F	Tox-URI2	DNase toxins
WP_012793479.1	CPIN_RS29160	GCF_000024005.1	Chitinophaga pinensis DSM 2588	7488079	7489476	+	465	-3	PAAR_H2	DUF3289	Unknown
WP_012793982.1	CPIN_RS31720	GCF_000024005.1	Chitinophaga pinensis DSM 2588	8056909	8057406	+	165	-4	PAAR_F	Tae4	Amidase
WP_012793986.1	CPIN_RS31740	GCF_000024005.1	Chitinophaga pinensis DSM 2588	8061547	8065653	+	1368	0	PAAR_F	Tox-URI2	DNase toxins
WP_012859918.1	STERM_RS21515	GCF_000024405.1	Sebaldella termitidis ATCC 33386	486915	489020	+	701	0	PAAR_H2	WHH	DNase toxins
WP_081439627.1	STERM_RS12320	GCF_000024405.1	Sebaldella termitidis ATCC 33386	2677243	2678784	-	513	0	PAAR_H2	YwqJ-deaminase	Other toxins that act on nucleic acids
WP_012858713.1	SMON_RS03535	GCF_000024565.1	Streptobacillus moniliformis DSM 12112	777557	780811	+	1084	0	PAAR_H2	NLPC_P60	Peptidase toxins
WP_012883994.1	DD586_RS06385	GCF_000025065.1	Dickeya zeae Ech586	1421507	1422874	+	455	0	PAAR_A1	Abhydrolase	Toxins that act on lipids
WP_012883999.1	DD586_RS06410	GCF_000025065.1	Dickeya zeae Ech586	1426460	1431433	+	1657	5	PAAR_A1	Tox-HNH-EHHH	DNase toxins
WP_080561333.1	PANA_RS05490	GCF_000025405.2	Pantoea ananatis LMG 20103	1222609	1222947	-	112	8	PAAR_A2	WHH	DNase toxins
WP_078828531.1	PANA_RS22195	GCF_000025405.2	Pantoea ananatis LMG 20103	1223515	1223706	-	63	6	PAAR_A2	WHH	DNase toxins
WP_080561350.1	PANA_RS22200	GCF_000025405.2	Pantoea ananatis LMG 20103	1225171	1225473	-	100	3	PAAR_A2	Tox-HNH-EHHH	DNase toxins
WP_013024966.1	PANA_RS05520	GCF_000025405.2	Pantoea ananatis LMG 20103	1226493	1230686	-	1397	0	PAAR_A2	Ntox47	RNase toxins of known fold
WP_013026797.1	PANA_RS14830	GCF_000025405.2	Pantoea ananatis LMG 20103	3284595	3285758	-	387	0	PAAR_A2	HNHc	DNase toxins
WP_013096193.1	ECL_01553	GCF_000025565.1	Enterobacter cloacae subsp. cloacae ATCC 13047	1576408	1577826	+	472	-14	PAAR_A2	Abhydrolase	Toxins that act on lipids
WP_013096205.1	ECL_01567	GCF_000025565.1	Enterobacter cloacae subsp. cloacae ATCC 13047	1591543	1595931	+	1462	0	PAAR_A2	WHH	DNase toxins
WP_013096211.1	ECL_01573	GCF_000025565.1	Enterobacter cloacae subsp. cloacae ATCC 13047	1599921	1600127	+	68	6	PAAR_A2	Tox-URI2	DNase toxins
WP_013096824.1	ECL_02217	GCF_000025565.1	Enterobacter cloacae subsp. cloacae ATCC 13047	2267484	2269181	-	565	0	PAAR_G	COG5529	Pyocin large subunit
WP_013097665.1	ECL_03140	GCF_000025565.1	Enterobacter cloacae subsp. cloacae ATCC 13047	3200343	3204599	-	1418	0	PAAR_A2	Tox-GHH	DNase toxins
WP_013097669.1	ECL_03144	GCF_000025565.1	Enterobacter cloacae subsp. cloacae ATCC 13047	3206023	3207414	+	463	0	PAAR_G	halocin_C8_dom	Halocin
WP_013098593.1	ECL_04193	GCF_000025565.1	Enterobacter cloacae subsp. cloacae ATCC 13047	4306773	4307327	-	184	1	PAAR_G	COG5529	Pyocin large subunit
WP_012986894.1	XBJ1_RS01245	GCF_000027225.1	Xenorhabdus bovienii SS-2004	294160	298737	+	1525	0	PAAR_A2	Tox-HNH-EHHH	DNase toxins
WP_012986905.1	XBJ1_RS01285	GCF_000027225.1	Xenorhabdus bovienii SS-2004	303397	304467	+	356	10	PAAR_A2	Tox-HNH-EHHH	DNase toxins
WP_080515993.1	XBJ1_RS20580	GCF_000027225.1	Xenorhabdus bovienii SS-2004	1078482	1078805	-	107	-3	PAAR_G	Ntox21	RNase toxins of known fold
WP_012987836.1	XBJ1_RS19000	GCF_000027225.1	Xenorhabdus bovienii SS-2004	1274824	1275513	-	229	3	PAAR_E3	Ntox21	RNase toxins of known fold
WP_012987839.1	XBJ1_RS05635	GCF_000027225.1	Xenorhabdus bovienii SS-2004	1280416	1280772	-	118	0	PAAR_E3	Tox-GHH2	DNase toxins
WP_012987846.1	XBJ1_RS05670	GCF_000027225.1	Xenorhabdus bovienii SS-2004	1289833	1290189	-	118	0	PAAR_E3	Tox-GHH2	DNase toxins
WP_011505625.1	CSAL_RS17090	GCF_000055785.1	Chromohalobacter salexigens DSM 3043	354060	355421	-	453	0	PAAR_G	halocin_C8_dom	Halocin
WP_012232746.1	SCE_RS00565	GCF_000067165.1	Sorangium cellulosum So ce56	151480	153801	+	773	-8	PAAR_E1	YwqJ-deaminase	Other toxins that act on nucleic acids
WP_012234614.1	SCE_RS48405	GCF_000067165.1	Sorangium cellulosum So ce56	2685827	2686894	-	355	0	PAAR_E1	Peptidase_S41_CPP	Peptidase toxins
WP_012235354.1	SCE_RS48615	GCF_000067165.1	Sorangium cellulosum So ce56	3693477	3694478	+	333	0	PAAR_E1	Peptidase_S41_CPP	Peptidase toxins
WP_086018247.1	SCE_RS21010	GCF_000067165.1	Sorangium cellulosum So ce56	5702521	5707182	+	1553	0	PAAR_F	XOO_2897-deam	Other toxins that act on nucleic acids
WP_080599287.1	SCE_RS51540	GCF_000067165.1	Sorangium cellulosum So ce56	6589253	6589624	-	123	3	PAAR_D1	DUF3289	Unknown
WP_012237376.1	SCE_RS24360	GCF_000067165.1	Sorangium cellulosum So ce56	6686571	6689756	+	1061	1	PAAR_E1	MafB19-deam	Other toxins that act on nucleic acids
WP_012240934.1	SCE_RS50035	GCF_000067165.1	Sorangium cellulosum So ce56	11607586	11608569	+	327	0	PAAR_E1	Peptidase_S41_CPP	Peptidase toxins
WP_012241028.1	SCE_RS50075	GCF_000067165.1	Sorangium cellulosum So ce56	11720884	11722293	-	469	0	PAAR_E3	Tox-GHH2	DNase toxins
WP_012241941.1	SCE_RS47725	GCF_000067165.1	Sorangium cellulosum So ce56	12981763	12982518	-	251	1	PAAR_E2	AHH	DNase toxins
WP_044967547.1	SCE_RS47810	GCF_000067165.1	Sorangium cellulosum So ce56	13006031	13006528	+	165	-16	PAAR_E2	Ntox46	Miscellaneous toxins
WP_041862654.1	BPET_RS02620	GCF_000067205.1	Bordetella petrii	573215	574114	+	299	0	PAAR_E1	GH-E	DNase toxins
WP_012367727.1	PMI_RS03715	GCF_000069965.1	Proteus mirabilis HI4320	837094	838668	+	524	0	PAAR_E2	Tox-GHH2	DNase toxins
WP_086935848.1	PMI_RS18750	GCF_000069965.1	Proteus mirabilis HI4320	1138424	1138903	-	159	1	PAAR_A2	WHH	DNase toxins
WP_012367860.1	PMI_RS05435	GCF_000069965.1	Proteus mirabilis HI4320	1189744	1194855	+	1703	0	PAAR_E3	EndoU_bacteria	RNase toxins of known fold
WP_012367865.1	PMI_RS05455	GCF_000069965.1	Proteus mirabilis HI4320	1196255	1197397	+	380	5	PAAR_E3	toxin-ParB	Other toxins that act on nucleic acids
WP_086935849.1	PMI_RS18925	GCF_000069965.1	Proteus mirabilis HI4320	1200417	1201187	+	256	9	PAAR_E3	NUC	DNase toxins
WP_012600817.1	VS_RS21975	GCF_000091465.1	Vibrio tasmaniensis LGP32	1064838	1066019	-	393	-1	PAAR_E2	AHH	DNase toxins
WP_012600823.1	VS_RS19320	GCF_000091465.1	Vibrio tasmaniensis LGP32	1069780	1070553	-	257	-5	PAAR_E2	AHH	DNase toxins
WP_012600829.1	VS_RS19340	GCF_000091465.1	Vibrio tasmaniensis LGP32	1072884	1073654	-	256	1	PAAR_E2	AHH	DNase toxins
WP_012600833.1	VS_RS19360	GCF_000091465.1	Vibrio tasmaniensis LGP32	1076222	1077028	-	268	-3	PAAR_E2	AHH	DNase toxins
WP_012600841.1	VS_RS19400	GCF_000091465.1	Vibrio tasmaniensis LGP32	1082865	1083590	-	241	5	PAAR_E2	AHH	DNase toxins
WP_012600845.1	VS_RS19420	GCF_000091465.1	Vibrio tasmaniensis LGP32	1085687	1086478	-	263	1	PAAR_E2	AHH	DNase toxins
WP_012601286.1	VS_RS21820	GCF_000091465.1	Vibrio tasmaniensis LGP32	1654998	1655741	+	247	1	PAAR_E2	AHH	DNase toxins
WP_012601287.1	VS_RS21825	GCF_000091465.1	Vibrio tasmaniensis LGP32	1655738	1656358	+	206	2	PAAR_E2	AHH	DNase toxins
WP_012601288.1	VS_RS21830	GCF_000091465.1	Vibrio tasmaniensis LGP32	1656418	1657038	+	206	3	PAAR_E2	AHH	DNase toxins
WP_012601289.1	VS_RS21835	GCF_000091465.1	Vibrio tasmaniensis LGP32	1657098	1657718	+	206	4	PAAR_E2	AHH	DNase toxins
WP_004157712.1	EAMY_RS26110	GCF_000091565.1	Erwinia amylovora CFBP1430	1952426	1954315	+	629	0	PAAR_G	DUF2235	Toxins that act on lipids
WP_004164647.1	EAMY_RS28990	GCF_000091565.1	Erwinia amylovora CFBP1430	2604838	2609118	+	1426	0	PAAR_A2	HNHc	DNase toxins
WP_004159003.1	EAMY_RS29005	GCF_000091565.1	Erwinia amylovora CFBP1430	2609547	2610932	+	461	3	PAAR_A2	AHH	DNase toxins
WP_004159529.1	EAMY_RS30225	GCF_000091565.1	Erwinia amylovora CFBP1430	2867965	2872212	-	1415	0	PAAR_A2	Tox-HNH-EHHH	DNase toxins
WP_004159862.1	EAMY_RS31160	GCF_000091565.1	Erwinia amylovora CFBP1430	3097675	3102357	-	1560	0	PAAR_A2	Tox-HNH-EHHH	DNase toxins
WP_004159897.1	EAMY_RS31255	GCF_000091565.1	Erwinia amylovora CFBP1430	3123241	3123720	-	159	-14	PAAR_G	Tae4	Amidase
WP_004159968.1	EAMY_RS31420	GCF_000091565.1	Erwinia amylovora CFBP1430	3152923	3154830	-	635	0	PAAR_G	DUF2235	Toxins that act on lipids
WP_010973208.1	Atu3640	GCF_000092025.1	Agrobacterium fabrum str. C58	692241	693821	-	526	0	PAAR_E3	Ntox15	Predicted metal-independent RNase toxins
WP_006315890.1	Atu4347	GCF_000092025.1	Agrobacterium fabrum str. C58	1480980	1481480	+	166	-5	PAAR_D1	Tae4	Amidase
WP_010973767.1	Atu4350	GCF_000092025.1	Agrobacterium fabrum str. C58	1484901	1485737	+	278	-2	PAAR_D1	Ntox15	Predicted metal-independent RNase toxins
WP_009780090.1	MED217_RS08470	GCF_000152985.1	Leeuwenhoekiella blandensis MED217	1963808	1968361	-	1517	8	PAAR_D1	NUC	DNase toxins
WP_005002912.1	NB231_RS11410	GCF_000153205.1	Nitrococcus mobilis Nb-231	2507208	2508185	+	325	0	PAAR_E2	Tox-GHH2	DNase toxins
WP_007096233.1	KAOT1_RS22430	GCF_000154725.1	Kordia algicida OT-1	4115972	4117009	-	345	10	PAAR_D1	NUC	DNase toxins
WP_006105163.1	MC7420_RS28870	GCF_000155555.1	Coleofasciculus chthonoplastes PCC 7420	44645	45010	-	121	4	PAAR_D3	Tox-PL-2	Peptidase toxins
WP_008141979.1	BACCOPRO_RS06255	GCF_000157915.1	Bacteroides coprophilus DSM 18228 = JCM 13818	47004	51263	-	1419	0	PAAR_F	LHH	DNase toxins
WP_007005178.1	HMPREF0731_RS23280	GCF_000164635.1	Roseomonas cervicalis ATCC 49957	153108	154397	-	429	0	PAAR_A2	TNT	NAD+ glycohydrolase
WP_013368830.1	PPSC2_RS29740	GCF_000164985.3	Paenibacillus polymyxa SC2	230840	233950	+	1036	1	PAAR_H2	CDI_toxin_Bp1026b_like	tRNAse
WP_013372466.1	PPSC2_RS47095	GCF_000164985.3	Paenibacillus polymyxa SC2	4129580	4132477	+	965	1	PAAR_H2	EndoU_bacteria	RNase toxins of known fold
WP_013372480.1	PPSC2_RS58605	GCF_000164985.3	Paenibacillus polymyxa SC2	4139932	4140150	+	72	15	PAAR_H2	Toxin-deaminase	Other toxins that act on nucleic acids
WP_002609984.1	STAUR_RS07620	GCF_000165485.1	Stigmatella aurantiaca DW4/3-1	1888463	1890163	+	566	-9	PAAR_D1	Ntox11	Predicted RNase toxins with uncertain metal dependence
WP_008201025.1	ALPR1_RS12045	GCF_000166275.1	Algoriphagus machipongonensis	2874691	2878377	-	1228	7	PAAR_D1	HNHc	DNase toxins
WP_005864111.1	SSE37_RS24230	GCF_000169415.1	Sagittula stellata E-37	7427	8266	+	279	-3	PAAR_D1	WHH	DNase toxins
WP_009860919.1	ROSEINA2194_RS17070	GCF_000174195.1	Roseburia inulinivorans DSM 16841	43809	46202	-	797	1	PAAR_H2	Tox-HDC	Peptidase toxins
WP_081453889.1	ROSEINA2194_RS07145	GCF_000174195.1	Roseburia inulinivorans DSM 16841	13160	13780	+	206	13	PAAR_H2	Tox-SHH	DNase toxins
WP_083797852.1	POREN0001_RS07780	GCF_000174815.1	Porphyromonas endodontalis ATCC 35406	49279	49722	-	147	3	PAAR_F	NUC	DNase toxins
WP_004334837.1	POREN0001_RS07795	GCF_000174815.1	Porphyromonas endodontalis ATCC 35406	51371	55534	-	1387	0	PAAR_F	AHH	DNase toxins
WP_013594340.1	ACAV_RS09440	GCF_000176855.2	Acidovorax avenae subsp. avenae ATCC 19860	2113250	2118004	+	1584	0	PAAR_A2	Tox-HNH-EHHH	DNase toxins
WP_013594817.1	ACAV_RS11880	GCF_000176855.2	Acidovorax avenae subsp. avenae ATCC 19860	2696099	2701123	+	1674	0	PAAR_A2	AHH	DNase toxins
WP_013595752.1	ACAV_RS16670	GCF_000176855.2	Acidovorax avenae subsp. avenae ATCC 19860	3822203	3826918	-	1571	0	PAAR_E2	DNase_NucA_NucB	Predicted RNase toxins with two conserved histidine residues
WP_013596007.1	ACAV_RS17975	GCF_000176855.2	Acidovorax avenae subsp. avenae ATCC 19860	4105200	4109600	+	1466	0	PAAR_A2	Toxin-JAB2	Predicted RNase toxins with two conserved histidine residues
WP_013596420.1	ACAV_RS20120	GCF_000176855.2	Acidovorax avenae subsp. avenae ATCC 19860	4633228	4638303	+	1691	0	PAAR_A2	WHH	DNase toxins
WP_085954434.1	KRAC_RS63320	GCF_000178855.1	Ktedonobacter racemifer DSM 44963	2154103	2156523	+	806	6	PAAR_H3	XOO_2897-deam	Other toxins that act on nucleic acids
WP_014266436.1	ACIX8_RS16140	GCF_000178955.2	Granulicella mallensis MP5ACTX8	4080068	4084528	+	1486	0	PAAR_A2	Tox-GHH	DNase toxins
WP_013580807.1	ACIX9_RS23825	GCF_000178975.2	Granulicella tundricola MP5ACTX9	2867398	2870832	-	1144	-5	PAAR_H3	HNHc	DNase toxins
WP_006037763.1	PAECUDRAFT_RS08725	GCF_000179615.1	Paenibacillus curdlanolyticus YK9	189067	194598	-	1843	17	PAAR_D3	Tox-REase-7	DNase toxins
WP_083814126.1	PAECUDRAFT_RS08750	GCF_000179615.1	Paenibacillus curdlanolyticus YK9	197177	197875	-	232	12	PAAR_D3	Toxin-deaminase	Other toxins that act on nucleic acids
WP_000528852.1	NRG857_01180	GCF_000183345.1	Escherichia coli O83:H1 str. NRG 857C	266918	268357	+	479	0	PAAR_E3	Peptidase_C39_like	Peptidase toxins
WP_000829599.1	NRG857_07200	GCF_000183345.1	Escherichia coli O83:H1 str. NRG 857C	1500152	1501285	+	377	0	PAAR_E3	Tox-GHH2	DNase toxins
WP_014640145.1	NRG857_07230	GCF_000183345.1	Escherichia coli O83:H1 str. NRG 857C	1504507	1506774	+	755	1	PAAR_A1	Peptidase_M91	Peptidase toxins
WP_013539044.1	VARPA_RS02875	GCF_000184745.1	Variovorax paradoxus EPS	645555	646655	+	366	0	PAAR_E2	Tox-GHH2	DNase toxins
WP_013539410.1	VARPA_RS04720	GCF_000184745.1	Variovorax paradoxus EPS	1059364	1060398	-	344	0	PAAR_G	M35_like	Peptidase
WP_013543640.1	VARPA_RS26340	GCF_000184745.1	Variovorax paradoxus EPS	5742334	5743356	+	340	0	PAAR_G	M35_like	Peptidase
WP_013525295.1	Mesci_6374	GCF_000185905.1	Mesorhizobium ciceri biovar biserrulae WSM1271	318731	319492	-	253	0	PAAR_E2	DNase_NucA_NucB	Predicted RNase toxins with two conserved histidine residues
WP_052303987.1	CELAL_RS08340	GCF_000186265.1	Cellulophaga algicola DSM 14237	1935852	1936121	+	89	18	PAAR_D1	NLPC_P60	Peptidase toxins
WP_041557812.1	CELAL_RS18555	GCF_000186265.1	Cellulophaga algicola DSM 14237	4266912	4267454	-	180	10	PAAR_F	Tox-URI2	DNase toxins
WP_013552432.1	CELAL_RS21665	GCF_000186265.1	Cellulophaga algicola DSM 14237	4269501	4270352	-	283	6	PAAR_F	Tox-URI2	DNase toxins
WP_083807819.1	CELAL_RS21995	GCF_000186265.1	Cellulophaga algicola DSM 14237	4271052	4271468	-	138	4	PAAR_F	Cytotoxic	Predicted metal-independent RNase toxins
WP_013552436.1	CELAL_RS18600	GCF_000186265.1	Cellulophaga algicola DSM 14237	4273433	4277521	-	1362	0	PAAR_F	Tox-URI2	DNase toxins
WP_013552682.1	CELAL_RS21700	GCF_000186265.1	Cellulophaga algicola DSM 14237	4571977	4573521	+	514	-5	PAAR_H2	DUF2235	Toxins that act on lipids
WP_013617079.1	BACSA_RS05265	GCF_000190575.1	Bacteroides salanitronis DSM 18170	1189242	1193504	-	1420	0	PAAR_F	Tox-URI2	DNase toxins
WP_013702711.1	TRESU_RS13285	GCF_000195275.1	Treponema succinifaciens DSM 2489	36914	37768	+	284	17	PAAR_F	DUF3289	Unknown
WP_013702713.1	TRESU_RS13295	GCF_000195275.1	Treponema succinifaciens DSM 2489	38275	38529	+	84	19	PAAR_F	DUF3289	Unknown
WP_013702725.1	TRESU_RS13355	GCF_000195275.1	Treponema succinifaciens DSM 2489	48498	49451	+	317	-16	PAAR_F	Ntox44	Predicted metal-independent RNase toxins
WP_000272669.1	STY0321	GCF_000195995.1	Salmonella enterica subsp. enterica serovar Typhi str. CT18	331314	335378	+	1354	0	PAAR_A2	AHH	DNase toxins
WP_001688243.1	STY0324	GCF_000195995.1	Salmonella enterica subsp. enterica serovar Typhi str. CT18	336466	338997	+	843	1	PAAR_A2	Tox-HNH-EHHH	DNase toxins
WP_011519225.1	RMET_RS24640	GCF_000196015.1	Cupriavidus metallidurans CH34	1443203	1448083	+	1626	-4	PAAR_G	YwqJ-deaminase	Other toxins that act on nucleic acids
WP_005493834.1	VP1415	GCF_000196095.1	Vibrio parahaemolyticus RIMD 2210633	1522119	1524323	+	734	0	PAAR_E2	AHH	DNase toxins
WP_011219677.1	PBPR_RS15790	GCF_000196255.1	Photobacterium profundum SS9	3543558	3544256	+	232	1	PAAR_D1	AHH	DNase toxins
WP_011219678.1	PBPR_RS15795	GCF_000196255.1	Photobacterium profundum SS9	3544253	3544867	+	204	2	PAAR_D1	AHH	DNase toxins
WP_011899340.1	ASA_RS22120	GCF_000196395.1	Aeromonas salmonicida subsp. salmonicida A449	72776	74728	-	650	3	PAAR_A1	DUF2235	Toxins that act on lipids
WP_005321565.1	ASA_RS23460	GCF_000196395.1	Aeromonas salmonicida subsp. salmonicida A449	153097	154692	-	531	0	PAAR_G	DUF2235	Toxins that act on lipids
WP_013200635.1	EBC_RS04615	GCF_000196615.1	Erwinia billingiae Eb661	707098	711696	+	1532	0	PAAR_A2	AHH	DNase toxins
WP_013203822.1	EBC_RS20745	GCF_000196615.1	Erwinia billingiae Eb661	4231716	4235996	-	1426	0	PAAR_A2	Tox-HNH-EHHH	DNase toxins
WP_011748735.1	PDEN_RS12205	GCF_000203895.1	Paracoccus denitrificans PD1222	2463608	2465959	-	783	-18	PAAR_E2	Ntox50	RNase toxins of known fold
WP_013793446.1	PSEFU_RS21890	GCF_000213805.1	Pseudomonas fulva 12-X	4773640	4774722	+	360	0	PAAR_E2	Tox-GHH2	DNase toxins
WP_015705803.1	EAE_21865	GCF_000215745.1	Klebsiella aerogenes KCTC 2190	4673025	4674257	-	410	2	PAAR_F	Tox-URI2	DNase toxins
WP_015705805.1	EAE_21875	GCF_000215745.1	Klebsiella aerogenes KCTC 2190	4674950	4679035	-	1361	0	PAAR_F	AHH	DNase toxins
WP_015705814.1	EAE_21940	GCF_000215745.1	Klebsiella aerogenes KCTC 2190	4695459	4697129	-	556	8	PAAR_G	DUF2235	Toxins that act on lipids
WP_015705816.1	EAE_21950	GCF_000215745.1	Klebsiella aerogenes KCTC 2190	4697888	4699921	-	677	6	PAAR_G	DUF2235	Toxins that act on lipids
WP_043709629.1	LILAB_RS07530	GCF_000219105.1	Myxococcus macrosporus	1816079	1817572	-	497	2	PAAR_E2	DUF2380	Nuclease
WP_013936615.1	LILAB_RS36900	GCF_000219105.1	Myxococcus macrosporus	1818339	1819469	-	376	0	PAAR_E2	AHH	DNase toxins
WP_043709741.1	LILAB_RS08335	GCF_000219105.1	Myxococcus macrosporus	2015930	2016814	+	294	-8	PAAR_E2	AHH	DNase toxins
WP_082207103.1	LILAB_RS37040	GCF_000219105.1	Myxococcus macrosporus	2549594	2550256	-	220	3	PAAR_E2	AHH	DNase toxins
WP_013984441.1	PSTAB_RS20230	GCF_000219605.1	Pseudomonas stutzeri	4404636	4406567	+	643	0	PAAR_B	DUF2235	Toxins that act on lipids
WP_014022721.1	CYCMA_RS23500	GCF_000222485.1	Cyclobacterium marinum DSM 745	5788468	5791935	-	1155	7	PAAR_D1	HNHc	DNase toxins
WP_049885991.1	TASI_RS00640	GCF_000226625.1	Taylorella asinigenitalis MCE3	135941	136444	+	167	5	PAAR_E1	Tae4	Amidase
WP_081462460.1	TASI_RS05050	GCF_000226625.1	Taylorella asinigenitalis MCE3	1049609	1051837	-	742	6	PAAR_E1	Tox-URI2	DNase toxins
WP_007858384.1	HMPREF9469_RS01335	GCF_000233455.1	[Clostridium] citroniae WAL-17108	300480	307793	-	2437	1	PAAR_H2	Tox-SHH	DNase toxins
WP_004075615.1	DESPODRAFT_RS18905	GCF_000233695.2	Desulfobacter postgatei 2ac9	3891702	3895859	-	1385	9	PAAR_C	NUC	DNase toxins
WP_014340887.1	PSF113_RS59835	GCF_000237065.1	Pseudomonas fluorescens F113	6684969	6685418	+	149	-8	PAAR_A2	Tae4	Amidase
WP_014340893.1	PSF113_RS59875	GCF_000237065.1	Pseudomonas fluorescens F113	6694475	6698914	+	1479	0	PAAR_A2	RES	Predicted metal-independent RNase toxins
WP_014340894.1	PSF113_RS59885	GCF_000237065.1	Pseudomonas fluorescens F113	6699279	6703697	+	1472	0	PAAR_A2	WHH	DNase toxins
WP_080561810.1	BFO_RS14525	GCF_000238215.1	Tannerella forsythia 92A2	2612023	2613561	+	512	0	PAAR_H2	TNT	NAD+ glycohydrolase
WP_074450116.1	BFO_RS15105	GCF_000238215.1	Tannerella forsythia 92A2	2619105	2619353	+	82	1	PAAR_H2	WHH	DNase toxins
WP_014225730.1	BFO_RS10665	GCF_000238215.1	Tannerella forsythia 92A2	2621577	2623391	+	604	6	PAAR_H2	AHH	DNase toxins
WP_099046124.1	BFO_RS15120	GCF_000238215.1	Tannerella forsythia 92A2	2624044	2624694	+	216	8	PAAR_H2	AHH	DNase toxins
WP_080572509.1	FCOL_RS14315	GCF_000240075.2	Flavobacterium columnare ATCC 49512	2172011	2173003	-	330	5	PAAR_F	Tox-SHH	DNase toxins
WP_014165942.1	FCOL_RS09590	GCF_000240075.2	Flavobacterium columnare ATCC 49512	2177478	2181818	-	1446	0	PAAR_F	Tox-URI2	DNase toxins
WP_014166039.1	FCOL_RS10080	GCF_000240075.2	Flavobacterium columnare ATCC 49512	2293491	2295833	+	780	1	PAAR_H2	DUF2235	Toxins that act on lipids
WP_014343209.1	KPHS_32720	GCF_000240185.1	Klebsiella pneumoniae subsp. pneumoniae HS11286	3255656	3257011	-	451	-20	PAAR_G	COG5529	Pyocin large subunit
WP_006678077.1	PDENDC454_RS17785	GCF_000245555.1	Paenibacillus dendritiformis C454	18496	21051	+	851	1	PAAR_H2	VIP2	Protein-modifying toxins
WP_014217688.1	NIAKO_RS06885	GCF_000246855.1	Niastella koreensis GR20-10	1738905	1743005	+	1366	0	PAAR_F	Tox-URI2	DNase toxins
WP_014218848.1	NIAKO_RS36665	GCF_000246855.1	Niastella koreensis GR20-10	3219010	3220026	-	338	1	PAAR_F	HNHc	DNase toxins
WP_014085242.1	FBFL15_RS15865	GCF_000253275.1	Flavobacterium branchiophilum FL-15	3270619	3271527	+	302	-6	PAAR_H2	Ntox16	Predicted metal-independent RNase toxins
WP_050881314.1	FBFL15_RS14245	GCF_000253275.1	Flavobacterium branchiophilum FL-15	3275950	3277473	+	507	0	PAAR_H2	GIY-YIG_SF	Nuclease
WP_044032338.1	FBFL15_RS14355	GCF_000253275.1	Flavobacterium branchiophilum FL-15	3294977	3295612	+	211	-20	PAAR_F	Tox-MPTase3	Peptidase toxins
WP_014085266.1	FBFL15_RS14380	GCF_000253275.1	Flavobacterium branchiophilum FL-15	3300299	3304510	+	1403	-15	PAAR_F	Tox-URI2	DNase toxins
WP_083839271.1	FBFL15_RS16030	GCF_000253275.1	Flavobacterium branchiophilum FL-15	3305123	3305851	+	242	-13	PAAR_F	Cytotoxic	Predicted metal-independent RNase toxins
WP_083839272.1	FBFL15_RS16035	GCF_000253275.1	Flavobacterium branchiophilum FL-15	3306250	3307023	+	257	-11	PAAR_F	Tox-URI2	DNase toxins
WP_068801151.1	FBFL15_RS16040	GCF_000253275.1	Flavobacterium branchiophilum FL-15	3307512	3308876	+	454	-9	PAAR_F	Tox-URI2	DNase toxins
WP_044032612.1	FBFL15_RS14430	GCF_000253275.1	Flavobacterium branchiophilum FL-15	3310974	3311642	+	222	-6	PAAR_F	Cytotoxic	Predicted metal-independent RNase toxins
WP_083839274.1	FBFL15_RS14440	GCF_000253275.1	Flavobacterium branchiophilum FL-15	3312228	3313049	+	273	-4	PAAR_F	Cytotoxic	Predicted metal-independent RNase toxins
WP_014085283.1	FBFL15_RS14500	GCF_000253275.1	Flavobacterium branchiophilum FL-15	3322042	3326649	+	1535	9	PAAR_F	Tox-SHH	DNase toxins
WP_014085284.1	FBFL15_RS14505	GCF_000253275.1	Flavobacterium branchiophilum FL-15	3326668	3327012	+	114	10	PAAR_F	Tox-SHH	DNase toxins
WP_083839276.1	FBFL15_RS14530	GCF_000253275.1	Flavobacterium branchiophilum FL-15	3330427	3330831	+	134	16	PAAR_F	Tox-GHH	DNase toxins
WP_044032346.1	FBFL15_RS14545	GCF_000253275.1	Flavobacterium branchiophilum FL-15	3331762	3333114	+	450	19	PAAR_F	AHH	DNase toxins
WP_013574300.1	Q7S_RS04675	GCF_000255535.1	Rahnella aquatilis HX2	998275	999804	+	509	0	PAAR_G	Cytotoxic	Predicted metal-independent RNase toxins
WP_015689763.1	Q7S_RS08985	GCF_000255535.1	Rahnella aquatilis HX2	1964315	1965754	-	479	0	PAAR_G	halocin_C8_dom	Halocin
WP_020474801.1	BGIM_RS0137755	GCF_000255705.1	Zavarzinella formosa DSM 19928	227541	232007	-	1488	0	PAAR_F	YwqJ-deaminase	Other toxins that act on nucleic acids
WP_014656731.1	S70_RS06200	GCF_000259175.1	Providencia stuartii MRSN 2154	1312904	1314673	-	589	-3	PAAR_G	Ntox24	Predicted metal-independent RNase toxins
WP_014657653.1	S70_RS14425	GCF_000259175.1	Providencia stuartii MRSN 2154	3122872	3127557	-	1561	0	PAAR_A2	AHH	DNase toxins
WP_014658037.1	S70_RS17640	GCF_000259175.1	Providencia stuartii MRSN 2154	3787819	3788514	-	231	11	PAAR_E3	AHH	DNase toxins
WP_014658045.1	S70_RS17685	GCF_000259175.1	Providencia stuartii MRSN 2154	3793225	3798009	-	1594	1	PAAR_E3	Tox-HNH-EHHH	DNase toxins
WP_014658046.1	S70_RS17690	GCF_000259175.1	Providencia stuartii MRSN 2154	3798021	3798377	-	118	0	PAAR_E3	Tox-GHH2	DNase toxins
WP_050980096.1	IC28_RS28400	GCF_000261485.1	Ensifer sojae CCBAU 05684	17507	18244	-	245	1	PAAR_E3	LHH	DNase toxins
WP_085939170.1	IC28_RS30190	GCF_000261485.1	Ensifer sojae CCBAU 05684	2693	3877	-	394	-4	PAAR_D1	Tox-GHH2	DNase toxins
WP_014715915.1	EBL_RS05685	GCF_000262305.1	Shimwellia blattae DSM 4481 = NBRC 105725	1229003	1229344	+	113	10	PAAR_G	VRR_NUC	Nuclease
WP_002440065.1	EBL_RS07325	GCF_000262305.1	Shimwellia blattae DSM 4481 = NBRC 105725	1590776	1592185	-	469	0	PAAR_G	halocin_C8_dom	Halocin
WP_014747178.1	TMO_RS18425	GCF_000264455.2	Tistrella mobilis KA081020-065	104548	109017	+	1489	0	PAAR_A2	MafB19-deam	Other toxins that act on nucleic acids
WP_049886013.1	KUI_RS08025	GCF_000276685.1	Taylorella equigenitalis ATCC 35865	131462	131689	-	75	8	PAAR_E1	Tae4	Amidase
WP_049886014.1	KUI_RS08030	GCF_000276685.1	Taylorella equigenitalis ATCC 35865	131693	131986	-	97	9	PAAR_E1	Tae4	Amidase
WP_014840050.1	KUI_RS08035	GCF_000276685.1	Taylorella equigenitalis ATCC 35865	132652	133176	-	174	11	PAAR_E1	Tae4	Amidase
WP_014840438.1	KUI_RS04915	GCF_000276685.1	Taylorella equigenitalis ATCC 35865	1062953	1064440	-	495	15	PAAR_E1	Tox-URI2	DNase toxins
WP_081447345.1	KUI_RS04925	GCF_000276685.1	Taylorella equigenitalis ATCC 35865	1065183	1067000	-	605	13	PAAR_E1	GH-E	DNase toxins
WP_049886018.1	KUI_RS08065	GCF_000276685.1	Taylorella equigenitalis ATCC 35865	1070737	1071306	-	189	8	PAAR_E1	AHH	DNase toxins
WP_014840443.1	KUI_RS08140	GCF_000276685.1	Taylorella equigenitalis ATCC 35865	1073855	1080142	-	2095	4	PAAR_E1	AHH	DNase toxins
WP_050992736.1	SELR_RS04295	GCF_000284095.1	Selenomonas ruminantium subsp. lactilytica TAM6421	881728	888810	+	2360	4	PAAR_H2	LHH	DNase toxins
WP_050992737.1	SELR_RS04305	GCF_000284095.1	Selenomonas ruminantium subsp. lactilytica TAM6421	889545	893042	+	1165	-6	PAAR_H2	HNHc	DNase toxins
WP_014428785.1	RGE_RS23725	GCF_000284255.1	Rubrivivax gelatinosus IL144	2722148	2722387	+	79	7	PAAR_G	VRR_NUC	Nuclease
WP_014429811.1	RGE_RS17640	GCF_000284255.1	Rubrivivax gelatinosus IL144	3854732	3855292	-	186	3	PAAR_G	Tox-REase-5	DNase toxins
WP_008221311.1	RNAN_RS09835	GCF_000296695.1	Rheinheimera nanhaiensis E407-8	36600	40574	+	1324	3	PAAR_D1	TNT	NAD+ glycohydrolase
WP_009283526.1	BN8_RS18890	GCF_000296815.2	Fibrisoma limi BUZ 3	660503	663265	+	920	1	PAAR_D1	GH-E	DNase toxins
WP_014966161.1	O3K_00865	GCF_000299455.1	Escherichia coli O104:H4 str. 2011C-3493	165160	166104	-	314	3	PAAR_A2	Toxin-JAB2	Predicted RNase toxins with two conserved histidine residues
WP_014966162.1	O3K_00880	GCF_000299455.1	Escherichia coli O104:H4 str. 2011C-3493	167718	171683	-	1321	0	PAAR_A2	Toxin-JAB2	Predicted RNase toxins with two conserved histidine residues
WP_000014727.1	O3K_13205	GCF_000299455.1	Escherichia coli O104:H4 str. 2011C-3493	2706396	2710637	-	1413	0	PAAR_A2	Toxin-JAB2	Predicted RNase toxins with two conserved histidine residues
WP_000267547.1	O3K_18135	GCF_000299455.1	Escherichia coli O104:H4 str. 2011C-3493	3691629	3693062	-	477	2	PAAR_A2	Toxin-JAB2	Predicted RNase toxins with two conserved histidine residues
WP_014966181.1	O3K_18145	GCF_000299455.1	Escherichia coli O104:H4 str. 2011C-3493	3693506	3697699	-	1397	0	PAAR_A2	Toxin-JAB2	Predicted RNase toxins with two conserved histidine residues
WP_001306947.1	O3K_18995	GCF_000299455.1	Escherichia coli O104:H4 str. 2011C-3493	3887819	3888529	-	236	2	PAAR_A2	Toxin-JAB2	Predicted RNase toxins with two conserved histidine residues
WP_000014672.1	O3K_19005	GCF_000299455.1	Escherichia coli O104:H4 str. 2011C-3493	3888937	3893226	-	1429	0	PAAR_A2	Toxin-JAB2	Predicted RNase toxins with two conserved histidine residues
WP_001129572.1	O3K_20390	GCF_000299455.1	Escherichia coli O104:H4 str. 2011C-3493	4182812	4184002	-	396	1	PAAR_A2	Toxin-JAB2	Predicted RNase toxins with two conserved histidine residues
WP_014966189.1	O3K_24180	GCF_000299455.1	Escherichia coli O104:H4 str. 2011C-3493	5018551	5022735	-	1394	0	PAAR_A2	Toxin-JAB2	Predicted RNase toxins with two conserved histidine residues
WP_014994912.1	B5T_RS22720	GCF_000300005.1	Alcanivorax dieselolei B5	2852727	2853725	-	332	0	PAAR_E3	Tox-GHH2	DNase toxins
WP_025263806.1	C813_RS24155	GCF_000300455.3	Kosakonia sacchari SP1	258395	262939	+	1514	0	PAAR_A2	Tox-SHH	DNase toxins
WP_017460115.1	C813_RS24160	GCF_000300455.3	Kosakonia sacchari SP1	262939	263370	+	143	1	PAAR_A2	Tox-SHH	DNase toxins
WP_025263808.1	C813_RS24170	GCF_000300455.3	Kosakonia sacchari SP1	264455	265531	+	358	4	PAAR_A2	Tox-HNH-EHHH	DNase toxins
WP_083200657.1	C813_RS24180	GCF_000300455.3	Kosakonia sacchari SP1	265921	266910	+	329	6	PAAR_A2	LHH	DNase toxins
WP_017459461.1	C813_RS44380	GCF_000300455.3	Kosakonia sacchari SP1	4524985	4529127	-	1380	0	PAAR_F	GIY-YIG_SF	Nuclease
WP_026067722.1	ON18_RS05025	GCF_000308195.1	Pusillimonas noertemannii BS8	3378	4259	+	293	0	PAAR_E1	GH-E	DNase toxins
WP_006661728.1	OO9_RS05335	GCF_000314875.2	Providencia alcalifaciens Dmel2	1147175	1148452	+	425	0	PAAR_G	DUF4225	Unknown
WP_006661736.1	OO9_RS05385	GCF_000314875.2	Providencia alcalifaciens Dmel2	1156846	1158060	+	404	10	PAAR_G	VIP2	Protein-modifying toxins
WP_036972850.1	OO9_RS11070	GCF_000314875.2	Providencia alcalifaciens Dmel2	205931	207184	-	417	0	PAAR_G	DUF4225	Unknown
WP_008914592.1	OO7_RS03525	GCF_000314895.2	Providencia sneebia DSM 19967	904170	904526	+	118	0	PAAR_E3	Tox-GHH2	DNase toxins
WP_008914594.1	OO7_RS03535	GCF_000314895.2	Providencia sneebia DSM 19967	905444	908452	+	1002	2	PAAR_E3	Tox-HNH-EHHH	DNase toxins
WP_015064514.1	BN112_2643	GCF_000318015.1	Bordetella bronchiseptica 253	2863362	2864252	-	296	0	PAAR_E1	GH-E	DNase toxins
WP_015267344.1	ECHVI_RS17440	GCF_000325705.1	Echinicola vietnamensis DSM 17526	4244291	4247929	-	1212	8	PAAR_D1	HNHc	DNase toxins
WP_015331010.1	FAES_RS28935	GCF_000331105.1	Fibrella aestuarina BUZ 2	2340783	2345216	+	1477	0	PAAR_H2	Tox-URI2	DNase toxins
WP_007467923.1	C942_RS16885	GCF_000331515.1	Photobacterium marinum	100713	101165	-	150	5	PAAR_D1	WHH	DNase toxins
WP_036800711.1	C942_RS16895	GCF_000331515.1	Photobacterium marinum	102398	102820	-	140	3	PAAR_D1	Tox-SHH	DNase toxins
WP_083882364.1	C942_RS16900	GCF_000331515.1	Photobacterium marinum	102831	107285	-	1484	2	PAAR_D1	Tox-SHH	DNase toxins
WP_085950826.1	C900_RS28245	GCF_000331535.1	Fulvivirga imtechensis AK7	30343	33699	+	1118	11	PAAR_D2	XOO_2897-deam	Other toxins that act on nucleic acids
WP_015348739.1	MYSTI_RS15645	GCF_000331735.1	Myxococcus stipitatus DSM 14675	3996896	3998266	+	456	15	PAAR_H1	Tox-HNH-HHH	DNase toxins
WP_015350443.1	MYSTI_RS40950	GCF_000331735.1	Myxococcus stipitatus DSM 14675	6273144	6273716	-	190	-6	PAAR_D1	NUC	DNase toxins
WP_044281311.1	MYSTI_RS24295	GCF_000331735.1	Myxococcus stipitatus DSM 14675	6275416	6278883	-	1155	-3	PAAR_D1	Ntox24	Predicted metal-independent RNase toxins
WP_015352438.1	MYSTI_RS34310	GCF_000331735.1	Myxococcus stipitatus DSM 14675	8895786	8896679	+	297	-2	PAAR_E2	AHH	DNase toxins
WP_002540656.1	D515_RS18455	GCF_000333895.2	Grimontia indica	57394	58245	+	283	-5	PAAR_D1	WHH	DNase toxins
WP_002624160.1	D187_RS46015	GCF_000335475.2	Cystobacter fuscus DSM 2262	129771	130121	-	116	3	PAAR_D1	Tox-ART-HYD1	Protein-modifying toxins
WP_002622849.1	D187_RS22245	GCF_000335475.2	Cystobacter fuscus DSM 2262	480075	484115	+	1346	0	PAAR_F	Tox-URI2	DNase toxins
WP_002626996.1	D187_RS10900	GCF_000335475.2	Cystobacter fuscus DSM 2262	144725	148066	+	1113	1	PAAR_D1	CDI_toxin_EC869_like	DNAse
WP_002628424.1	D187_RS06990	GCF_000335475.2	Cystobacter fuscus DSM 2262	563598	567686	-	1362	0	PAAR_F	Tox-URI2	DNase toxins
WP_071590484.1	G200_RS26115	GCF_000336255.1	Erwinia toletana DAPP-PG 735	51579	52016	-	145	8	PAAR_E1	Tox-HNH-EHHH	DNase toxins
WP_022944433.1	PSERUTHE_RS20655	GCF_000336495.1	Pseudoalteromonas ruthenica CP76	45246	46751	+	501	-5	PAAR_D1	Abhydrolase	Toxins that act on lipids
WP_015391681.1	CSPA_RS07775	GCF_000340885.1	Clostridium saccharoperbutylacetonicum N1-4(HMT)	1742438	1750297	+	2619	1	PAAR_H2	WHH	DNase toxins
WP_017839430.1	METBU_RS23240	GCF_000341735.1	Methylomicrobium buryatense 5G	909172	910302	+	376	0	PAAR_E2	Tox-GHH2	DNase toxins
WP_017839471.1	METBU_RS23275	GCF_000341735.1	Methylomicrobium buryatense 5G	967264	970593	+	1109	6	PAAR_D4	Ntox4	Predicted metal-independent RNase toxins
WP_040886757.1	MSNKSG1_RS10410	GCF_000347775.1	Marinobacter santoriniensis NKSG1	1002261	1003718	-	485	0	PAAR_A1	halocin_C8_dom	Halocin
WP_004627786.1	CTER_RS27100	GCF_000350485.1	Ruminiclostridium cellobioparum subsp. termitidis CT1112	185885	186418	-	177	-14	PAAR_C	Ntox47	RNase toxins of known fold
WP_040851397.1	EBAPG3_RS09485	GCF_000355765.4	Nitrosospira lacus	2112169	2112639	+	156	-10	PAAR_E2	Tox-MPTase3	Peptidase toxins
WP_004175197.1	EBAPG3_RS09535	GCF_000355765.4	Nitrosospira lacus	2121231	2122127	+	298	0	PAAR_E2	VRR_NUC	Nuclease
WP_004865147.1	F960_RS11360	GCF_000368565.1	Acinetobacter gerneri DSM 14967 = CIP 107464	13369	18345	+	1658	0	PAAR_E3	Tox-ART-HYD1	Protein-modifying toxins
WP_081401788.1	F960_RS21850	GCF_000368565.1	Acinetobacter gerneri DSM 14967 = CIP 107464	18659	19270	+	203	2	PAAR_E3	Tox-ART-HYD1	Protein-modifying toxins
WP_002606123.1	HMPREF1094_RS02090	GCF_000371425.1	[Clostridium] innocuum 2959	406814	408223	-	469	3	PAAR_H1	VIP2	Protein-modifying toxins
WP_020394445.1	A3IE_RS0104730	GCF_000371925.1	Thiolinea disciformis DSM 14473	150411	153881	-	1156	1	PAAR_D1	Ntox24	Predicted metal-independent RNase toxins
WP_079026189.1	A3IC_RS61710	GCF_000372745.1	Streptomyces scabrisporus DSM 41855	474886	477810	-	974	-9	PAAR_D2	Pput2613-deam	Other toxins that act on nucleic acids
WP_018473986.1	B050_RS0111100	GCF_000373245.1	Echinicola pacifica DSM 19836	74660	78118	+	1152	7	PAAR_D1	HNHc	DNase toxins
WP_018498595.1	B055_RS0104665	GCF_000373345.1	Leptotrichia wadei DSM 19758	25980	29897	+	1305	0	PAAR_H2	NLPC_P60	Peptidase toxins
WP_018628161.1	B160_RS0111990	GCF_000374125.1	Niabella aurantiaca DSM 17617	10623	11102	-	159	6	PAAR_H2	Ribonuclease	RNase toxins of known fold
WP_018630246.1	B160_RS0122700	GCF_000374125.1	Niabella aurantiaca DSM 17617	339825	344174	-	1449	0	PAAR_F	Tox-URI2	DNase toxins
WP_018693655.1	C505_RS0116050	GCF_000374485.1	Algicola sagamiensis DSM 14643	103347	104045	+	232	-2	PAAR_D1	Tox-PLDMTX	Peptidase toxins
WP_018693805.1	C505_RS0116840	GCF_000374485.1	Algicola sagamiensis DSM 14643	119587	119985	+	132	0	PAAR_E1	Tox-GHH2	DNase toxins
WP_018746776.1	C556_RS22060	GCF_000374805.1	Chitiniphilus shinanonensis DSM 23277	258507	260132	-	541	0	PAAR_E2	Tox-GHH2	DNase toxins
WP_026262825.1	C556_RS0105230	GCF_000374805.1	Chitiniphilus shinanonensis DSM 23277	59768	60307	-	179	1	PAAR_G	Tae4	Amidase
WP_083920968.1	F566_RS0100750	GCF_000376785.1	Hahella ganghwensis DSM 17046	2650	3384	-	244	-2	PAAR_E2	AHH	DNase toxins
WP_020405915.1	F566_RS0105175	GCF_000376785.1	Hahella ganghwensis DSM 17046	32060	32911	+	283	-3	PAAR_E2	AHH	DNase toxins
WP_081625243.1	D328_RS30220	GCF_000377505.1	Paenibacillus massiliensis 2301065 = DSM 16942	1877	2503	-	208	4	PAAR_H2	YwqJ-deaminase	Other toxins that act on nucleic acids
WP_018884653.1	D328_RS0108955	GCF_000377505.1	Paenibacillus massiliensis 2301065 = DSM 16942	3525	6068	-	847	1	PAAR_H2	Toxin-deaminase	Other toxins that act on nucleic acids
WP_081625341.1	D328_RS29630	GCF_000377505.1	Paenibacillus massiliensis 2301065 = DSM 16942	102221	105235	-	1004	1	PAAR_H2	Toxin-deaminase	Other toxins that act on nucleic acids
WP_018911612.1	D464_RS0112235	GCF_000377625.1	Prevotella veroralis DSM 19559 = JCM 6290	2303	3724	-	473	0	PAAR_H1	Abhydrolase	Toxins that act on lipids
WP_081619177.1	F453_RS14735	GCF_000378085.1	Prevotella loescheii DSM 19665 = JCM 12249 = ATCC 15930	42427	43707	-	426	0	PAAR_H2	Lyz_like	Lysozyme
WP_018968541.1	F453_RS0113845	GCF_000378085.1	Prevotella loescheii DSM 19665 = JCM 12249 = ATCC 15930	5754	6959	-	401	0	PAAR_H1	Abhydrolase	Toxins that act on lipids
WP_084600438.1	F464_RS0106465	GCF_000378245.1	Azoarcus toluclasticus ATCC 700605	195088	195444	+	118	19	PAAR_G	Ribonuclease	RNase toxins of known fold
WP_018344293.1	A3EE_RS0115180	GCF_000379725.1	Cytophaga aurantiaca DSM 3654	144438	146516	-	692	0	PAAR_H2	DUF2235	Toxins that act on lipids
WP_018344942.1	A3EE_RS0118535	GCF_000379725.1	Cytophaga aurantiaca DSM 3654	92317	94338	+	673	0	PAAR_H2	DUF2235	Toxins that act on lipids
WP_084662616.1	G358_RS32045	GCF_000381905.1	Paenibacillus fonticola DSM 21315	293870	294283	-	137	6	PAAR_H2	Ntox33	Predicted RNase toxins with uncertain metal dependence
WP_019635402.1	G358_RS0101345	GCF_000381905.1	Paenibacillus fonticola DSM 21315	296491	299310	-	939	1	PAAR_H2	Tox-REase-3	DNase toxins
WP_019637138.1	G358_RS0110305	GCF_000381905.1	Paenibacillus fonticola DSM 21315	184065	184520	-	151	7	PAAR_H2	CDI_toxin_Bp1026b_like	tRNAse
WP_019637145.1	G358_RS29870	GCF_000381905.1	Paenibacillus fonticola DSM 21315	187611	190412	-	933	1	PAAR_H2	AHH	DNase toxins
WP_019655704.1	G369_RS0119475	GCF_000382045.1	Variovorax paradoxus 110B	374954	376102	+	382	0	PAAR_E2	Tox-GHH2	DNase toxins
WP_019657537.1	G369_RS0128805	GCF_000382045.1	Variovorax paradoxus 110B	49540	49887	+	115	0	PAAR_E3	Tox-GHH2	DNase toxins
WP_019657538.1	G369_RS0128810	GCF_000382045.1	Variovorax paradoxus 110B	49887	51128	+	413	1	PAAR_E3	VIP2	Protein-modifying toxins
WP_019658232.1	G369_RS36730	GCF_000382045.1	Variovorax paradoxus 110B	27197	31621	+	1474	0	PAAR_A2	RES	Predicted metal-independent RNase toxins
WP_020160108.1	METMA_RS0115955	GCF_000383855.1	Methylobacter marinus A45	3339305	3340210	+	301	2	PAAR_D1	WHH	DNase toxins
WP_020160885.1	METMA_RS0119955	GCF_000383855.1	Methylobacter marinus A45	4238422	4241928	-	1168	6	PAAR_D4	GH-E	DNase toxins
WP_084628571.1	AMYNI_RS48625	GCF_000384315.1	Amycolatopsis nigrescens CSC17Ta-90	7825017	7826108	+	363	-8	PAAR_D2	XOO_2897-deam	Other toxins that act on nucleic acids
WP_010853568.1	ADIS_RS06405	GCF_000390185.1	Lunatimonas lonarensis	182325	185879	+	1184	6	PAAR_D1	HNHc	DNase toxins
WP_012136639.1	MARLIPOL_RS18215	GCF_000397065.2	Marinobacter lipolyticus SM19	691667	693148	-	493	0	PAAR_A1	halocin_C8_dom	Halocin
WP_012136704.1	MARLIPOL_RS18225	GCF_000397065.2	Marinobacter lipolyticus SM19	760183	761676	-	497	0	PAAR_A1	halocin_C8_dom	Halocin
WP_015635604.1	PFLCHA0_RS31250	GCF_000397205.1	Pseudomonas protegens CHA0	3381041	3382153	-	370	0	PAAR_E2	Tox-GHH2	DNase toxins
WP_015637486.1	PFLCHA0_RS30195	GCF_000397205.1	Pseudomonas protegens CHA0	6719085	6723545	+	1486	0	PAAR_A2	WHH	DNase toxins
WP_015637569.1	PFLCHA0_RS30760	GCF_000397205.1	Pseudomonas protegens CHA0	6842267	6843493	+	408	0	PAAR_A2	Ntox46	Miscellaneous toxins
WP_022974470.1	K736_RS0123285	GCF_000401255.1	Xanthomonas maliensis	3427	4743	+	438	0	PAAR_E3	Abhydrolase	Toxins that act on lipids
WP_016191083.1	ETR_RS10420	GCF_000404125.1	Erwinia tracheiphila PSU-1	478607	479368	+	253	-6	PAAR_A2	DUF4225	Unknown
WP_051124375.1	ETR_RS10450	GCF_000404125.1	Erwinia tracheiphila PSU-1	486573	491099	+	1508	0	PAAR_A2	Tox-SHH	DNase toxins
WP_082103781.1	ETR_RS21400	GCF_000404125.1	Erwinia tracheiphila PSU-1	3039	7853	+	1604	0	PAAR_A2	LHH	DNase toxins
WP_016416756.1	L861_RS09005	GCF_000409775.1	Halomonas anticariensis FP35 = DSM 16096	443039	443830	+	263	1	PAAR_B	Ntox44	Predicted metal-independent RNase toxins
WP_016417097.1	L861_RS23675	GCF_000409775.1	Halomonas anticariensis FP35 = DSM 16096	330405	331196	+	263	1	PAAR_B	Ntox44	Predicted metal-independent RNase toxins
WP_016399930.1	AALB_RS01175	GCF_000414175.1	Agarivorans albus MKT 106	245344	249633	-	1429	2	PAAR_D1	Tox-HNH-EHHH	DNase toxins
WP_022821652.1	G536_RS0100640	GCF_000420705.1	Hymenobacter norwichensis DSM 15439	16904	17680	-	258	-3	PAAR_H2	Ntox44	Predicted metal-independent RNase toxins
WP_071837645.1	G536_RS30080	GCF_000420705.1	Hymenobacter norwichensis DSM 15439	20627	25084	+	1485	0	PAAR_H2	AHH	DNase toxins
WP_022822335.1	G536_RS0104220	GCF_000420705.1	Hymenobacter norwichensis DSM 15439	721889	726067	+	1392	0	PAAR_H2	AHH	DNase toxins
WP_022822340.1	G536_RS30305	GCF_000420705.1	Hymenobacter norwichensis DSM 15439	728957	730435	+	492	4	PAAR_H2	HNHc	DNase toxins
WP_084708481.1	G536_RS30310	GCF_000420705.1	Hymenobacter norwichensis DSM 15439	731197	731874	+	225	6	PAAR_H2	Tox-GHH	DNase toxins
WP_028558685.1	H583_RS0100080	GCF_000422505.1	Paenibacillus pinihumi DSM 23905 = JCM 16419	18421	21273	-	950	1	PAAR_H2	VIP2	Protein-modifying toxins
WP_026717368.1	G507_RS0110150	GCF_000422685.1	Flavobacterium gelidilacus DSM 15343	89133	90827	-	564	-3	PAAR_H2	DUF2235	Toxins that act on lipids
WP_026869419.1	G537_RS0106560	GCF_000423185.1	Inquilinus limosus DSM 16000	534557	539095	+	1512	0	PAAR_F	MafB19-deam	Other toxins that act on nucleic acids
WP_026871488.1	G537_RS0119045	GCF_000423185.1	Inquilinus limosus DSM 16000	112770	117014	+	1414	0	PAAR_A2	MafB19-deam	Other toxins that act on nucleic acids
WP_052106508.1	G545_RS14835	GCF_000423325.1	Lysobacter defluvii IMMIB APB-9 = DSM 18482	111182	111958	-	258	1	PAAR_G	Toxin-JAB2	Predicted RNase toxins with two conserved histidine residues
WP_027889913.1	G550_RS0104970	GCF_000423385.1	Megamonas hypermegale DSM 1672	16148	17935	-	595	0	PAAR_H2	AHH	DNase toxins
WP_027253187.1	H511_RS0115870	GCF_000425165.1	Photobacterium halotolerans DSM 18316	2896	3516	-	206	7	PAAR_E2	AHH	DNase toxins
WP_081669323.1	H511_RS0115885	GCF_000425165.1	Photobacterium halotolerans DSM 18316	7238	7780	-	180	4	PAAR_E2	AHH	DNase toxins
WP_051288273.1	H511_RS24185	GCF_000425165.1	Photobacterium halotolerans DSM 18316	9518	12766	-	1082	0	PAAR_E2	AHH	DNase toxins
WP_035375429.1	H597_RS34510	GCF_000425385.1	Pseudoduganella violaceinigra DSM 15887	151669	152679	-	336	0	PAAR_E2	Tox-GHH2	DNase toxins
WP_051293797.1	H597_RS30935	GCF_000425385.1	Pseudoduganella violaceinigra DSM 15887	18324	19550	+	408	-7	PAAR_G	Ntox15	Predicted metal-independent RNase toxins
WP_028788402.1	H608_RS0115045	GCF_000425585.1	Terrimonas ferruginea DSM 30193	125031	129233	+	1400	0	PAAR_F	AHH	DNase toxins
WP_028241170.1	H610_RS0119195	GCF_000425625.1	Pseudomonas azotifigens DSM 17556	124555	126486	+	643	0	PAAR_B	DUF2235	Toxins that act on lipids
WP_040413744.1	ADICYQ_RS00925	GCF_000427295.1	Cyclobacterium qasimii M12-11B	29897	33361	-	1154	9	PAAR_D1	HNHc	DNase toxins
WP_084162255.1	METSZ_RS28485	GCF_000427385.1	Methylocaldum szegediense O-12	1458072	1462121	+	1349	0	PAAR_F	AHH	DNase toxins
WP_084162257.1	METSZ_RS0119060	GCF_000427385.1	Methylocaldum szegediense O-12	1463589	1464833	+	414	3	PAAR_F	AHH	DNase toxins
WP_084162261.1	METSZ_RS28495	GCF_000427385.1	Methylocaldum szegediense O-12	1467435	1468916	+	493	8	PAAR_F	Tox-URI2	DNase toxins
WP_026611413.1	METSZ_RS0119115	GCF_000427385.1	Methylocaldum szegediense O-12	1471306	1472520	+	404	13	PAAR_F	AHH	DNase toxins
WP_051323357.1	YWE_RS27390	GCF_000427805.1	Budvicia aquatica DSM 5075 = ATCC 35567	9405	11918	+	837	2	PAAR_G	Ntox50	RNase toxins of known fold
WP_051323360.1	YWE_RS29035	GCF_000427805.1	Budvicia aquatica DSM 5075 = ATCC 35567	18343	18927	+	194	7	PAAR_G	HNHc	DNase toxins
WP_084167104.1	YWE_RS29655	GCF_000427805.1	Budvicia aquatica DSM 5075 = ATCC 35567	20321	21106	+	261	11	PAAR_G	Tox-HNH-EHHH	DNase toxins
WP_084167106.1	YWE_RS0114870	GCF_000427805.1	Budvicia aquatica DSM 5075 = ATCC 35567	22761	23786	+	341	16	PAAR_G	GIY-YIG_SF	Nuclease
WP_084167108.1	YWE_RS29040	GCF_000427805.1	Budvicia aquatica DSM 5075 = ATCC 35567	24859	25437	+	192	19	PAAR_G	Tox-HNH-EHHH	DNase toxins
WP_084611329.1	F607_RS33680	GCF_000428585.1	Zooshikella ganghwensis DSM 15267	13013	14458	+	481	0	PAAR_B	Peptidase_M15_3	Peptidase toxins
WP_027344140.1	G401_RS0121590	GCF_000428945.1	Hamadaea tsunoensis DSM 44101	205131	211736	-	2201	6	PAAR_C	AHH	DNase toxins
WP_027344141.1	G401_RS0121595	GCF_000428945.1	Hamadaea tsunoensis DSM 44101	212423	218221	+	1932	5	PAAR_C	Ntox24	Predicted metal-independent RNase toxins
WP_026449549.1	G440_RS19180	GCF_000429125.1	Aequorivita capsosiphonis DSM 23843	134097	135227	+	376	-4	PAAR_H2	DUF2235	Toxins that act on lipids
WP_026396399.1	G442_RS23750	GCF_000429165.1	Acetobacter nitrogenifigens DSM 23921 = LMG 23498	94832	96082	-	416	0	PAAR_A2	Abhydrolase	Toxins that act on lipids
WP_027186290.1	G451_RS0124415	GCF_000429305.1	Desulfovibrio inopinatus DSM 10711	165284	165679	+	131	0	PAAR_E1	Tox-GHH2	DNase toxins
WP_051260814.1	G457_RS21415	GCF_000429405.1	Algoriphagus marincola DSM 16067	23812	27570	-	1252	7	PAAR_D2	NUC	DNase toxins
WP_051287008.1	G458_RS20135	GCF_000429425.1	Algoriphagus mannitolivorans DSM 15301	280091	283837	+	1248	8	PAAR_D2	NUC	DNase toxins
WP_051316060.1	G460_RS21945	GCF_000429465.1	Algoriphagus vanfongensis DSM 17529	380056	383985	-	1309	8	PAAR_D2	NUC	DNase toxins
WP_029013147.1	G473_RS29230	GCF_000429645.1	Niveispirillum irakense DSM 11586	91364	95788	+	1474	0	PAAR_A2	Tox-SHH	DNase toxins
WP_029011792.1	G473_RS28890	GCF_000429645.1	Niveispirillum irakense DSM 11586	88985	93328	-	1447	0	PAAR_A2	Tox-SHH	DNase toxins
WP_026686294.1	G474_RS0106675	GCF_000429665.1	Azovibrio restrictus DSM 23866	114371	118975	+	1534	0	PAAR_A2	AHH	DNase toxins
WP_027892564.1	MEICH_RS0110405	GCF_000430045.1	Meiothermus chliarophilus DSM 9957	2119174	2122527	+	1117	1	PAAR_D1	NUC	DNase toxins
WP_084542267.1	MEICH_RS27985	GCF_000430045.1	Meiothermus chliarophilus DSM 9957	2143450	2143776	-	108	15	PAAR_D1	AHH	DNase toxins
WP_043706876.1	H518_RS0111645	GCF_000430545.1	Tenacibaculum ovolyticum DSM 18103	375123	375470	-	115	12	PAAR_F	Tox-SHH	DNase toxins
WP_081411184.1	H518_RS20865	GCF_000430545.1	Tenacibaculum ovolyticum DSM 18103	379047	379700	-	217	6	PAAR_F	LHH	DNase toxins
WP_028889225.1	H518_RS0111710	GCF_000430545.1	Tenacibaculum ovolyticum DSM 18103	381894	382430	-	178	2	PAAR_F	Tox-SHH	DNase toxins
WP_028889227.1	H518_RS0111720	GCF_000430545.1	Tenacibaculum ovolyticum DSM 18103	383047	387270	-	1407	0	PAAR_F	Tox-URI2	DNase toxins
WP_051263812.1	H518_RS20625	GCF_000430545.1	Tenacibaculum ovolyticum DSM 18103	232484	236389	+	1301	0	PAAR_H2	NLPC_P60	Peptidase toxins
WP_051263814.1	H518_RS20635	GCF_000430545.1	Tenacibaculum ovolyticum DSM 18103	245403	246371	+	322	9	PAAR_H2	NLPC_P60	Peptidase toxins
WP_027392888.1	H526_RS0110090	GCF_000430645.1	Aquimarina latercula DSM 2041	250512	251996	+	494	-3	PAAR_H2	DUF2235	Toxins that act on lipids
WP_051336089.1	H526_RS28835	GCF_000430645.1	Aquimarina latercula DSM 2041	269015	273190	+	1391	0	PAAR_F	LHH	DNase toxins
WP_027392905.1	H526_RS30770	GCF_000430645.1	Aquimarina latercula DSM 2041	274701	275288	+	195	3	PAAR_F	AHH	DNase toxins
WP_027392907.1	H526_RS0110195	GCF_000430645.1	Aquimarina latercula DSM 2041	276217	276792	+	191	5	PAAR_F	Tox-URI2	DNase toxins
WP_081415626.1	H526_RS0113810	GCF_000430645.1	Aquimarina latercula DSM 2041	20296	25218	-	1640	0	PAAR_H2	Tox-URI2	DNase toxins
WP_051336181.1	H526_RS29285	GCF_000430645.1	Aquimarina latercula DSM 2041	52729	56793	-	1354	10	PAAR_D1	NUC	DNase toxins
WP_027394155.1	H526_RS0117260	GCF_000430645.1	Aquimarina latercula DSM 2041	32453	33685	+	410	0	PAAR_H2	DUF3289	Unknown
WP_027379185.1	H560_RS0105900	GCF_000430825.1	Chryseobacterium daeguense DSM 19388	327121	328761	-	546	10	PAAR_H2	DUF2235	Toxins that act on lipids
WP_034761442.1	H561_RS22065	GCF_000430845.1	Chryseobacterium gregarium DSM 19109	23517	25442	-	641	0	PAAR_H2	GIY-YIG_SF	Nuclease
WP_027387522.1	H561_RS23345	GCF_000430845.1	Chryseobacterium gregarium DSM 19109	124845	126203	+	452	-3	PAAR_H2	DUF3289	Unknown
WP_027387524.1	H561_RS23350	GCF_000430845.1	Chryseobacterium gregarium DSM 19109	127562	131758	+	1398	0	PAAR_H2	NLPC_P60	Peptidase toxins
WP_027388316.1	H561_RS0118310	GCF_000430845.1	Chryseobacterium gregarium DSM 19109	45069	46685	-	538	8	PAAR_H2	DUF2235	Toxins that act on lipids
WP_029684260.1	DW47_RS0100030	GCF_000439375.1	Tatumella saanichensis	3039	4916	-	625	0	PAAR_G	DUF2235	Toxins that act on lipids
WP_029686689.1	DW47_RS0112165	GCF_000439375.1	Tatumella saanichensis	129055	130701	+	548	0	PAAR_G	COG5529	Pyocin large subunit
WP_029686708.1	DW47_RS0112275	GCF_000439375.1	Tatumella saanichensis	153632	155278	+	548	0	PAAR_G	HNHc	DNase toxins
WP_084689072.1	DW47_RS17290	GCF_000439375.1	Tatumella saanichensis	156908	157195	+	95	-2	PAAR_G	Cytotoxic	Predicted metal-independent RNase toxins
WP_020950704.1	JCM7686_RS09825	GCF_000444995.1	Paracoccus aminophilus JCM 7686	2019120	2020247	+	375	0	PAAR_E2	VRR_NUC	Nuclease
WP_020951640.1	JCM7686_RS15005	GCF_000444995.1	Paracoccus aminophilus JCM 7686	3062056	3066891	-	1611	0	PAAR_A2	AHH	DNase toxins
WP_044482386.1	TX85_RS23700	GCF_000455265.1	Paenibacillus antibioticophila	213327	213839	-	170	6	PAAR_H2	Tox-HDC	Peptidase toxins
WP_081671873.1	TX85_RS23745	GCF_000455265.1	Paenibacillus antibioticophila	222587	223081	-	164	-4	PAAR_H2	Toxin-deaminase	Other toxins that act on nucleic acids
WP_050774834.1	BN35_RS09165	GCF_000455445.1	Prevotella timonensis 4401737 = DSM 22865 = JCM 15640	11837	12088	-	83	14	PAAR_F	LHH	DNase toxins
WP_081411485.1	BN35_RS13210	GCF_000455445.1	Prevotella timonensis 4401737 = DSM 22865 = JCM 15640	21642	21905	-	87	2	PAAR_F	Cytotoxic	Predicted metal-independent RNase toxins
WP_025073109.1	BN35_RS09225	GCF_000455445.1	Prevotella timonensis 4401737 = DSM 22865 = JCM 15640	22577	23491	-	304	0	PAAR_F	Ntox15	Predicted metal-independent RNase toxins
WP_025073114.1	BN35_RS09255	GCF_000455445.1	Prevotella timonensis 4401737 = DSM 22865 = JCM 15640	26924	27808	-	294	-6	PAAR_F	LHH	DNase toxins
WP_024547710.1	DW58_RS10125	GCF_000463155.2	Siccibacter turicensis LMG 23730	107591	108982	+	463	0	PAAR_G	halocin_C8_dom	Halocin
WP_024562369.1	DW58_RS14710	GCF_000463155.2	Siccibacter turicensis LMG 23730	584740	589509	-	1589	7	PAAR_A1	Ntox21	RNase toxins of known fold
WP_081706492.1	DW58_RS15355	GCF_000463155.2	Siccibacter turicensis LMG 23730	130194	131501	+	435	0	PAAR_A1	DUF3289	Unknown
WP_024550972.1	DW58_RS15365	GCF_000463155.2	Siccibacter turicensis LMG 23730	131948	132193	+	81	2	PAAR_A1	DUF3289	Unknown
WP_081706490.1	DW58_RS20300	GCF_000463155.2	Siccibacter turicensis LMG 23730	132745	132870	+	41	4	PAAR_A1	DUF3289	Unknown
WP_021506802.1	N172_RS04365	GCF_000465555.2	Pantoea dispersa EGD-AAK13	105080	106372	+	430	0	PAAR_E3	Abhydrolase	Toxins that act on lipids
WP_021506805.1	N172_RS04380	GCF_000465555.2	Pantoea dispersa EGD-AAK13	108075	111992	+	1305	3	PAAR_E3	DNase_NucA_NucB	Predicted RNase toxins with two conserved histidine residues
WP_021707081.1	VPR01S_RS19410	GCF_000467125.1	Vibrio proteolyticus NBRC 13287	22808	23554	-	248	1	PAAR_E2	AHH	DNase toxins
WP_021706104.1	VPR01S_RS22360	GCF_000467125.1	Vibrio proteolyticus NBRC 13287	130080	132377	-	765	0	PAAR_E2	AHH	DNase toxins
WP_021704617.1	VPR01S_RS07070	GCF_000467125.1	Vibrio proteolyticus NBRC 13287	228564	229178	-	204	2	PAAR_E2	AHH	DNase toxins
WP_021704618.1	VPR01S_RS21945	GCF_000467125.1	Vibrio proteolyticus NBRC 13287	229175	229945	-	256	1	PAAR_E2	AHH	DNase toxins
WP_052334783.1	CLSA_RS03830	GCF_000473995.1	Clostridium saccharobutylicum DSM 13864	851166	858968	+	2600	1	PAAR_H2	WHH	DNase toxins
WP_022744090.1	CLSA_RS03845	GCF_000473995.1	Clostridium saccharobutylicum DSM 13864	859995	860297	+	100	4	PAAR_H2	WHH	DNase toxins
WP_077393757.1	CLSA_RS22355	GCF_000473995.1	Clostridium saccharobutylicum DSM 13864	861566	862516	+	316	6	PAAR_H2	HNHc	DNase toxins
WP_041716459.1	CLSA_RS03875	GCF_000473995.1	Clostridium saccharobutylicum DSM 13864	864159	864422	+	87	9	PAAR_H2	YwqJ-deaminase	Other toxins that act on nucleic acids
WP_022744097.1	CLSA_RS03890	GCF_000473995.1	Clostridium saccharobutylicum DSM 13864	866445	867098	+	217	12	PAAR_H2	AHH	DNase toxins
WP_022744134.1	CLSA_RS04070	GCF_000473995.1	Clostridium saccharobutylicum DSM 13864	901816	909381	+	2521	1	PAAR_H2	Tox-SHH	DNase toxins
WP_022744139.1	CLSA_RS04090	GCF_000473995.1	Clostridium saccharobutylicum DSM 13864	911879	912343	+	154	5	PAAR_H2	AHH	DNase toxins
WP_022747285.1	CLSA_RS15225	GCF_000473995.1	Clostridium saccharobutylicum DSM 13864	3504532	3505440	-	302	2	PAAR_H2	Ntox16	Predicted metal-independent RNase toxins
WP_022748226.1	CLSA_RS22655	GCF_000473995.1	Clostridium saccharobutylicum DSM 13864	3998948	3999700	-	250	15	PAAR_H2	LHH	DNase toxins
WP_077393814.1	CLSA_RS22660	GCF_000473995.1	Clostridium saccharobutylicum DSM 13864	4000784	4001170	-	128	13	PAAR_H2	WHH	DNase toxins
WP_077393815.1	CLSA_RS22665	GCF_000473995.1	Clostridium saccharobutylicum DSM 13864	4004601	4005449	-	282	9	PAAR_H2	EndoU_bacteria	RNase toxins of known fold
WP_036267483.1	M1C_RS35930	GCF_000474725.1	Mesorhizobium ciceri ca181	6243325	6243837	-	170	1	PAAR_E2	COG5529	Pyocin large subunit
WP_016541448.1	F987_RS03210	GCF_000488195.1	Acinetobacter gyllenbergii NIPH 230	569906	570616	+	236	1	PAAR_G	VRR_NUC	Nuclease
WP_024566447.1	BD94_RS08415	GCF_000495935.2	Elizabethkingia anophelis NUHP1	1785642	1786259	+	205	-3	PAAR_H2	Tae4	Amidase
WP_024564578.1	BD94_RS08455	GCF_000495935.2	Elizabethkingia anophelis NUHP1	1795729	1797375	+	548	-3	PAAR_H2	DUF2235	Toxins that act on lipids
WP_024564138.1	BD94_RS11510	GCF_000495935.2	Elizabethkingia anophelis NUHP1	2465257	2466921	+	554	0	PAAR_H2	WHH	DNase toxins
WP_023495794.1	MGMO_RS14420	GCF_000496735.2	Methyloglobulus morosus KoM1	29387	29878	-	163	4	PAAR_E2	Tae4	Amidase
WP_023495798.1	MGMO_RS14440	GCF_000496735.2	Methyloglobulus morosus KoM1	32114	33124	-	336	0	PAAR_E2	Tox-GHH2	DNase toxins
WP_051396173.1	YWG_RS11410	GCF_000510805.1	Ignatzschineria larvae DSM 13226	59294	61669	+	791	2	PAAR_G	Ntox50	RNase toxins of known fold
WP_025303293.1	SMDB11_RS11190	GCF_000513215.1	Serratia marcescens subsp. marcescens Db11	2385090	2385581	+	163	11	PAAR_E1	Tae4	Amidase
WP_071826163.1	SMDB11_RS24150	GCF_000513215.1	Serratia marcescens subsp. marcescens Db11	2386769	2387245	+	158	-14	PAAR_A2	Tae4	Amidase
WP_025303307.1	SMDB11_RS11265	GCF_000513215.1	Serratia marcescens subsp. marcescens Db11	2403168	2407589	+	1473	0	PAAR_A2	TNT	NAD+ glycohydrolase
WP_052350301.1	TY10_RS28570	GCF_000513275.1	Paenibacillus gorillae	45216	48314	+	1032	1	PAAR_H2	XOO_2897-deam	Other toxins that act on nucleic acids
WP_081724218.1	LEPGO_RS11600	GCF_000516535.1	Leptotrichia goodfellowii DSM 19756	219997	223926	+	1309	0	PAAR_H2	NLPC_P60	Peptidase toxins
WP_025397013.1	RLEG3_RS24415	GCF_000517605.1	Rhizobium leguminosarum bv. trifolii WSM1689	200160	200984	+	274	-3	PAAR_D1	WHH	DNase toxins
WP_027676856.1	L886_RS27420	GCF_000518585.1	Agrobacterium larrymoorei AF3.10 = ATCC 51759	5802	6386	-	194	0	PAAR_E2	Tox-GHH2	DNase toxins
WP_025741552.1	DZ60_RS0107905	GCF_000520955.1	Aquimarina pacifica	58717	63321	-	1534	4	PAAR_D1	NUC	DNase toxins
WP_024769964.1	Z054_RS30090	GCF_000520995.1	Aquimarina macrocephali JAMB N27	166560	170453	-	1297	10	PAAR_D1	NUC	DNase toxins
WP_084615231.1	RISW2_RS23875	GCF_000521865.1	Roseivivax isoporae LMG 25204	17815	19173	-	452	0	PAAR_E2	Tox-GHH2	DNase toxins
WP_081741772.1	K412_RS21890	GCF_000526495.1	Ruminiclostridium josui JCM 17888	3129977	3130420	+	147	-16	PAAR_C	XOO_2897-deam	Other toxins that act on nucleic acids
WP_051502181.1	XCR1_RS00090	GCF_000531755.1	Xenorhabdus cabanillasii JM26	1	3723	-	1241	0	PAAR_A2	Tox-HNH-EHHH	DNase toxins
WP_038265909.1	XCR1_RS13305	GCF_000531755.1	Xenorhabdus cabanillasii JM26	294	650	-	118	0	PAAR_E3	Tox-GHH2	DNase toxins
WP_038269563.1	XCR1_RS19725	GCF_000531755.1	Xenorhabdus cabanillasii JM26	92792	93148	+	118	0	PAAR_E3	Tox-GHH2	DNase toxins
WP_084766541.1	XCR1_RS19730	GCF_000531755.1	Xenorhabdus cabanillasii JM26	93336	97769	+	1477	1	PAAR_E3	Ntox21	RNase toxins of known fold
WP_025240308.1	CH92_RS02955	GCF_000590475.1	Pseudomonas stutzeri	630727	633216	-	829	18	PAAR_B	Ntox50	RNase toxins of known fold
WP_084276213.1	BG55_RS05225	GCF_000590885.1	Erwinia mallotivora	8726	12946	+	1406	0	PAAR_A2	Ntox47	RNase toxins of known fold
WP_034353585.1	DEIPH_RS02915	GCF_000599865.1	Deinococcus phoenicis	9879	14810	-	1643	-9	PAAR_A1	AHH	DNase toxins
WP_025314790.1	GAPWK_RS02885	GCF_000599985.1	Gilliamella apicola	613394	614671	-	425	0	PAAR_G	DUF4225	Unknown
WP_025314792.1	GAPWK_RS02900	GCF_000599985.1	Gilliamella apicola	617631	618908	-	425	0	PAAR_G	DUF4225	Unknown
WP_025315755.1	GAPWK_RS08205	GCF_000599985.1	Gilliamella apicola	1787843	1788064	-	73	1	PAAR_G	DUF4225	Unknown
WP_025315756.1	GAPWK_RS14265	GCF_000599985.1	Gilliamella apicola	1788083	1789045	-	320	0	PAAR_G	DUF4225	Unknown
WP_025315860.1	GAPWK_RS08780	GCF_000599985.1	Gilliamella apicola	1948799	1950001	-	400	0	PAAR_G	DUF4225	Unknown
WP_025316354.1	GAPWK_RS11400	GCF_000599985.1	Gilliamella apicola	2543386	2544588	+	400	0	PAAR_G	DUF4225	Unknown
WP_025329769.1	SALWKB2_RS00610	GCF_000600005.1	Snodgrassella alvi wkB2	153050	157459	+	1469	0	PAAR_A2	Tox-SHH	DNase toxins
WP_080690418.1	SALWKB2_RS11800	GCF_000600005.1	Snodgrassella alvi wkB2	159006	159857	+	283	5	PAAR_A2	Tox-GHH	DNase toxins
WP_080690419.1	SALWKB2_RS11515	GCF_000600005.1	Snodgrassella alvi wkB2	163547	164692	+	381	10	PAAR_A2	Tox-ART-HYD1	Protein-modifying toxins
WP_025329784.1	SALWKB2_RS00680	GCF_000600005.1	Snodgrassella alvi wkB2	165158	166543	+	461	12	PAAR_A2	Tox-HNH-EHHH	DNase toxins
WP_025329785.1	SALWKB2_RS00695	GCF_000600005.1	Snodgrassella alvi wkB2	166958	167665	+	235	14	PAAR_A2	Tox-SHH	DNase toxins
WP_025330842.1	SALWKB2_RS06360	GCF_000600005.1	Snodgrassella alvi wkB2	1382568	1382840	-	90	12	PAAR_A2	Tox-SHH	DNase toxins
WP_025330845.1	SALWKB2_RS11675	GCF_000600005.1	Snodgrassella alvi wkB2	1385105	1385899	-	264	8	PAAR_A2	Tox-HNH-EHHH	DNase toxins
WP_080690450.1	SALWKB2_RS11890	GCF_000600005.1	Snodgrassella alvi wkB2	1386360	1387250	-	296	6	PAAR_A2	Tox-HNH-EHHH	DNase toxins
WP_080690451.1	SALWKB2_RS11895	GCF_000600005.1	Snodgrassella alvi wkB2	1389416	1390309	-	297	2	PAAR_A2	Tox-HNH-EHHH	DNase toxins
WP_025330854.1	SALWKB2_RS06430	GCF_000600005.1	Snodgrassella alvi wkB2	1390727	1395043	-	1438	0	PAAR_A2	Tox-HNH-EHHH	DNase toxins
WP_025331555.1	SALWKB2_RS10095	GCF_000600005.1	Snodgrassella alvi wkB2	2206756	2211135	+	1459	0	PAAR_A2	Tox-HNH-EHHH	DNase toxins
WP_080690465.1	SALWKB2_RS12010	GCF_000600005.1	Snodgrassella alvi wkB2	2211683	2212444	+	253	2	PAAR_A2	Tox-HNH-EHHH	DNase toxins
WP_051506491.1	SALWKB2_RS11740	GCF_000600005.1	Snodgrassella alvi wkB2	2213470	2214300	+	276	5	PAAR_A2	LHH	DNase toxins
WP_080690466.1	SALWKB2_RS10125	GCF_000600005.1	Snodgrassella alvi wkB2	2214896	2215966	+	356	7	PAAR_A2	Tox-HNH-EHHH	DNase toxins
WP_051521279.1	RUMESO_RS12190	GCF_000600335.2	Rubellimicrobium mesophilum DSM 19309	12113	12760	+	215	-19	PAAR_E2	Toxin-JAB2	Predicted RNase toxins with two conserved histidine residues
WP_081864443.1	CAP_RS01565	GCF_000601485.1	Chondromyces apiculatus DSM 436	312098	313234	+	378	0	PAAR_E1	Peptidase_S41_CPP	Peptidase toxins
WP_044235920.1	CAP_RS03095	GCF_000601485.1	Chondromyces apiculatus DSM 436	4095	4442	+	115	0	PAAR_E3	Tox-GHH2	DNase toxins
WP_063748631.1	CAP_RS03355	GCF_000601485.1	Chondromyces apiculatus DSM 436	60673	63753	+	1026	5	PAAR_D1	Abhydrolase	Toxins that act on lipids
WP_044236021.1	CAP_RS03380	GCF_000601485.1	Chondromyces apiculatus DSM 436	68438	72502	-	1354	0	PAAR_F	SCP1201-deam	Other toxins that act on nucleic acids
WP_052374126.1	CAP_RS43715	GCF_000601485.1	Chondromyces apiculatus DSM 436	291455	292585	-	376	0	PAAR_E1	Peptidase_S41_CPP	Peptidase toxins
WP_052374169.1	CAP_RS43735	GCF_000601485.1	Chondromyces apiculatus DSM 436	65274	68003	+	909	0	PAAR_A2	Peptidase_M91	Peptidase toxins
WP_044238439.1	CAP_RS08855	GCF_000601485.1	Chondromyces apiculatus DSM 436	240226	240633	+	135	0	PAAR_E1	Tox-GHH2	DNase toxins
WP_044239223.1	CAP_RS10405	GCF_000601485.1	Chondromyces apiculatus DSM 436	157871	158596	+	241	2	PAAR_E2	AHH	DNase toxins
WP_044240966.1	CAP_RS14400	GCF_000601485.1	Chondromyces apiculatus DSM 436	119960	124183	+	1407	0	PAAR_E2	Ntox24	Predicted metal-independent RNase toxins
WP_052375390.1	CAP_RS44775	GCF_000601485.1	Chondromyces apiculatus DSM 436	12481	15270	+	929	-4	PAAR_A2	Abhydrolase	Toxins that act on lipids
WP_044241691.1	CAP_RS16535	GCF_000601485.1	Chondromyces apiculatus DSM 436	19291	20730	+	479	0	PAAR_A2	Ntox46	Miscellaneous toxins
WP_044241886.1	CAP_RS17105	GCF_000601485.1	Chondromyces apiculatus DSM 436	63111	63458	-	115	0	PAAR_E3	Tox-GHH2	DNase toxins
WP_052375637.1	CAP_RS21860	GCF_000601485.1	Chondromyces apiculatus DSM 436	13212	16076	+	954	4	PAAR_D1	Rib_hydrolase	Protein-modifying toxins
WP_044245417.1	CAP_RS25125	GCF_000601485.1	Chondromyces apiculatus DSM 436	108363	108770	-	135	0	PAAR_E1	Tox-GHH2	DNase toxins
WP_052376116.1	CAP_RS45675	GCF_000601485.1	Chondromyces apiculatus DSM 436	16192	17256	+	354	0	PAAR_E1	Peptidase_S41_CPP	Peptidase toxins
WP_044246963.1	CAP_RS29330	GCF_000601485.1	Chondromyces apiculatus DSM 436	57121	57900	+	259	1	PAAR_E2	AHH	DNase toxins
WP_044247875.1	CAP_RS32130	GCF_000601485.1	Chondromyces apiculatus DSM 436	10627	14610	+	1327	0	PAAR_F	Tox-URI2	DNase toxins
WP_081865655.1	CAP_RS49255	GCF_000601485.1	Chondromyces apiculatus DSM 436	58543	59484	+	313	0	PAAR_D1	Peptidase_C39_like	Peptidase toxins
WP_044250022.1	CAP_RS37835	GCF_000601485.1	Chondromyces apiculatus DSM 436	9078	13370	+	1430	0	PAAR_E3	Ntox24	Predicted metal-independent RNase toxins
WP_044251871.1	CAP_RS41890	GCF_000601485.1	Chondromyces apiculatus DSM 436	3029	7381	-	1450	0	PAAR_E1	Tox-URI2	DNase toxins
WP_025844493.1	AA69_RS29160	GCF_000612125.1	Brevibacillus agri 5-2	2201	5320	-	1039	1	PAAR_H2	CDI_toxin_Bp1026b_like	tRNAse
WP_052344263.1	TY13_RS07875	GCF_000612805.1	Bacillus ndiopicus	603195	604475	-	426	4	PAAR_H2	EndoU_bacteria	RNase toxins of known fold
WP_052344264.1	TY13_RS19765	GCF_000612805.1	Bacillus ndiopicus	605957	607234	-	425	2	PAAR_H2	Toxin-deaminase	Other toxins that act on nucleic acids
WP_081797777.1	TY20_RS17630	GCF_000617865.1	Acidomonas methanolica NBRC 104435	28616	32800	-	1394	0	PAAR_A2	AHH	DNase toxins
WP_051542005.1	T514_RS25745	GCF_000619945.1	Clostridium lundense DSM 17049	124580	125335	-	251	7	PAAR_H2	CDI_toxin_Bp1026b_like	tRNAse
WP_084261861.1	Q387_RS16455	GCF_000620025.1	Zymobacter palmae DSM 10491	25011	25736	-	241	1	PAAR_G	Ntox44	Predicted metal-independent RNase toxins
WP_051524073.1	Q387_RS16065	GCF_000620025.1	Zymobacter palmae DSM 10491	226774	227667	-	297	1	PAAR_G	VRR_NUC	Nuclease
WP_084261839.1	Q387_RS16375	GCF_000620025.1	Zymobacter palmae DSM 10491	40147	40956	-	269	1	PAAR_G	Ntox44	Predicted metal-independent RNase toxins
WP_027705488.1	Q387_RS16380	GCF_000620025.1	Zymobacter palmae DSM 10491	52963	53820	-	285	-9	PAAR_G	HNHc	DNase toxins
WP_051373973.1	Q370_RS23025	GCF_000621185.1	Franconibacter pulveris DSM 19144	199558	203742	+	1394	0	PAAR_A2	Tox-HNH-EHHH	DNase toxins
WP_025050467.1	Z945_RS0102085	GCF_000622365.1	Sulfitobacter noctilucae	186907	187452	-	181	-4	PAAR_D1	Ntox16	Predicted metal-independent RNase toxins
WP_038565190.1	FH5T_RS16465	GCF_000626635.1	Draconibacterium orientale	4086046	4086294	+	82	-14	PAAR_D1	GIY-YIG_SF	Nuclease
WP_026890395.1	T546_RS0103320	GCF_000687555.1	[Clostridium] aerotolerans DSM 5434	121486	128649	-	2387	3	PAAR_H2	WHH	DNase toxins
WP_051629577.1	T546_RS24480	GCF_000687555.1	[Clostridium] aerotolerans DSM 5434	131046	132497	-	483	0	PAAR_H2	Ntox44	Predicted metal-independent RNase toxins
WP_081822307.1	T331_RS19295	GCF_000687875.1	Acidocella facilis ATCC 35904	7109	7954	+	281	2	PAAR_D1	Ntox15	Predicted metal-independent RNase toxins
WP_071999745.1	RZ35_RS17085	GCF_000688655.1	Lonsdalea quercina subsp. quercina	28635	28865	+	76	-2	PAAR_G	Tox-REase-5	DNase toxins
WP_026742074.1	RZ35_RS03565	GCF_000688655.1	Lonsdalea quercina subsp. quercina	145822	147618	-	598	0	PAAR_A1	COG5529	Pyocin large subunit
WP_026743693.1	RZ35_RS12920	GCF_000688655.1	Lonsdalea quercina subsp. quercina	1854	3248	+	464	0	PAAR_A1	Abhydrolase	Toxins that act on lipids
WP_051625572.1	RZ35_RS12940	GCF_000688655.1	Lonsdalea quercina subsp. quercina	6099	10925	+	1608	4	PAAR_A1	Ntox21	RNase toxins of known fold
WP_081825746.1	RZ35_RS16430	GCF_000688655.1	Lonsdalea quercina subsp. quercina	103514	107881	-	1455	0	PAAR_A2	HNHc	DNase toxins
WP_036543710.1	ADINL_RS02725	GCF_000691225.1	Nitrincola lacisaponensis	87959	88786	+	275	2	PAAR_B	TseH	Amidase
WP_008346776.1	BG60_RS02560	GCF_000698575.1	Caballeronia zhejiangensis	560681	561235	+	184	1	PAAR_G	M35_like	Peptidase
WP_008347424.1	BG60_RS16860	GCF_000698575.1	Caballeronia zhejiangensis	11938	12195	+	85	-2	PAAR_G	Tox-URI2	DNase toxins
WP_008348594.1	BG60_RS19965	GCF_000698575.1	Caballeronia zhejiangensis	156701	157348	-	215	1	PAAR_G	M35_like	Peptidase
WP_051672877.1	BG61_RS30055	GCF_000698595.1	Caballeronia glathei	29159	29959	-	266	1	PAAR_G	Ntox44	Predicted metal-independent RNase toxins
WP_081849248.1	T342_RS0119110	GCF_000701585.1	Acidiphilium angustum ATCC 35903	3654	4289	+	211	2	PAAR_D1	Ntox15	Predicted metal-independent RNase toxins
WP_081838956.1	N688_RS17370	GCF_000702505.1	Thermogemmatispora carboxidivorans	4420327	4421649	-	440	-10	PAAR_C	Tox-HNH-EHHH	DNase toxins
WP_052890467.1	N688_RS17380	GCF_000702505.1	Thermogemmatispora carboxidivorans	4423968	4425968	-	666	-12	PAAR_C	Het-C	Predicted RNase toxins with two conserved histidine residues
WP_081849494.1	D777_RS17845	GCF_000708045.1	Marinobacter nitratireducens	4783	6258	+	491	0	PAAR_A1	halocin_C8_dom	Halocin
WP_029296849.1	AT45_RS13520	GCF_000708615.2	Chryseobacterium hispalense DSM 25574	307178	308809	-	543	9	PAAR_H2	DUF2235	Toxins that act on lipids
WP_082444933.1	AT45_RS14140	GCF_000708615.2	Chryseobacterium hispalense DSM 25574	117110	127396	+	3428	-20	PAAR_D1	Tox-ART-HYD1	Protein-modifying toxins
WP_081870049.1	GZ78_RS28580	GCF_000722635.1	Endozoicomonas numazuensis	154986	155426	-	146	-5	PAAR_D1	WHH	DNase toxins
WP_038489238.1	GJA_RS04625	GCF_000723165.1	Janthinobacterium agaricidamnosum NBRC 102515 = DSM 9628	1082041	1082751	-	236	1	PAAR_G	VRR_NUC	Nuclease
WP_081905399.1	GJA_RS13455	GCF_000723165.1	Janthinobacterium agaricidamnosum NBRC 102515 = DSM 9628	3167264	3171610	+	1448	0	PAAR_A2	Tox-HNH-EHHH	DNase toxins
WP_082011542.1	HR49_RS23985	GCF_000724775.3	Lysinibacillus fusiformis	1742860	1744302	+	480	2	PAAR_H2	YwqJ-deaminase	Other toxins that act on nucleic acids
WP_042737444.1	HR49_RS08610	GCF_000724775.3	Lysinibacillus fusiformis	1753495	1754085	+	196	15	PAAR_H2	YwqJ-deaminase	Other toxins that act on nucleic acids
WP_082011629.1	HR49_RS24000	GCF_000724775.3	Lysinibacillus fusiformis	1756831	1757661	+	276	19	PAAR_H2	EndoU_bacteria	RNase toxins of known fold
WP_034719686.1	HY04_RS10630	GCF_000729985.1	Chryseobacterium antarcticum	1450344	1450676	+	110	3	PAAR_H2	NLPC_P60	Peptidase toxins
WP_088875517.1	Y958_RS29650	GCF_000730165.1	Nitrospirillum amazonense CBAmc	351030	355409	-	1459	0	PAAR_A2	AHH	DNase toxins
WP_041365433.1	RG540_RS28195	GCF_000731315.1	Neorhizobium galegae bv. orientalis str. HAMBI 540	1179314	1181080	-	588	0	PAAR_E3	Ntox15	Predicted metal-independent RNase toxins
WP_051906334.1	EP25_RS0102290	GCF_000733935.1	Methylomarinum vadi	441163	442164	+	333	0	PAAR_E2	Tox-GHH2	DNase toxins
WP_035892936.1	GKAS_RS07105	GCF_000735365.1	Kluyvera ascorbata ATCC 33433	25139	26797	+	552	0	PAAR_G	COG5529	Pyocin large subunit
WP_035895180.1	GKAS_RS14820	GCF_000735365.1	Kluyvera ascorbata ATCC 33433	17734	19269	-	511	0	PAAR_G	Cytotoxic	Predicted metal-independent RNase toxins
WP_051860951.1	GYRE_RS23215	GCF_000735455.1	Yokenella regensburgei ATCC 49455	47772	48383	+	203	-4	PAAR_G	Tox-REase-5	DNase toxins
WP_051860952.1	GYRE_RS23220	GCF_000735455.1	Yokenella regensburgei ATCC 49455	49119	49724	+	201	-2	PAAR_G	Tox-REase-5	DNase toxins
WP_038255444.1	GYRE_RS11860	GCF_000735455.1	Yokenella regensburgei ATCC 49455	50505	51896	+	463	0	PAAR_G	halocin_C8_dom	Halocin
WP_081874652.1	GYRE_RS24270	GCF_000735455.1	Yokenella regensburgei ATCC 49455	52410	52544	+	44	2	PAAR_G	Tox-REase-5	DNase toxins
WP_038255448.1	GYRE_RS11875	GCF_000735455.1	Yokenella regensburgei ATCC 49455	53386	53997	+	203	-2	PAAR_G	Tox-REase-5	DNase toxins
WP_075305870.1	DB31_RS46305	GCF_000737315.1	Hyalangium minutum	206726	210757	-	1343	0	PAAR_F	Tox-URI2	DNase toxins
WP_044185751.1	DB31_RS10140	GCF_000737315.1	Hyalangium minutum	888449	889894	-	481	20	PAAR_E2	Tox-REase-5	DNase toxins
WP_044185770.1	DB31_RS10220	GCF_000737315.1	Hyalangium minutum	909177	910031	+	284	5	PAAR_E2	AHH	DNase toxins
WP_083969102.1	DB31_RS47290	GCF_000737315.1	Hyalangium minutum	179526	180233	+	235	-5	PAAR_H1	DUF2380	Nuclease
WP_053230864.1	DB32_RS02780	GCF_000737325.1	Sandaracinus amylolyticus	684080	688807	-	1575	0	PAAR_F	Tox-HNH-EHHH	DNase toxins
WP_034678236.1	IX39_RS15425	GCF_000737665.1	Chryseobacterium formosense	679762	682026	-	754	1	PAAR_H2	NLPC_P60	Peptidase toxins
WP_034678246.1	IX39_RS15495	GCF_000737665.1	Chryseobacterium formosense	691854	692693	-	279	-13	PAAR_H2	Tox-MPTase2	Peptidase toxins
WP_117601836.1	IX39_RS15505	GCF_000737665.1	Chryseobacterium formosense	693255	694403	-	382	-15	PAAR_H2	Tox-ART-HYD1	Protein-modifying toxins
WP_034679684.1	IX39_RS19405	GCF_000737665.1	Chryseobacterium formosense	19522	20775	-	417	0	PAAR_H2	Abhydrolase	Toxins that act on lipids
WP_084694536.1	IW16_RS26100	GCF_000737765.1	Chryseobacterium vrystaatense	464248	465051	+	267	4	PAAR_H2	GH-E	DNase toxins
WP_034747871.1	IW16_RS18450	GCF_000737765.1	Chryseobacterium vrystaatense	62508	64127	-	539	-11	PAAR_H2	DUF2235	Toxins that act on lipids
WP_084675666.1	IQ37_RS12860	GCF_000737775.1	Chryseobacterium piperi	22680	24356	+	558	0	PAAR_H2	DNase_NucA_NucB	Predicted RNase toxins with two conserved histidine residues
WP_034687521.1	IQ37_RS17215	GCF_000737775.1	Chryseobacterium piperi	17798	19048	-	416	0	PAAR_H2	Abhydrolase	Toxins that act on lipids
WP_042304136.1	BKU01S_RS29860	GCF_000739795.1	Paraburkholderia kururiensis subsp. thiooxydans NBRC 107107	15597	17240	+	547	0	PAAR_E3	GH-E	DNase toxins
WP_042300166.1	BKU01S_RS08380	GCF_000739795.1	Paraburkholderia kururiensis subsp. thiooxydans NBRC 107107	106434	107030	-	198	3	PAAR_G	Tox-REase-5	DNase toxins
WP_082052569.1	SP6_RS20175	GCF_000739895.2	Sphingomonas paucimobilis NBRC 13935	10460	11875	-	471	0	PAAR_A2	Abhydrolase	Toxins that act on lipids
WP_053003313.1	SP6_RS18570	GCF_000739895.2	Sphingomonas paucimobilis NBRC 13935	26706	31280	-	1524	0	PAAR_A2	Ntox24	Predicted metal-independent RNase toxins
WP_084706651.1	PCH01S_RS19280	GCF_000739915.1	Paenibacillus chitinolyticus NBRC 15660	65576	68263	-	895	1	PAAR_H2	Tox-REase-3	DNase toxins
WP_052816249.1	RRU01S_RS25105	GCF_000739935.1	Agrobacterium rubi TR3 = NBRC 13261	18885	20369	-	494	0	PAAR_E3	Tox-GHH2	DNase toxins
WP_052816160.1	RRU01S_RS25070	GCF_000739935.1	Agrobacterium rubi TR3 = NBRC 13261	21097	22104	+	335	0	PAAR_E2	VRR_NUC	Nuclease
WP_051963794.1	EW90_RS26870	GCF_000745545.1	Caulobacter henricii	168861	173156	-	1431	0	PAAR_A2	ParBc	Other toxins that act on nucleic acids
WP_051982846.1	EW94_RS36890	GCF_000745735.1	Agrobacterium rhizogenes	111238	112797	+	519	0	PAAR_E3	GH-E	DNase toxins
WP_084216940.1	Q392_RS31780	GCF_000745855.1	Xenophilus azovorans DSM 13620	184645	185520	+	291	0	PAAR_E2	VRR_NUC	Nuclease
WP_036619880.1	DJ90_RS06465	GCF_000746875.1	Paenibacillus macerans	1445616	1448696	+	1026	1	PAAR_H2	CDI_toxin_Bp1026b_like	tRNAse
WP_036619889.1	DJ90_RS06500	GCF_000746875.1	Paenibacillus macerans	1452576	1455743	+	1055	1	PAAR_H2	Ntox30	Predicted RNase toxins with two conserved histidine residues
WP_082207754.1	DJ90_RS33755	GCF_000746875.1	Paenibacillus macerans	3341348	3344314	+	988	1	PAAR_H2	AHH	DNase toxins
WP_051985416.1	DJ90_RS32705	GCF_000746875.1	Paenibacillus macerans	3345157	3345990	+	277	3	PAAR_H2	CDI_toxin_Bp1026b_like	tRNAse
WP_051985573.1	DJ90_RS21925	GCF_000746875.1	Paenibacillus macerans	4962082	4967871	-	1929	1	PAAR_H2	Tox-URI2	DNase toxins
WP_051985794.1	DJ90_RS32060	GCF_000746875.1	Paenibacillus macerans	7283168	7285804	-	878	1	PAAR_H2	Toxin-deaminase	Other toxins that act on nucleic acids
WP_081949766.1	PDUR_RS27735	GCF_000756615.1	Paenibacillus durus	809869	810198	-	109	2	PAAR_H2	LHH	DNase toxins
WP_081949383.1	PDUR_RS04395	GCF_000756615.1	Paenibacillus durus	962183	965128	-	981	1	PAAR_H2	NUC	DNase toxins
WP_081949772.1	PDUR_RS27750	GCF_000756615.1	Paenibacillus durus	1015869	1016300	-	143	8	PAAR_H2	Toxin-deaminase	Other toxins that act on nucleic acids
WP_042207580.1	PDUR_RS18340	GCF_000756615.1	Paenibacillus durus	4229078	4229632	-	184	3	PAAR_H2	AHH	DNase toxins
WP_052410289.1	PDUR_RS27420	GCF_000756615.1	Paenibacillus durus	4230371	4236019	-	1882	1	PAAR_H2	AHH	DNase toxins
WP_052410299.1	PDUR_RS18660	GCF_000756615.1	Paenibacillus durus	4301781	4307528	-	1915	1	PAAR_H2	AHH	DNase toxins
WP_052410329.1	PDUR_RS20840	GCF_000756615.1	Paenibacillus durus	4795657	4798272	-	871	1	PAAR_H2	HNHc	DNase toxins
WP_080732632.1	LG71_RS05340	GCF_000757785.1	Pluralibacter gergoviae	1141167	1142456	+	429	0	PAAR_A1	DUF3289	Unknown
WP_043081646.1	LG71_RS25490	GCF_000757785.1	Pluralibacter gergoviae	1143029	1143232	+	67	0	PAAR_A1	DUF3289	Unknown
WP_071883301.1	LG71_RS25525	GCF_000757785.1	Pluralibacter gergoviae	1223168	1223446	+	92	7	PAAR_A2	GH-E	DNase toxins
WP_052097849.1	LG71_RS05720	GCF_000757785.1	Pluralibacter gergoviae	1225306	1226706	+	466	10	PAAR_A2	Tox-HNH-EHHH	DNase toxins
WP_043084110.1	LG71_RS16985	GCF_000757785.1	Pluralibacter gergoviae	3689188	3689997	+	269	-7	PAAR_E1	DUF3289	Unknown
WP_080732709.1	LG71_RS24940	GCF_000757785.1	Pluralibacter gergoviae	5454660	5455784	-	374	13	PAAR_A2	Tox-GHH	DNase toxins
WP_071883465.1	LG71_RS26575	GCF_000757785.1	Pluralibacter gergoviae	5458929	5459297	-	122	5	PAAR_A2	Tox-ART-HYD1	Protein-modifying toxins
WP_080732710.1	LG71_RS24980	GCF_000757785.1	Pluralibacter gergoviae	5462548	5466771	-	1407	0	PAAR_A2	Tox-HNH-EHHH	DNase toxins
WP_052074954.1	LT42_RS01540	GCF_000759445.1	Pseudomonas lutea	379880	380752	-	290	2	PAAR_A2	Tox-HNH-EHHH	DNase toxins
WP_081955276.1	LT42_RS01550	GCF_000759445.1	Pseudomonas lutea	381207	385571	-	1454	0	PAAR_A2	Tox-HNH-EHHH	DNase toxins
WP_037010305.1	LT42_RS04575	GCF_000759445.1	Pseudomonas lutea	1110214	1112256	-	680	-5	PAAR_G	Abhydrolase	Toxins that act on lipids
WP_037011820.1	LT42_RS09395	GCF_000759445.1	Pseudomonas lutea	2192841	2193959	+	372	-15	PAAR_G	Cytotoxic	Predicted metal-independent RNase toxins
WP_037011840.1	LT42_RS09465	GCF_000759445.1	Pseudomonas lutea	2207365	2209227	+	620	0	PAAR_G	DUF2235	Toxins that act on lipids
WP_081955451.1	LT42_RS25495	GCF_000759445.1	Pseudomonas lutea	90372	91487	+	371	0	PAAR_G	Ntox44	Predicted metal-independent RNase toxins
WP_038646169.1	LH22_RS09895	GCF_000759475.1	Pantoea rwandensis	2171663	2176228	+	1521	0	PAAR_A2	AHH	DNase toxins
WP_038646174.1	LH22_RS09905	GCF_000759475.1	Pantoea rwandensis	2177697	2178059	+	120	2	PAAR_A2	Tox-SHH	DNase toxins
WP_081946723.1	LH22_RS09910	GCF_000759475.1	Pantoea rwandensis	2178322	2180598	+	758	4	PAAR_A2	LHH	DNase toxins
WP_052059383.1	LH22_RS09925	GCF_000759475.1	Pantoea rwandensis	2182196	2183365	+	389	7	PAAR_A2	Tox-SHH	DNase toxins
WP_077776490.1	EV102420_RS04070	GCF_000759795.1	Pseudescherichia vulneris NBRC 102420	2915	3952	+	345	0	PAAR_A2	Ntox46	Miscellaneous toxins
WP_042389790.1	EV102420_RS05390	GCF_000759795.1	Pseudescherichia vulneris NBRC 102420	288671	290068	-	465	0	PAAR_G	halocin_C8_dom	Halocin
WP_072015193.1	EV102420_RS21140	GCF_000759795.1	Pseudescherichia vulneris NBRC 102420	302005	302520	-	171	-14	PAAR_G	Tae4	Amidase
WP_042387755.1	EV102420_RS00710	GCF_000759795.1	Pseudescherichia vulneris NBRC 102420	116019	117509	-	496	-6	PAAR_A2	Abhydrolase	Toxins that act on lipids
WP_084139840.1	LT40_RS17710	GCF_000761155.1	Pseudomonas rhizosphaerae	4007297	4008397	+	366	0	PAAR_G	Ntox44	Predicted metal-independent RNase toxins
WP_021455352.1	JV59_RS10115	GCF_000763535.1	Vibrio coralliilyticus	2152478	2153224	+	248	1	PAAR_E2	AHH	DNase toxins
WP_036756985.1	IT40_RS15370	GCF_000763885.1	Paracoccus versutus	954	1940	+	328	0	PAAR_E2	Tox-GHH2	DNase toxins
WP_036741023.1	IT41_RS10690	GCF_000763905.1	Paracoccus halophilus	16134	20357	-	1407	0	PAAR_A2	Tox-HNH-EHHH	DNase toxins
WP_052093728.1	GAB14E_RS24165	GCF_000764185.1	Colwellia psychrerythraea	17148	17750	+	200	4	PAAR_E2	AHH	DNase toxins
WP_052093729.1	GAB14E_RS24170	GCF_000764185.1	Colwellia psychrerythraea	17878	18480	+	200	5	PAAR_E2	AHH	DNase toxins
WP_081947070.1	EA26_RS20490	GCF_000764325.1	Vibrio navarrensis	2691735	2693390	-	551	5	PAAR_D1	Ntox15	Predicted metal-independent RNase toxins
WP_052079737.1	EA26_RS11955	GCF_000764325.1	Vibrio navarrensis	2694392	2698597	-	1401	2	PAAR_D1	NUC	DNase toxins
WP_081974758.1	N799_RS14670	GCF_000768335.1	Lysobacter arseniciresistens ZS79	13579	14586	+	335	0	PAAR_G	ZliS	Lysozyme
WP_081974699.1	N799_RS14625	GCF_000768335.1	Lysobacter arseniciresistens ZS79	29883	31118	+	411	0	PAAR_G	M35_like	Peptidase
WP_084105269.1	N792_RS01395	GCF_000768345.1	Lysobacter concretionis Ko07 = DSM 16239	341393	343246	+	617	0	PAAR_G	DUF2235	Toxins that act on lipids
WP_034951049.1	GS12_RS22205	GCF_000770305.1	Erwinia oleae	1665	3539	+	624	0	PAAR_G	DUF2235	Toxins that act on lipids
WP_034945511.1	GS12_RS07545	GCF_000770305.1	Erwinia oleae	26920	31164	-	1414	0	PAAR_A2	WHH	DNase toxins
WP_084089683.1	GS12_RS11900	GCF_000770305.1	Erwinia oleae	12308	16378	+	1356	0	PAAR_F	Ntox47	RNase toxins of known fold
WP_034948210.1	GS12_RS14300	GCF_000770305.1	Erwinia oleae	30003	30767	+	254	-10	PAAR_A2	DUF4225	Unknown
WP_004748969.1	IX91_RS04920	GCF_000772105.1	Vibrio tubiashii ATCC 19109	1090975	1091595	+	206	1	PAAR_E2	AHH	DNase toxins
WP_004748970.1	IX91_RS04925	GCF_000772105.1	Vibrio tubiashii ATCC 19109	1091598	1092224	+	208	2	PAAR_E2	AHH	DNase toxins
WP_071881249.1	IX91_RS04940	GCF_000772105.1	Vibrio tubiashii ATCC 19109	1093869	1094450	+	193	6	PAAR_E2	AHH	DNase toxins
WP_004748669.1	IX91_RS05000	GCF_000772105.1	Vibrio tubiashii ATCC 19109	1100932	1101258	+	108	18	PAAR_E2	AHH	DNase toxins
WP_004748670.1	IX91_RS05005	GCF_000772105.1	Vibrio tubiashii ATCC 19109	1101258	1101872	+	204	19	PAAR_E2	AHH	DNase toxins
WP_035530397.1	NH14_RS19625	GCF_000785435.1	Paraburkholderia sacchari	29500	34113	-	1537	0	PAAR_F	Ntox15	Predicted metal-independent RNase toxins
WP_038995345.1	AW38_RS07310	GCF_000800615.1	Pseudomonas putida	1607320	1608732	-	470	0	PAAR_G	halocin_C8_dom	Halocin
WP_038995597.1	AW38_RS08555	GCF_000800615.1	Pseudomonas putida	1896363	1896719	+	118	0	PAAR_E3	Tox-GHH2	DNase toxins
WP_022560793.1	VIBNI_RS20170	GCF_000801275.2	Vibrio nigripulchritudo	353453	353851	-	132	8	PAAR_A1	Tox-SHH	DNase toxins
WP_022560797.1	VIBNI_RS20190	GCF_000801275.2	Vibrio nigripulchritudo	355662	360494	-	1610	4	PAAR_A1	DNase_NucA_NucB	Predicted RNase toxins with two conserved histidine residues
WP_022560801.1	VIBNI_RS20210	GCF_000801275.2	Vibrio nigripulchritudo	363397	364938	-	513	0	PAAR_A1	Abhydrolase	Toxins that act on lipids
WP_039606761.1	PT85_RS12235	GCF_000806415.1	Pseudomonas flexibilis	666583	670080	+	1165	5	PAAR_B	DUF2235	Toxins that act on lipids
WP_052236711.1	FPB0191_RS02725	GCF_000807275.1	Frischella perrara	592134	592493	-	119	3	PAAR_A2	GH-E	DNase toxins
WP_052236712.1	FPB0191_RS02740	GCF_000807275.1	Frischella perrara	593410	598227	-	1605	0	PAAR_A2	NUC	DNase toxins
WP_052236775.1	FPB0191_RS04935	GCF_000807275.1	Frischella perrara	1126204	1127532	+	442	0	PAAR_G	DUF4225	Unknown
WP_039104438.1	FPB0191_RS05035	GCF_000807275.1	Frischella perrara	1148141	1149751	+	536	19	PAAR_G	DUF2235	Toxins that act on lipids
WP_082018243.1	FPB0191_RS05445	GCF_000807275.1	Frischella perrara	1243530	1244192	+	220	1	PAAR_G	DUF4225	Unknown
WP_052236804.1	FPB0191_RS05495	GCF_000807275.1	Frischella perrara	1257811	1259061	+	416	0	PAAR_G	DUF4225	Unknown
WP_039105427.1	FPB0191_RS08865	GCF_000807275.1	Frischella perrara	2044114	2046735	+	873	2	PAAR_D1	YwqJ-deaminase	Other toxins that act on nucleic acids
WP_039018128.1	RJ38_RS06750	GCF_000812685.1	Halocynthiibacter namhaensis	5441	6499	-	352	-3	PAAR_A1	Ntox44	Predicted metal-independent RNase toxins
WP_082005670.1	RJ38_RS07755	GCF_000812685.1	Halocynthiibacter namhaensis	64814	65215	-	133	0	PAAR_E3	Tox-GHH2	DNase toxins
WP_043217894.1	CL52_RS00960	GCF_000818015.1	Pseudomonas balearica DSM 6083	228346	230265	-	639	0	PAAR_B	DUF2235	Toxins that act on lipids
WP_043218128.1	CL52_RS02070	GCF_000818015.1	Pseudomonas balearica DSM 6083	460772	462691	-	639	0	PAAR_B	DUF2235	Toxins that act on lipids
WP_041108334.1	CL52_RS18545	GCF_000818015.1	Pseudomonas balearica DSM 6083	3991452	3993350	+	632	0	PAAR_B	DUF2235	Toxins that act on lipids
WP_082041607.1	BN1124_RS12720	GCF_000819865.1	Aeromonas eucrenophila	50388	55067	-	1559	-17	PAAR_A1	Tox-SHH	DNase toxins
WP_082041662.1	BN1124_RS21025	GCF_000819865.1	Aeromonas eucrenophila	43697	44293	-	198	1	PAAR_A1	Tae4	Amidase
WP_052491858.1	THII_RS07805	GCF_000828835.1	Thioploca ingrica	1925645	1926742	-	365	0	PAAR_E2	Tox-GHH2	DNase toxins
WP_052491973.1	THII_RS20400	GCF_000828835.1	Thioploca ingrica	2835790	2836821	+	343	0	PAAR_E2	Tox-GHH2	DNase toxins
WP_052492111.1	THII_RS20680	GCF_000828835.1	Thioploca ingrica	3972962	3974053	+	363	0	PAAR_E3	Tox-GHH2	DNase toxins
WP_016656008.1	TR25_RS02090	GCF_000829675.1	Acinetobacter rudis	21798	23114	+	438	-2	PAAR_G	DUF2235	Toxins that act on lipids
WP_082054765.1	RR42_RS38170	GCF_000832305.1	Cupriavidus basilensis	31245	32333	+	362	0	PAAR_G	M35_like	Peptidase
WP_082054958.1	RR42_RS38185	GCF_000832305.1	Cupriavidus basilensis	56156	56659	+	167	14	PAAR_G	Ribonuclease	RNase toxins of known fold
WP_082054786.1	RR42_RS38240	GCF_000832305.1	Cupriavidus basilensis	692180	693142	-	320	0	PAAR_G	M35_like	Peptidase
WP_043344080.1	RR42_RS03530	GCF_000832305.1	Cupriavidus basilensis	784740	784970	+	76	-8	PAAR_G	Tae4	Amidase
WP_043344083.1	RR42_RS03535	GCF_000832305.1	Cupriavidus basilensis	784977	785339	+	120	-7	PAAR_G	Tae4	Amidase
WP_082054838.1	RR42_RS38390	GCF_000832305.1	Cupriavidus basilensis	1962726	1963727	-	333	0	PAAR_G	M35_like	Peptidase
WP_082054942.1	RR42_RS37805	GCF_000832305.1	Cupriavidus basilensis	4225420	4226556	-	378	0	PAAR_G	M35_like	Peptidase
WP_082055128.1	RR42_RS38920	GCF_000832305.1	Cupriavidus basilensis	1627187	1628206	+	339	0	PAAR_G	M35_like	Peptidase
WP_041892261.1	MPR_RS10210	GCF_000833025.1	Myroides profundi	2306199	2310518	-	1439	0	PAAR_F	XOO_2897-deam	Other toxins that act on nucleic acids
WP_052472749.1	MPR_RS18210	GCF_000833025.1	Myroides profundi	3012086	3014107	+	673	0	PAAR_H2	GIY-YIG_SF	Nuclease
WP_081098896.1	LF65_RS23940	GCF_000833105.2	Clostridium beijerinckii	5396250	5396624	-	124	-5	PAAR_H2	Ntox28	Predicted metal-independent RNase toxins
WP_081098897.1	LF65_RS23985	GCF_000833105.2	Clostridium beijerinckii	5406135	5407676	-	513	2	PAAR_H2	Ntox21	RNase toxins of known fold
WP_043919468.1	jaqu_RS13225	GCF_000877395.1	Jannaschia aquimarina	24158	25450	-	430	-4	PAAR_A1	CDI_toxin_Bp1026b_like	tRNAse
WP_082048982.1	K417_RS18510	GCF_000934705.1	Marinobacter excellens HL-55	191125	192705	-	526	0	PAAR_A1	DUF2235	Toxins that act on lipids
WP_044501523.1	VG99_RS07920	GCF_000939975.1	Pseudomonas saudimassiliensis	1718040	1718564	-	174	1	PAAR_G	Tae4	Amidase
WP_099049504.1	BN1227_RS22210	GCF_000947195.1	Shewanella algae	1274630	1275898	+	422	-4	PAAR_A1	Tox-REase-7	DNase toxins
WP_044734146.1	BN1227_RS07580	GCF_000947195.1	Shewanella algae	1279313	1280683	+	456	0	PAAR_A1	Abhydrolase	Toxins that act on lipids
WP_052657981.1	BN1227_RS22220	GCF_000947195.1	Shewanella algae	1285089	1288505	+	1138	5	PAAR_A1	GIY-YIG_SF	Nuclease
WP_044834902.1	SG35_RS23485	GCF_000948975.1	Thalassomonas actiniarum	190057	194841	-	1594	8	PAAR_D2	NUC	DNase toxins
WP_010846820.1	XNC2_RS06290	GCF_000953355.1	Xenorhabdus nematophila AN6/1	1345536	1345892	-	118	0	PAAR_E3	Tox-GHH2	DNase toxins
WP_041573708.1	XNC2_RS12140	GCF_000953355.1	Xenorhabdus nematophila AN6/1	2892906	2893379	-	157	10	PAAR_E3	DNase_NucA_NucB	Predicted RNase toxins with two conserved histidine residues
WP_010846820.1	XNC2_RS12190	GCF_000953355.1	Xenorhabdus nematophila AN6/1	2904241	2904597	-	118	0	PAAR_E3	Tox-GHH2	DNase toxins
WP_013184709.1	XNC2_RS12225	GCF_000953355.1	Xenorhabdus nematophila AN6/1	2912160	2913512	-	450	-8	PAAR_E3	Tox-REase-7	DNase toxins
WP_013184711.1	XNC2_RS12235	GCF_000953355.1	Xenorhabdus nematophila AN6/1	2914539	2920331	-	1930	-10	PAAR_E3	Tox-REase-7	DNase toxins
WP_013184979.1	XNC2_RS14070	GCF_000953355.1	Xenorhabdus nematophila AN6/1	3271942	3276249	+	1435	0	PAAR_A2	Tox-SHH	DNase toxins
WP_013185072.1	XNC2_RS14565	GCF_000953355.1	Xenorhabdus nematophila AN6/1	3355760	3356137	-	125	3	PAAR_A2	AHH	DNase toxins
WP_013185149.1	XNC2_RS14990	GCF_000953355.1	Xenorhabdus nematophila AN6/1	3434992	3439656	-	1554	5	PAAR_A2	NUC	DNase toxins
WP_013185154.1	XNC2_RS15015	GCF_000953355.1	Xenorhabdus nematophila AN6/1	3446816	3451246	-	1476	0	PAAR_A2	AHH	DNase toxins
WP_045103426.1	AWOD_RS14025	GCF_000953695.1	Aliivibrio wodanis	73584	75800	+	738	0	PAAR_E2	AHH	DNase toxins
WP_045103484.1	AWOD_RS14355	GCF_000953695.1	Aliivibrio wodanis	150587	152104	+	505	0	PAAR_A1	Abhydrolase	Toxins that act on lipids
WP_080889841.1	AWOD_RS14405	GCF_000953695.1	Aliivibrio wodanis	165347	166918	+	523	11	PAAR_A1	AHH	DNase toxins
WP_065826295.1	MVIS_RS06565	GCF_000953735.1	Moritella viscosa	1425420	1427717	+	765	0	PAAR_E2	AHH	DNase toxins
WP_045110904.1	MVIS_RS14350	GCF_000953735.1	Moritella viscosa	3184131	3184871	-	246	9	PAAR_E2	AHH	DNase toxins
WP_045110910.1	MVIS_RS14390	GCF_000953735.1	Moritella viscosa	3189277	3190104	-	275	1	PAAR_E2	AHH	DNase toxins
WP_045566606.1	BW23_RS19675	GCF_000959245.1	Burkholderia ubonensis MSMB22	1015352	1016086	+	244	1	PAAR_G	VRR_NUC	Nuclease
WP_052686526.1	BW23_RS31495	GCF_000959245.1	Burkholderia ubonensis MSMB22	1023385	1024311	-	308	2	PAAR_E3	COG5529	Pyocin large subunit
WP_063891096.1	BW23_RS32495	GCF_000959245.1	Burkholderia ubonensis MSMB22	1024864	1025841	-	325	0	PAAR_E3	Tox-GHH2	DNase toxins
WP_071733818.1	BW23_RS29295	GCF_000959245.1	Burkholderia ubonensis MSMB22	3087164	3087772	-	202	3	PAAR_G	Tox-REase-5	DNase toxins
WP_060284440.1	BW23_RS32930	GCF_000959245.1	Burkholderia ubonensis MSMB22	3095254	3095622	-	122	3	PAAR_G	Tox-REase-5	DNase toxins
WP_045564421.1	BW23_RS05330	GCF_000959245.1	Burkholderia ubonensis MSMB22	1199711	1203952	+	1413	0	PAAR_A2	AHH	DNase toxins
WP_080340657.1	BW23_RS09575	GCF_000959245.1	Burkholderia ubonensis MSMB22	2201983	2206629	-	1548	0	PAAR_F	XOO_2897-deam	Other toxins that act on nucleic acids
WP_036052284.1	BM43_RS28940	GCF_000959725.1	Burkholderia gladioli	2654415	2655020	+	201	3	PAAR_G	Tox-REase-5	DNase toxins
WP_045577493.1	BM43_RS29455	GCF_000959725.1	Burkholderia gladioli	2788277	2792791	+	1504	0	PAAR_A2	MafB19-deam	Other toxins that act on nucleic acids
WP_042284310.1	BM43_RS00975	GCF_000959725.1	Burkholderia gladioli	112469	116707	-	1412	0	PAAR_A2	AHH	DNase toxins
WP_042284301.1	BM43_RS00995	GCF_000959725.1	Burkholderia gladioli	118555	121545	-	996	-4	PAAR_A2	Abhydrolase	Toxins that act on lipids
WP_080742087.1	BM43_RS12485	GCF_000959725.1	Burkholderia gladioli	2856292	2856801	+	169	3	PAAR_G	Tox-REase-5	DNase toxins
WP_080742107.1	BM43_RS38895	GCF_000959725.1	Burkholderia gladioli	3551871	3552503	-	210	1	PAAR_G	Tae4	Amidase
WP_042286926.1	BM43_RS00080	GCF_000959725.1	Burkholderia gladioli	10884	11615	-	243	1	PAAR_G	VRR_NUC	Nuclease
WP_052718037.1	OLEAN_RS20265	GCF_000967895.1	Oleispira antarctica RB-8	2943600	2944358	+	252	0	PAAR_E2	Tox-GHH2	DNase toxins
WP_052705635.1	XDD1_RS04465	GCF_000968195.1	Xenorhabdus doucetiae	938181	939338	-	385	9	PAAR_E3	DNase_NucA_NucB	Predicted RNase toxins with two conserved histidine residues
WP_045969084.1	XDD1_RS04500	GCF_000968195.1	Xenorhabdus doucetiae	942500	947122	-	1540	1	PAAR_E3	Ntox21	RNase toxins of known fold
WP_045969086.1	XDD1_RS04505	GCF_000968195.1	Xenorhabdus doucetiae	947134	947490	-	118	0	PAAR_E3	Tox-GHH2	DNase toxins
WP_045969297.1	XDD1_RS05130	GCF_000968195.1	Xenorhabdus doucetiae	1086139	1090572	-	1477	0	PAAR_A2	AHH	DNase toxins
WP_084721115.1	XDD1_RS19145	GCF_000968195.1	Xenorhabdus doucetiae	1107624	1109624	+	666	-20	PAAR_A2	COG5529	Pyocin large subunit
WP_084720964.1	XDD1_RS06905	GCF_000968195.1	Xenorhabdus doucetiae	1482583	1487241	+	1552	0	PAAR_A2	Ntox21	RNase toxins of known fold
WP_052705686.1	XDD1_RS10865	GCF_000968195.1	Xenorhabdus doucetiae	2497314	2499149	+	611	-3	PAAR_G	DUF2235	Toxins that act on lipids
WP_052705737.1	XDD1_RS17130	GCF_000968195.1	Xenorhabdus doucetiae	3915015	3916184	-	389	9	PAAR_E3	Ntox21	RNase toxins of known fold
WP_084721066.1	XDD1_RS17170	GCF_000968195.1	Xenorhabdus doucetiae	3923195	3927958	-	1587	1	PAAR_E3	EndoU_bacteria	RNase toxins of known fold
WP_045973070.1	XDD1_RS17175	GCF_000968195.1	Xenorhabdus doucetiae	3927971	3928327	-	118	0	PAAR_E3	Tox-GHH2	DNase toxins
WP_052705738.1	XDD1_RS18520	GCF_000968195.1	Xenorhabdus doucetiae	3933999	3935921	-	640	-8	PAAR_E3	Ntox21	RNase toxins of known fold
WP_084721071.1	XDD1_RS17280	GCF_000968195.1	Xenorhabdus doucetiae	3941689	3946416	-	1575	1	PAAR_E3	NUC	DNase toxins
WP_045973070.1	XDD1_RS17285	GCF_000968195.1	Xenorhabdus doucetiae	3946429	3946785	-	118	0	PAAR_E3	Tox-GHH2	DNase toxins
WP_084721073.1	XDD1_RS17335	GCF_000968195.1	Xenorhabdus doucetiae	3954849	3959531	-	1560	0	PAAR_A2	LHH	DNase toxins
WP_014148428.1	MEALZ_RS09585	GCF_000968535.2	Methylomicrobium alcaliphilum 20Z	2244196	2245326	+	376	0	PAAR_E2	Tox-GHH2	DNase toxins
WP_014148641.1	MEALZ_RS10615	GCF_000968535.2	Methylomicrobium alcaliphilum 20Z	2453514	2457017	-	1167	6	PAAR_D4	Ntox4	Predicted metal-independent RNase toxins
WP_052736497.1	VO99_RS20520	GCF_000969605.1	Aquincola tertiaricarbonis	71428	75534	-	1368	0	PAAR_F	Ntox47	RNase toxins of known fold
WP_083440936.1	VO99_RS29830	GCF_000969605.1	Aquincola tertiaricarbonis	19684	20469	-	261	-8	PAAR_H1	GH-E	DNase toxins
WP_082103262.1	WM40_RS25585	GCF_000970345.1	Robbsia andropogonis	907	1503	-	198	3	PAAR_G	Tox-REase-5	DNase toxins
WP_046154477.1	WM40_RS25975	GCF_000970345.1	Robbsia andropogonis	1064	1552	-	162	3	PAAR_G	Tox-REase-5	DNase toxins
WP_082110598.1	WH37_RS00440	GCF_000971975.1	Paenibacillus algorifonticola	88240	91005	+	921	1	PAAR_H2	Toxin-deaminase	Other toxins that act on nucleic acids
WP_082110608.1	WH37_RS34270	GCF_000971975.1	Paenibacillus algorifonticola	93010	93402	+	130	5	PAAR_H2	Toxin-deaminase	Other toxins that act on nucleic acids
WP_046228602.1	WH37_RS00465	GCF_000971975.1	Paenibacillus algorifonticola	94285	94674	+	129	-5	PAAR_H2	YwqJ-deaminase	Other toxins that act on nucleic acids
WP_052737005.1	WH37_RS33665	GCF_000971975.1	Paenibacillus algorifonticola	282965	283654	-	229	3	PAAR_H2	Tox-PL-2	Peptidase toxins
WP_052737006.1	WH37_RS16150	GCF_000971975.1	Paenibacillus algorifonticola	284331	290075	-	1914	1	PAAR_H2	AHH	DNase toxins
WP_082110633.1	WH37_RS03040	GCF_000971975.1	Paenibacillus algorifonticola	102008	102337	+	109	5	PAAR_H2	AHH	DNase toxins
WP_052732762.1	WX88_RS27805	GCF_000972495.1	Hymenobacter terrenus	106972	107931	+	319	0	PAAR_H2	NUC	DNase toxins
WP_046245443.1	WX88_RS16305	GCF_000972495.1	Hymenobacter terrenus	130133	130981	-	282	-2	PAAR_H2	Ntox44	Predicted metal-independent RNase toxins
WP_082116112.1	WX88_RS17105	GCF_000972495.1	Hymenobacter terrenus	62724	64142	-	472	1	PAAR_H2	DUF2235	Toxins that act on lipids
WP_052732876.1	WX88_RS28020	GCF_000972495.1	Hymenobacter terrenus	84080	85759	+	559	0	PAAR_H2	NUC	DNase toxins
WP_052732474.1	WX88_RS08105	GCF_000972495.1	Hymenobacter terrenus	381245	383023	-	592	2	PAAR_H2	Tox-HNH-EHHH	DNase toxins
WP_052732476.1	WX88_RS27380	GCF_000972495.1	Hymenobacter terrenus	383514	387836	-	1440	0	PAAR_H2	LHH	DNase toxins
WP_072053099.1	WX88_RS29110	GCF_000972495.1	Hymenobacter terrenus	25456	26433	-	325	0	PAAR_D1	Peptidase_C39_like	Peptidase toxins
WP_052733150.1	WX88_RS28450	GCF_000972495.1	Hymenobacter terrenus	830	1696	-	288	0	PAAR_H2	AHH	DNase toxins
WP_046328389.1	VC03_RS01710	GCF_000973085.1	Sneathia amnii	353165	355579	+	804	0	PAAR_H1	NLPC_P60	Peptidase toxins
WP_013991807.1	ZOBGAL_RS01955	GCF_000973105.1	Zobellia galactanivorans	556014	557570	+	518	8	PAAR_H2	DUF2235	Toxins that act on lipids
WP_013994717.1	ZOBGAL_RS15950	GCF_000973105.1	Zobellia galactanivorans	3891431	3895492	-	1353	0	PAAR_F	Tox-URI2	DNase toxins
WP_029039722.1	CSK29544_RS04170	GCF_000982825.1	Cronobacter sakazakii	892513	892944	-	143	1	PAAR_A2	Tox-SHH	DNase toxins
WP_007899519.1	CSK29544_RS04175	GCF_000982825.1	Cronobacter sakazakii	892941	897524	-	1527	0	PAAR_A2	Tox-SHH	DNase toxins
WP_007897339.1	CSK29544_RS04230	GCF_000982825.1	Cronobacter sakazakii	904768	908802	-	1344	2	PAAR_E3	HNHc	DNase toxins
WP_007703926.1	CSK29544_RS04240	GCF_000982825.1	Cronobacter sakazakii	909798	911093	-	431	0	PAAR_E3	Abhydrolase	Toxins that act on lipids
WP_007853550.1	CSK29544_RS04260	GCF_000982825.1	Cronobacter sakazakii	915279	916709	-	476	-4	PAAR_E3	Abhydrolase	Toxins that act on lipids
WP_029038943.1	CSK29544_RS16300	GCF_000982825.1	Cronobacter sakazakii	3419823	3420575	-	250	9	PAAR_G	Tox-REase-5	DNase toxins
WP_029039513.1	CSK29544_RS21610	GCF_000982825.1	Cronobacter sakazakii	59885	60244	+	119	-2	PAAR_G	DUF2235	Toxins that act on lipids
WP_046755832.1	AA089_RS05070	GCF_001005315.1	Kordia jejudonensis	150369	154670	+	1433	6	PAAR_D1	AHH	DNase toxins
WP_024483212.1	WN53_RS08515	GCF_001006005.1	Serratia fonticola	1927641	1931870	+	1409	0	PAAR_A2	Tox-HNH-EHHH	DNase toxins
WP_024484461.1	WN53_RS08610	GCF_001006005.1	Serratia fonticola	1948604	1953478	-	1624	7	PAAR_G	ParBc	Other toxins that act on nucleic acids
WP_024484459.1	WN53_RS08620	GCF_001006005.1	Serratia fonticola	1954388	1956682	-	764	5	PAAR_G	Ntox50	RNase toxins of known fold
WP_046808161.1	WN53_RS18615	GCF_001006005.1	Serratia fonticola	4202254	4206717	+	1487	0	PAAR_A2	AHH	DNase toxins
WP_080660774.1	WN53_RS20820	GCF_001006005.1	Serratia fonticola	4694257	4696167	+	636	0	PAAR_G	DUF2235	Toxins that act on lipids
WP_048709292.1	BN1233_RS43540	GCF_001006805.1	Microvirga massiliensis	27222	30314	-	1030	-10	PAAR_D2	Tox-HNH-HHH	DNase toxins
WP_046973619.1	VY86_RS01040	GCF_001010285.1	Photorhabdus thracensis	326712	328070	-	452	2	PAAR_G	VRR_NUC	Nuclease
WP_046973622.1	VY86_RS01065	GCF_001010285.1	Photorhabdus thracensis	334305	335666	-	453	-3	PAAR_G	VRR_NUC	Nuclease
WP_046974337.1	VY86_RS06365	GCF_001010285.1	Photorhabdus thracensis	1573352	1574716	+	454	-3	PAAR_G	VRR_NUC	Nuclease
WP_046974340.1	VY86_RS06395	GCF_001010285.1	Photorhabdus thracensis	1580666	1582024	+	452	-3	PAAR_G	VRR_NUC	Nuclease
WP_082111306.1	VY86_RS09705	GCF_001010285.1	Photorhabdus thracensis	2259080	2259823	-	247	-8	PAAR_A2	AHH	DNase toxins
WP_082111211.1	VY86_RS09750	GCF_001010285.1	Photorhabdus thracensis	2267042	2267461	-	139	-17	PAAR_A2	Tox-HNH-EHHH	DNase toxins
WP_046975336.1	VY86_RS13585	GCF_001010285.1	Photorhabdus thracensis	3108734	3110092	-	452	-3	PAAR_G	VRR_NUC	Nuclease
WP_046975381.1	VY86_RS13905	GCF_001010285.1	Photorhabdus thracensis	3207932	3210778	-	948	-7	PAAR_G	YwqJ-deaminase	Other toxins that act on nucleic acids
WP_082111240.1	VY86_RS13950	GCF_001010285.1	Photorhabdus thracensis	3221714	3223216	+	500	2	PAAR_G	COG5529	Pyocin large subunit
WP_046975389.1	VY86_RS13970	GCF_001010285.1	Photorhabdus thracensis	3226955	3227161	+	68	7	PAAR_G	COG5529	Pyocin large subunit
WP_046975391.1	VY86_RS13985	GCF_001010285.1	Photorhabdus thracensis	3236676	3239807	+	1043	10	PAAR_G	Tox-HNH-EHHH	DNase toxins
WP_046976407.1	VY86_RS20885	GCF_001010285.1	Photorhabdus thracensis	4791274	4791630	-	118	4	PAAR_G	COG5529	Pyocin large subunit
WP_046976409.1	VY86_RS20905	GCF_001010285.1	Photorhabdus thracensis	4792777	4794453	-	558	0	PAAR_G	COG5529	Pyocin large subunit
WP_046976411.1	VY86_RS20915	GCF_001010285.1	Photorhabdus thracensis	4795947	4797623	-	558	0	PAAR_G	COG5529	Pyocin large subunit
WP_053013428.1	AAW51_RS08210	GCF_001017435.1	[Polyangium] brachysporum	1862856	1867859	+	1667	-1	PAAR_G	YwqJ-deaminase	Other toxins that act on nucleic acids
WP_047194359.1	AAW51_RS09095	GCF_001017435.1	[Polyangium] brachysporum	2067185	2072104	+	1639	-2	PAAR_G	AHH	DNase toxins
WP_083438213.1	AAW51_RS10935	GCF_001017435.1	[Polyangium] brachysporum	2446501	2448750	+	749	-5	PAAR_E1	Ntox50	RNase toxins of known fold
WP_053013578.1	AAW51_RS14360	GCF_001017435.1	[Polyangium] brachysporum	3341323	3345516	+	1397	0	PAAR_F	AHH	DNase toxins
WP_047195243.1	AAW51_RS14955	GCF_001017435.1	[Polyangium] brachysporum	3500855	3502039	+	394	0	PAAR_E2	Tox-GHH2	DNase toxins
WP_047196040.1	AAW51_RS20170	GCF_001017435.1	[Polyangium] brachysporum	4781763	4786397	+	1544	0	PAAR_A2	NUC	DNase toxins
WP_047196049.1	AAW51_RS20245	GCF_001017435.1	[Polyangium] brachysporum	4802895	4809440	-	2181	16	PAAR_A2	SCP1201-deam	Other toxins that act on nucleic acids
WP_083438473.1	AAW51_RS21005	GCF_001017435.1	[Polyangium] brachysporum	4978073	4982455	-	1460	0	PAAR_F	Ntox24	Predicted metal-independent RNase toxins
WP_053013821.1	AAW51_RS21020	GCF_001017435.1	[Polyangium] brachysporum	4984418	4986646	-	742	-3	PAAR_F	Ntox50	RNase toxins of known fold
WP_053013922.1	AAW51_RS26040	GCF_001017435.1	[Polyangium] brachysporum	6104892	6107153	+	753	-5	PAAR_E1	Ntox50	RNase toxins of known fold
WP_047324856.1	FD63_RS08470	GCF_001021935.1	Xanthomonas translucens pv. undulosa	1998144	1998857	-	237	3	PAAR_G	Tox-REase-5	DNase toxins
WP_009610457.1	FD63_RS16880	GCF_001021935.1	Xanthomonas translucens pv. undulosa	4045597	4046307	-	236	3	PAAR_G	Tox-REase-5	DNase toxins
WP_047722885.1	AB185_RS10370	GCF_001022195.1	Klebsiella oxytoca	1076189	1077598	+	469	0	PAAR_G	halocin_C8_dom	Halocin
WP_047722894.1	AB185_RS35665	GCF_001022195.1	Klebsiella oxytoca	1113798	1115264	-	488	0	PAAR_G	halocin_C8_dom	Halocin
WP_047779425.1	QQ39_RS00150	GCF_001026985.1	Pragia fontium	34230	38582	+	1450	0	PAAR_F	Tox-ART-HYD1	Protein-modifying toxins
WP_082118924.1	QQ39_RS02885	GCF_001026985.1	Pragia fontium	648639	650180	-	513	0	PAAR_G	COG5529	Pyocin large subunit
WP_053007653.1	QQ39_RS14850	GCF_001026985.1	Pragia fontium	3392413	3394416	-	667	-4	PAAR_G	Abhydrolase	Toxins that act on lipids
WP_082174886.1	AA314_RS49505	GCF_001027285.1	Archangium gephyra	363466	366609	+	1047	2	PAAR_D1	Abhydrolase	Toxins that act on lipids
WP_082174888.1	AA314_RS01610	GCF_001027285.1	Archangium gephyra	368490	369929	-	479	5	PAAR_D1	DUF2235	Toxins that act on lipids
WP_047854808.1	AA314_RS07050	GCF_001027285.1	Archangium gephyra	1713548	1714444	+	298	3	PAAR_E2	AHH	DNase toxins
WP_082174997.1	AA314_RS07120	GCF_001027285.1	Archangium gephyra	1732764	1734122	+	452	-11	PAAR_E2	AHH	DNase toxins
WP_047856113.1	AA314_RS15565	GCF_001027285.1	Archangium gephyra	3889730	3890905	+	391	-5	PAAR_E2	AHH	DNase toxins
WP_047857042.1	AA314_RS21760	GCF_001027285.1	Archangium gephyra	5471246	5475208	-	1320	0	PAAR_F	GIY-YIG_SF	Nuclease
WP_082175460.1	AA314_RS51025	GCF_001027285.1	Archangium gephyra	8045913	8048357	+	814	0	PAAR_D1	Het-C	Predicted RNase toxins with two conserved histidine residues
WP_053062552.1	ABT56_RS18215	GCF_001029445.1	Photobacterium aquae	110688	115397	+	1569	2	PAAR_D1	Ntox15	Predicted metal-independent RNase toxins
WP_053067790.1	RO21_RS12265	GCF_001038205.1	Muribacter muris	10398	11237	-	279	-9	PAAR_A2	Ntox16	Predicted metal-independent RNase toxins
WP_013232946.1	ACP92_RS24210	GCF_001040945.1	Herbaspirillum seropedicae	1000671	1001258	-	195	3	PAAR_G	Tox-REase-5	DNase toxins
WP_131707573.1	ACM46_RS10310	GCF_001045465.1	Chryseobacterium angstadtii	522955	524637	-	560	0	PAAR_H2	NLPC_P60	Peptidase toxins
WP_117614450.1	ACM46_RS23130	GCF_001045465.1	Chryseobacterium angstadtii	147553	147741	-	62	3	PAAR_H2	WHH	DNase toxins
WP_083997426.1	ACM46_RS15610	GCF_001045465.1	Chryseobacterium angstadtii	149329	150936	-	535	0	PAAR_H2	DNase_NucA_NucB	Predicted RNase toxins with two conserved histidine residues
WP_048496050.1	msub_RS10970	GCF_001045555.1	Marinobacter subterrani	2321660	2322604	-	314	1	PAAR_A1	halocin_C8_dom	Halocin
WP_053085513.1	BN1221_RS06500	GCF_001049335.1	Brenneria goodwinii	1501581	1506944	+	1787	12	PAAR_G	Toxin-deaminase	Other toxins that act on nucleic acids
WP_053085514.1	BN1221_RS06560	GCF_001049335.1	Brenneria goodwinii	1518452	1520185	-	577	0	PAAR_G	COG5529	Pyocin large subunit
WP_082153038.1	BN1221_RS23935	GCF_001049335.1	Brenneria goodwinii	3198777	3200279	-	500	0	PAAR_G	Cytotoxic	Predicted metal-independent RNase toxins
WP_048638248.1	BN1221_RS15455	GCF_001049335.1	Brenneria goodwinii	3570445	3570720	+	91	-6	PAAR_G	Abhydrolase	Toxins that act on lipids
WP_048638715.1	BN1221_RS18155	GCF_001049335.1	Brenneria goodwinii	4194078	4195631	+	517	0	PAAR_G	Cytotoxic	Predicted metal-independent RNase toxins
WP_050429443.1	CMC5_RS05605	GCF_001189295.1	Chondromyces crocatus	1497151	1499373	+	740	5	PAAR_E1	Ntox50	RNase toxins of known fold
WP_050430439.1	CMC5_RS11455	GCF_001189295.1	Chondromyces crocatus	3072589	3074385	-	598	0	PAAR_E2	NLPC_P60	Peptidase toxins
WP_050430442.1	CMC5_RS11470	GCF_001189295.1	Chondromyces crocatus	3079654	3082230	-	858	-3	PAAR_E2	Ntox50	RNase toxins of known fold
WP_082362397.1	CMC5_RS11645	GCF_001189295.1	Chondromyces crocatus	3137747	3140551	+	934	0	PAAR_A2	Peptidase_M91	Peptidase toxins
WP_050430895.1	CMC5_RS14030	GCF_001189295.1	Chondromyces crocatus	3746600	3747193	-	197	-5	PAAR_D1	Ribonuclease	RNase toxins of known fold
WP_050432325.1	CMC5_RS22375	GCF_001189295.1	Chondromyces crocatus	6119599	6120456	-	285	2	PAAR_E2	AHH	DNase toxins
WP_050432556.1	CMC5_RS23680	GCF_001189295.1	Chondromyces crocatus	6492957	6499655	+	2232	-14	PAAR_E1	Tox-HNH-EHHH	DNase toxins
WP_050432632.1	CMC5_RS24135	GCF_001189295.1	Chondromyces crocatus	6654900	6659123	-	1407	0	PAAR_E2	Ntox24	Predicted metal-independent RNase toxins
WP_050433105.1	CMC5_RS26895	GCF_001189295.1	Chondromyces crocatus	7481809	7482156	-	115	0	PAAR_E3	Tox-GHH2	DNase toxins
WP_063796395.1	CMC5_RS33500	GCF_001189295.1	Chondromyces crocatus	9274135	9277194	-	1019	5	PAAR_D1	Abhydrolase	Toxins that act on lipids
WP_050434492.1	CMC5_RS35125	GCF_001189295.1	Chondromyces crocatus	9709087	9709431	-	114	0	PAAR_E3	Tox-GHH2	DNase toxins
WP_063796422.1	CMC5_RS37790	GCF_001189295.1	Chondromyces crocatus	10427388	10430207	-	939	4	PAAR_D1	Rib_hydrolase	Protein-modifying toxins
WP_050696130.1	ADJ77_RS05815	GCF_001262015.1	Prevotella fusca JCM 17724	1416728	1418338	-	536	0	PAAR_H2	Abhydrolase	Toxins that act on lipids
WP_025077666.1	ADJ77_RS06260	GCF_001262015.1	Prevotella fusca JCM 17724	1521531	1522979	-	482	0	PAAR_H1	Abhydrolase	Toxins that act on lipids
WP_050696354.1	ADJ77_RS09785	GCF_001262015.1	Prevotella fusca JCM 17724	616989	621248	+	1419	0	PAAR_F	Tox-URI2	DNase toxins
WP_081784467.1	ADJ77_RS13480	GCF_001262015.1	Prevotella fusca JCM 17724	624841	625089	+	82	7	PAAR_F	NUC	DNase toxins
WP_082224162.1	ADJ77_RS09825	GCF_001262015.1	Prevotella fusca JCM 17724	625744	627912	+	722	9	PAAR_F	AHH	DNase toxins
WP_082224163.1	ADJ77_RS13485	GCF_001262015.1	Prevotella fusca JCM 17724	628372	629064	+	230	11	PAAR_F	NUC	DNase toxins
WP_082224164.1	ADJ77_RS09845	GCF_001262015.1	Prevotella fusca JCM 17724	629756	631945	+	729	13	PAAR_F	Tox-URI2	DNase toxins
WP_050696472.1	ADJ77_RS12195	GCF_001262015.1	Prevotella fusca JCM 17724	1212938	1216045	-	1035	0	PAAR_H2	Peptidase_M23	Peptidase toxins
WP_050753962.1	Bccel_RS27820	GCF_001262605.1	Pseudobacteroides cellulosolvens ATCC 35603 = DSM 2933	6732897	6733385	+	162	2	PAAR_H2	Ntox44	Predicted metal-independent RNase toxins
WP_050753963.1	Bccel_RS27825	GCF_001262605.1	Pseudobacteroides cellulosolvens ATCC 35603 = DSM 2933	6733485	6738653	+	1722	3	PAAR_H2	RES	Predicted metal-independent RNase toxins
WP_050753965.1	Bccel_RS27870	GCF_001262605.1	Pseudobacteroides cellulosolvens ATCC 35603 = DSM 2933	6750163	6750834	-	223	12	PAAR_H2	RES	Predicted metal-independent RNase toxins
WP_083448570.1	ADM90_RS14255	GCF_001281525.1	Lysinibacillus macroides	66233	67198	+	321	-19	PAAR_A1	VIP2	Protein-modifying toxins
WP_083453596.1	DFT_RS15570	GCF_001293685.1	Desulfatitalea tepidiphila	2469151	2469885	+	244	-5	PAAR_H3	M35_like	Peptidase
WP_083458848.1	WG78_RS22035	GCF_001294205.1	Amantichitinum ursilacus	60158	61051	+	297	0	PAAR_G	Lyz_like	Lysozyme
WP_053939578.1	WG78_RS19860	GCF_001294205.1	Amantichitinum ursilacus	145783	146595	-	270	-2	PAAR_G	Ntox44	Predicted metal-independent RNase toxins
WP_053907320.1	M992_RS03400	GCF_001294465.1	Moellerella wisconsensis ATCC 35017	39827	40534	+	235	3	PAAR_G	Tox-REase-5	DNase toxins
WP_054181205.1	AOY26_RS21120	GCF_001297765.1	Trabulsiella odontotermitis	2257	6336	+	1359	0	PAAR_A2	Toxin-JAB2	Predicted RNase toxins with two conserved histidine residues
WP_054179703.1	AOY26_RS12470	GCF_001297765.1	Trabulsiella odontotermitis	123689	128245	+	1518	0	PAAR_A2	Ntox21	RNase toxins of known fold
WP_075062848.1	ADN00_RS10055	GCF_001306115.1	Ornatilinea apprima	67308	69227	-	639	-10	PAAR_D1	Tox-HNH-EHHH	DNase toxins
WP_054581373.1	AOY20_RS08035	GCF_001307195.1	Acinetobacter equi	1690119	1695200	+	1693	0	PAAR_E3	Tox-ART-HYD1	Protein-modifying toxins
WP_054581376.1	AOY20_RS08050	GCF_001307195.1	Acinetobacter equi	1696579	1696845	+	88	3	PAAR_E3	COG5529	Pyocin large subunit
WP_054689817.1	JCM12296_RS03340	GCF_001311845.1	Desulfosarcina cetonica JCM 12296	6466	7464	+	332	0	PAAR_E2	Tox-GHH2	DNase toxins
WP_054761053.1	JCM16701_RS10865	GCF_001312005.1	Methylomonas koyamae JCM 16701	27617	28318	+	233	-2	PAAR_D1	Abhydrolase	Toxins that act on lipids
WP_054728170.1	LH19_RS11915	GCF_001314325.1	Sphingopyxis macrogoltabida	2379206	2382580	-	1124	-5	PAAR_H3	HNHc	DNase toxins
WP_062056986.1	N456_RS11420	GCF_001401755.1	Aquimarina longa SW024	557956	562467	-	1503	13	PAAR_D1	NUC	DNase toxins
WP_062056992.1	N456_RS11435	GCF_001401755.1	Aquimarina longa SW024	564285	568670	-	1461	10	PAAR_D1	AHH	DNase toxins
WP_062056999.1	N456_RS11455	GCF_001401755.1	Aquimarina longa SW024	574092	578558	-	1488	6	PAAR_D1	NUC	DNase toxins
WP_062060918.1	N456_RS19615	GCF_001401755.1	Aquimarina longa SW024	133512	135089	+	525	0	PAAR_H2	GH-E	DNase toxins
WP_062054059.1	N456_RS03745	GCF_001401755.1	Aquimarina longa SW024	8392	9498	-	368	11	PAAR_D1	Ntox23	Predicted metal-independent RNase toxins
WP_055120958.1	LA5095_RS27505	GCF_001404515.1	Labrenzia alba	64103	69469	+	1788	6	PAAR_D1	NUC	DNase toxins
WP_080982106.1	APZ15_RS38730	GCF_001411495.1	Burkholderia cepacia ATCC 25416	998503	999171	-	222	1	PAAR_G	M35_like	Peptidase
WP_027787971.1	APZ15_RS09620	GCF_001411495.1	Burkholderia cepacia ATCC 25416	2095498	2096115	-	205	1	PAAR_G	Tae4	Amidase
WP_059633410.1	APZ15_RS15455	GCF_001411495.1	Burkholderia cepacia ATCC 25416	3349882	3350493	-	203	3	PAAR_G	Tox-REase-5	DNase toxins
WP_027786768.1	APZ15_RS17275	GCF_001411495.1	Burkholderia cepacia ATCC 25416	3731917	3734916	-	999	-3	PAAR_A2	Abhydrolase	Toxins that act on lipids
WP_081040833.1	APZ15_RS27770	GCF_001411495.1	Burkholderia cepacia ATCC 25416	2344311	2346593	+	760	-3	PAAR_A2	HNHc	DNase toxins
WP_080982044.1	APZ15_RS39925	GCF_001411495.1	Burkholderia cepacia ATCC 25416	2347639	2347791	+	50	-2	PAAR_A2	WHH	DNase toxins
WP_080982005.1	APZ15_RS31615	GCF_001411495.1	Burkholderia cepacia ATCC 25416	3220192	3224931	-	1579	0	PAAR_F	Tox-URI2	DNase toxins
WP_027791581.1	APZ15_RS31845	GCF_001411495.1	Burkholderia cepacia ATCC 25416	3283166	3284860	-	564	18	PAAR_G	VRR_NUC	Nuclease
WP_027791563.1	APZ15_RS31935	GCF_001411495.1	Burkholderia cepacia ATCC 25416	3303757	3305019	-	420	-2	PAAR_G	VRR_NUC	Nuclease
WP_055446349.1	ASC44_RS04095	GCF_001418015.1	Lacinutrix mariniflava	170686	172134	+	482	-3	PAAR_H2	DUF2235	Toxins that act on lipids
WP_083476236.1	ASC44_RS17695	GCF_001418015.1	Lacinutrix mariniflava	190297	191826	+	509	0	PAAR_H2	GH-E	DNase toxins
WP_055446375.1	ASC44_RS04240	GCF_001418015.1	Lacinutrix mariniflava	194451	194684	+	77	6	PAAR_H2	WHH	DNase toxins
WP_083476241.1	ASC44_RS17705	GCF_001418015.1	Lacinutrix mariniflava	379028	382543	+	1171	0	PAAR_D1	Het-C	Predicted RNase toxins with two conserved histidine residues
WP_055447611.1	ASC44_RS10795	GCF_001418015.1	Lacinutrix mariniflava	856119	857912	+	597	-4	PAAR_H2	DUF2235	Toxins that act on lipids
WP_055425201.1	ASC36_RS03995	GCF_001418685.1	Apibacter mensalis	126401	127378	+	325	1	PAAR_H2	AHH	DNase toxins
WP_055425202.1	ASC36_RS04000	GCF_001418685.1	Apibacter mensalis	127402	127983	+	193	2	PAAR_H2	AHH	DNase toxins
WP_056017907.1	AR438_RS17255	GCF_001420285.1	Chryseobacterium aquaticum	166716	170954	+	1412	0	PAAR_H2	NLPC_P60	Peptidase toxins
WP_083481586.1	AR383_RS21285	GCF_001420915.1	Agarivorans gilvus	2496130	2496303	-	57	19	PAAR_D1	Ntox15	Predicted metal-independent RNase toxins
WP_055733300.1	AR383_RS11685	GCF_001420915.1	Agarivorans gilvus	2503066	2503632	-	188	8	PAAR_D1	Ntox15	Predicted metal-independent RNase toxins
WP_055733304.1	AR383_RS11705	GCF_001420915.1	Agarivorans gilvus	2505451	2509800	-	1449	2	PAAR_D1	Ntox46	Miscellaneous toxins
WP_060535372.1	AR543_RS15560	GCF_001421015.2	Paenibacillus bovis	3671581	3672147	-	188	7	PAAR_H2	AHH	DNase toxins
WP_082472266.1	AR543_RS17340	GCF_001421015.2	Paenibacillus bovis	4066144	4067553	-	469	8	PAAR_H2	XOO_2897-deam	Other toxins that act on nucleic acids
WP_064505687.1	AR543_RS17360	GCF_001421015.2	Paenibacillus bovis	4069589	4070068	-	159	4	PAAR_H2	CDI_toxin_Bp1026b_like	tRNAse
WP_083493580.1	AST97_RS01700	GCF_001439635.1	Bacillus cecembensis	340648	341100	+	150	16	PAAR_H2	AHH	DNase toxins
WP_057948220.1	GLE_RS14710	GCF_001442515.1	Lysobacter enzymogenes	3723218	3724807	+	529	0	PAAR_E2	Tox-GHH2	DNase toxins
WP_058085825.1	ABG80_RS00345	GCF_001447195.1	Aquabacterium parvum	448	1068	-	206	1	PAAR_G	Tae4	Amidase
WP_058086239.1	ABG80_RS02800	GCF_001447195.1	Aquabacterium parvum	143452	144057	-	201	3	PAAR_G	Tox-REase-5	DNase toxins
WP_058086286.1	ABG80_RS02925	GCF_001447195.1	Aquabacterium parvum	1144	1746	-	200	3	PAAR_G	Tox-REase-5	DNase toxins
WP_058086847.1	ABG80_RS06010	GCF_001447195.1	Aquabacterium parvum	20946	21551	+	201	3	PAAR_G	Tox-REase-5	DNase toxins
WP_058087193.1	ABG80_RS07940	GCF_001447195.1	Aquabacterium parvum	45867	46469	+	200	3	PAAR_G	Tox-REase-5	DNase toxins
WP_083498801.1	BN2920_RS13765	GCF_001458595.1	Clostridium neonatale	1515866	1516276	-	136	11	PAAR_H2	Ntox15	Predicted metal-independent RNase toxins
WP_083498805.1	BN2920_RS21065	GCF_001458595.1	Clostridium neonatale	1518600	1520432	-	610	6	PAAR_H2	NUC	DNase toxins
WP_028382587.1	Lche_RS13375	GCF_001467035.1	Legionella cherrii	2199129	2201525	+	798	-4	PAAR_E1	Ntox50	RNase toxins of known fold
WP_058511110.1	Lste_RS11715	GCF_001468005.1	Legionella steelei	1725425	1727890	+	821	-4	PAAR_E1	Ntox50	RNase toxins of known fold
WP_058482385.1	Lspi_RS02295	GCF_001468165.1	Legionella spiritensis	101235	103982	+	915	1	PAAR_E1	Ntox50	RNase toxins of known fold
WP_082672767.1	RG19_RS17070	GCF_001482195.1	Luteimonas abyssi	195308	196321	+	337	-9	PAAR_G	Tox-REase-7	DNase toxins
WP_058833650.1	RG19_RS01130	GCF_001482195.1	Luteimonas abyssi	297724	302415	+	1563	0	PAAR_F	AHH	DNase toxins
WP_058834423.1	RG19_RS05655	GCF_001482195.1	Luteimonas abyssi	1381107	1382963	-	618	0	PAAR_G	DUF2235	Toxins that act on lipids
WP_083525322.1	RD2015_RS04265	GCF_001483865.1	Roseateles depolymerans	972744	974135	-	463	1	PAAR_E2	Tox-GHH2	DNase toxins
WP_058935174.1	RD2015_RS12570	GCF_001483865.1	Roseateles depolymerans	2955335	2956384	-	349	0	PAAR_E2	VRR_NUC	Nuclease
WP_082683149.1	AQ981_RS25715	GCF_001484765.1	[Erwinia] teleogrylli	336317	336817	-	166	14	PAAR_A2	HNHc	DNase toxins
WP_082683138.1	AQ981_RS04770	GCF_001484765.1	[Erwinia] teleogrylli	338680	339537	-	285	11	PAAR_A2	ParBc	Other toxins that act on nucleic acids
WP_058910611.1	AQ981_RS04810	GCF_001484765.1	[Erwinia] teleogrylli	344803	349608	-	1601	0	PAAR_A2	AHH	DNase toxins
WP_058913354.1	AQ981_RS19125	GCF_001484765.1	[Erwinia] teleogrylli	32617	33972	-	451	-2	PAAR_G	VRR_NUC	Nuclease
WP_082683245.1	AQ981_RS21740	GCF_001484765.1	[Erwinia] teleogrylli	70613	74848	+	1411	0	PAAR_A2	Tox-HNH-EHHH	DNase toxins
WP_058914135.1	AQ981_RS23185	GCF_001484765.1	[Erwinia] teleogrylli	16419	17042	-	207	-8	PAAR_G	TseH	Amidase
WP_068268268.1	AWT63_RS02670	GCF_001517835.1	Caviibacter abscessus	131088	134159	-	1023	0	PAAR_H2	NLPC_P60	Peptidase toxins
WP_067143254.1	AWT72_RS07655	GCF_001517915.1	Oceanivirga salmonicida	2112	5126	+	1004	0	PAAR_H1	NLPC_P60	Peptidase toxins
WP_066728397.1	AWT65_RS00870	GCF_001517935.1	Sneathia sanguinegens	6068	9106	-	1012	0	PAAR_H1	NLPC_P60	Peptidase toxins
WP_085987345.1	APT63_RS08820	GCF_001534745.1	Pseudomonas monteilii	2013204	2017391	+	1395	0	PAAR_A2	AHH	DNase toxins
WP_060393629.1	APT63_RS09340	GCF_001534745.1	Pseudomonas monteilii	2143397	2147629	+	1410	0	PAAR_A2	Tox-SHH	DNase toxins
WP_060395353.1	APT63_RS19030	GCF_001534745.1	Pseudomonas monteilii	4443714	4445171	-	485	0	PAAR_G	halocin_C8_dom	Halocin
WP_066888962.1	TH66_RS10235	GCF_001543895.1	Streptomyces thermoautotrophicus	35311	38223	+	970	-19	PAAR_H3	Tox-REase-5	DNase toxins
WP_063493208.1	AWB64_RS12350	GCF_001544455.2	Caballeronia sordidicola	6333	6938	+	201	3	PAAR_G	Tox-REase-5	DNase toxins
WP_087629444.1	AWB66_RS06395	GCF_001544495.1	Caballeronia telluris	20497	21483	-	328	0	PAAR_E2	Tox-GHH2	DNase toxins
WP_087629856.1	AWB66_RS08570	GCF_001544495.1	Caballeronia telluris	128924	134020	-	1698	-4	PAAR_G	LHH	DNase toxins
WP_086967196.1	AWB82_RS11190	GCF_001545035.1	Caballeronia glebae	150031	150681	+	216	1	PAAR_G	M35_like	Peptidase
WP_062563858.1	ASV56_RS20645	GCF_001546115.1	Paracoccus aminovorans	82850	87409	+	1519	0	PAAR_A2	AHH	DNase toxins
WP_082724957.1	ASV56_RS23180	GCF_001546115.1	Paracoccus aminovorans	89871	90242	+	123	4	PAAR_A2	Tox-SHH	DNase toxins
WP_062563861.1	ASV56_RS20665	GCF_001546115.1	Paracoccus aminovorans	90243	90585	+	114	5	PAAR_A2	Tox-SHH	DNase toxins
WP_068713411.1	JCM16456_RS06330	GCF_001547935.1	Vibrio tritonius	1399653	1404479	+	1608	5	PAAR_A1	Ntox21	RNase toxins of known fold
WP_082742764.1	Maq22A_RS09835	GCF_001548015.1	Methylobacterium aquaticum	2121055	2122251	-	398	0	PAAR_E3	Tox-GHH2	DNase toxins
WP_082742474.1	Maq22A_RS09855	GCF_001548015.1	Methylobacterium aquaticum	2125766	2126263	-	165	0	PAAR_E3	Tox-GHH2	DNase toxins
WP_060848382.1	Maq22A_RS19495	GCF_001548015.1	Methylobacterium aquaticum	4306829	4307356	+	175	0	PAAR_E3	Tox-GHH2	DNase toxins
WP_082742626.1	Maq22A_RS35215	GCF_001548015.1	Methylobacterium aquaticum	4307462	4308028	+	188	1	PAAR_E3	Ntox15	Predicted metal-independent RNase toxins
WP_082742627.1	Maq22A_RS35220	GCF_001548015.1	Methylobacterium aquaticum	4307986	4308276	+	96	2	PAAR_E3	Ntox15	Predicted metal-independent RNase toxins
WP_082742629.1	Maq22A_RS35230	GCF_001548015.1	Methylobacterium aquaticum	4309199	4309435	+	78	4	PAAR_E3	Ntox15	Predicted metal-independent RNase toxins
WP_082742947.1	Maq22A_RS35610	GCF_001548015.1	Methylobacterium aquaticum	1458446	1459591	+	381	0	PAAR_E3	Ntox15	Predicted metal-independent RNase toxins
WP_060850723.1	Maq22A_RS30965	GCF_001548015.1	Methylobacterium aquaticum	1460347	1461429	+	360	0	PAAR_E3	Tox-GHH2	DNase toxins
WP_099053501.1	Maq22A_RS30980	GCF_001548015.1	Methylobacterium aquaticum	1463014	1466712	+	1232	3	PAAR_E3	AHH	DNase toxins
WP_060850727.1	Maq22A_RS30985	GCF_001548015.1	Methylobacterium aquaticum	1468485	1470755	+	756	6	PAAR_E3	toxin-ParB	Other toxins that act on nucleic acids
WP_068304027.1	KORLAC_RS05190	GCF_001550055.1	Kordiimonas lacus	398613	402725	+	1370	7	PAAR_D2	NUC	DNase toxins
WP_066881466.1	AT959_RS05595	GCF_001551835.1	Dechloromonas denitrificans	286753	287226	-	157	17	PAAR_G	Tae4	Amidase
WP_083955284.1	AX739_RS18720	GCF_001556675.1	Xylophilus ampelinus	3	1055	+	350	0	PAAR_E2	Tox-GHH2	DNase toxins
WP_067321455.1	AYC60_RS03760	GCF_001559775.1	Streptobacillus felis	8707	11922	+	1071	0	PAAR_H2	NLPC_P60	Peptidase toxins
WP_066895351.1	AYC59_RS03745	GCF_001559795.1	Streptobacillus hongkongensis	28613	31867	-	1084	0	PAAR_H2	NLPC_P60	Peptidase toxins
WP_071889368.1	AXX16_RS22580	GCF_001572725.1	Serratia rubidaea	1	4922834	-	168	2	PAAR_A2	Tox-SHH	DNase toxins
WP_082763290.1	AXX16_RS00015	GCF_001572725.1	Serratia rubidaea	1222	5544	-	1440	0	PAAR_A2	DUF3990	Protein-modifying toxins
WP_061322886.1	AXX16_RS11145	GCF_001572725.1	Serratia rubidaea	2441458	2445999	-	1513	0	PAAR_A2	LHH	DNase toxins
WP_082792764.1	CPter91_RS10815	GCF_001584185.1	Collimonas pratensis	2383766	2386741	+	991	-3	PAAR_A2	Abhydrolase	Toxins that act on lipids
WP_082792766.1	CPter91_RS10830	GCF_001584185.1	Collimonas pratensis	2388222	2389457	+	411	0	PAAR_A2	HNHc	DNase toxins
WP_061941917.1	CPter91_RS15915	GCF_001584185.1	Collimonas pratensis	3549157	3549795	-	212	1	PAAR_G	Tae4	Amidase
WP_061946369.1	CPter91_RS26285	GCF_001584185.1	Collimonas pratensis	3960115	3960477	-	120	15	PAAR_F	Ribonuclease	RNase toxins of known fold
WP_082792970.1	CPter91_RS17740	GCF_001584185.1	Collimonas pratensis	3975395	3980059	-	1554	0	PAAR_F	NUC	DNase toxins
WP_061943013.1	CPter91_RS19345	GCF_001584185.1	Collimonas pratensis	4352287	4352928	+	213	1	PAAR_G	Tae4	Amidase
WP_082790889.1	DSM2777_RS15650	GCF_001586165.1	Obesumbacterium proteus	3283762	3285450	+	562	0	PAAR_G	COG5529	Pyocin large subunit
WP_061554899.1	DSM2777_RS19270	GCF_001586165.1	Obesumbacterium proteus	4130819	4132249	+	476	0	PAAR_G	halocin_C8_dom	Halocin
WP_068399438.1	AY601_RS08865	GCF_001590605.1	Pedobacter cryoconitis	2065428	2067497	-	689	0	PAAR_H2	GIY-YIG_SF	Nuclease
WP_068403281.1	AY601_RS17195	GCF_001590605.1	Pedobacter cryoconitis	4145335	4149912	+	1525	0	PAAR_F	LHH	DNase toxins
WP_068403287.1	AY601_RS17210	GCF_001590605.1	Pedobacter cryoconitis	4150929	4151246	+	105	3	PAAR_F	WHH	DNase toxins
WP_068405993.1	AY601_RS23565	GCF_001590605.1	Pedobacter cryoconitis	5559090	5560592	+	500	-3	PAAR_H2	DUF2235	Toxins that act on lipids
WP_068641656.1	VSO01S_RS09345	GCF_001591385.1	Variovorax soli NBRC 106424	4245	5297	-	350	0	PAAR_G	M35_like	Peptidase
WP_084241854.1	VSO01S_RS13445	GCF_001591385.1	Variovorax soli NBRC 106424	1660	2691	+	343	0	PAAR_G	M35_like	Peptidase
WP_084241870.1	VSO01S_RS26745	GCF_001591385.1	Variovorax soli NBRC 106424	32429	33535	-	368	0	PAAR_E2	Tox-GHH2	DNase toxins
WP_084452294.1	MCHT01_RS25570	GCF_001598255.1	Mitsuaria chitosanitabida NBRC 102408	75747	77342	-	531	0	PAAR_E2	Tox-GHH2	DNase toxins
WP_062843641.1	A3K91_RS01150	GCF_001606025.1	Psychrobacter alimentarius	266929	267939	-	336	0	PAAR_G	COG5529	Pyocin large subunit
WP_066691015.1	AVT10_RS11010	GCF_001619955.1	Sphingomonas hankookensis	26684	31219	+	1511	0	PAAR_A2	NUC	DNase toxins
WP_063717387.1	AY599_RS16300	GCF_001637395.1	Leptolyngbya valderiana BDU 20041	11336	13087	-	583	-11	PAAR_C	Tox-HNH-EHHH	DNase toxins
WP_108549128.1	A6A40_RS28050	GCF_001639105.2	Azospirillum humicireducens	179151	180326	+	391	-17	PAAR_D1	Abhydrolase	Toxins that act on lipids
WP_066981700.1	A1359_RS09790	GCF_001644015.1	Methylomonas lenta	29743	30537	-	264	2	PAAR_E2	AHH	DNase toxins
WP_082885586.1	A1355_RS16055	GCF_001644025.1	Methylomonas koyamae	34364	35113	-	249	5	PAAR_D1	Tox-URI2	DNase toxins
WP_064029982.1	A1355_RS16095	GCF_001644025.1	Methylomonas koyamae	43829	44530	-	233	-2	PAAR_D1	Abhydrolase	Toxins that act on lipids
WP_022632286.1	A4U42_RS13105	GCF_001644705.1	Dickeya solani IPO 2222	3027856	3032202	-	1448	0	PAAR_A2	NUC	DNase toxins
WP_082936739.1	A9C11_RS12525	GCF_001654435.1	Pseudomonas citronellolis	2786369	2788000	+	543	0	PAAR_G	HNHc	DNase toxins
WP_064584277.1	A9C11_RS26140	GCF_001654435.1	Pseudomonas citronellolis	5984941	5989584	-	1547	-8	PAAR_B	Tox-HNH-EHHH	DNase toxins
WP_082936869.1	A9C11_RS34625	GCF_001654435.1	Pseudomonas citronellolis	6345649	6347295	-	548	0	PAAR_B	HNHc	DNase toxins
WP_061563137.1	A9C11_RS31325	GCF_001654435.1	Pseudomonas citronellolis	7188738	7190609	-	623	0	PAAR_B	DUF2235	Toxins that act on lipids
WP_064540016.1	M976_RS00830	GCF_001654915.1	Buttiauxella ferragutiae ATCC 51602	188502	188846	+	114	0	PAAR_E3	Tox-GHH2	DNase toxins
WP_083963181.1	M976_RS00835	GCF_001654915.1	Buttiauxella ferragutiae ATCC 51602	188904	193112	+	1402	1	PAAR_E3	Ntox21	RNase toxins of known fold
WP_074388484.1	M976_RS23325	GCF_001654915.1	Buttiauxella ferragutiae ATCC 51602	193608	193817	+	69	3	PAAR_E3	Ntox21	RNase toxins of known fold
WP_064594874.1	A9B99_RS04115	GCF_001655675.1	Mangrovibacter phragmitis	905238	906047	+	269	-3	PAAR_G	DUF4225	Unknown
WP_064594878.1	A9B99_RS04130	GCF_001655675.1	Mangrovibacter phragmitis	908383	909780	+	465	0	PAAR_G	halocin_C8_dom	Halocin
WP_064594919.1	A9B99_RS04265	GCF_001655675.1	Mangrovibacter phragmitis	947367	948971	-	534	0	PAAR_G	COG5529	Pyocin large subunit
WP_064594998.1	A9B99_RS04505	GCF_001655675.1	Mangrovibacter phragmitis	1001975	1003378	+	467	0	PAAR_G	halocin_C8_dom	Halocin
WP_064597332.1	A9B99_RS10680	GCF_001655675.1	Mangrovibacter phragmitis	95685	100076	+	1463	0	PAAR_A2	LHH	DNase toxins
WP_082917914.1	A9B99_RS19430	GCF_001655675.1	Mangrovibacter phragmitis	106442	110680	+	1412	0	PAAR_A2	AHH	DNase toxins
WP_082917916.1	A9B99_RS19440	GCF_001655675.1	Mangrovibacter phragmitis	111437	111958	+	173	2	PAAR_A2	Tox-SHH	DNase toxins
WP_083215065.1	BER92_RS04270	GCF_001705565.1	Xanthomonas fragariae	960830	962605	+	591	0	PAAR_E3	WHH	DNase toxins
WP_083215087.1	BER92_RS11410	GCF_001705565.1	Xanthomonas fragariae	2520596	2525188	-	1530	0	PAAR_F	Tox-SHH	DNase toxins
WP_068997512.1	BFW38_RS05715	GCF_001709345.1	Terasakiispira papahanaumokuakeensis	1308904	1312743	-	1279	18	PAAR_G	NUC	DNase toxins
WP_084023151.1	A9255_RS12480	GCF_001721185.1	Xenorhabdus hominickii	2703779	2708146	+	1455	0	PAAR_A2	AHH	DNase toxins
WP_084023358.1	A9255_RS16320	GCF_001721185.1	Xenorhabdus hominickii	3581048	3585397	+	1449	0	PAAR_A2	AHH	DNase toxins
WP_071933892.1	A9255_RS16345	GCF_001721185.1	Xenorhabdus hominickii	3587979	3589085	+	368	5	PAAR_A2	DUF3990	Protein-modifying toxins
WP_084023277.1	A9255_RS20380	GCF_001721185.1	Xenorhabdus hominickii	4437791	4442206	-	1471	1	PAAR_E3	Ntox21	RNase toxins of known fold
WP_069318305.1	A9255_RS20385	GCF_001721185.1	Xenorhabdus hominickii	4442196	4442552	-	118	0	PAAR_E3	Tox-GHH2	DNase toxins
WP_083252124.1	BFS30_RS27525	GCF_001721645.1	Pedobacter steynii	4739180	4740811	+	543	0	PAAR_H2	GH-E	DNase toxins
WP_069381617.1	BFS30_RS24000	GCF_001721645.1	Pedobacter steynii	5793465	5796767	-	1100	5	PAAR_D1	XOO_2897-deam	Other toxins that act on nucleic acids
WP_069595850.1	BFV68_RS12280	GCF_001729725.1	Enterobacter hormaechei subsp. steigerwaltii	2610126	2614577	-	1483	0	PAAR_A2	TNT	NAD+ glycohydrolase
WP_080398138.1	BFV68_RS22995	GCF_001729725.1	Enterobacter hormaechei subsp. steigerwaltii	2618210	2618599	-	129	3	PAAR_A2	Ntox46	Miscellaneous toxins
WP_045342008.1	BFV68_RS12315	GCF_001729725.1	Enterobacter hormaechei subsp. steigerwaltii	2620003	2621343	-	446	0	PAAR_A2	VIP2	Protein-modifying toxins
WP_033486834.1	BFV68_RS12335	GCF_001729725.1	Enterobacter hormaechei subsp. steigerwaltii	2625036	2626502	-	488	-4	PAAR_A2	Abhydrolase	Toxins that act on lipids
WP_022648411.1	BFV68_RS12405	GCF_001729725.1	Enterobacter hormaechei subsp. steigerwaltii	2641167	2641661	-	164	-18	PAAR_A2	Tae4	Amidase
WP_084023820.1	BGI42_RS01415	GCF_001735765.2	Clostridium taeniosporum	288836	289186	+	116	6	PAAR_H2	HNHc	DNase toxins
WP_105165889.1	BGI42_RS01425	GCF_001735765.2	Clostridium taeniosporum	289968	290507	+	179	8	PAAR_H2	LHH	DNase toxins
WP_069678633.1	BGI42_RS01450	GCF_001735765.2	Clostridium taeniosporum	292802	293185	+	127	13	PAAR_H2	Ribonuclease	RNase toxins of known fold
WP_069681209.1	BGI42_RS15360	GCF_001735765.2	Clostridium taeniosporum	50215	50826	-	203	7	PAAR_H2	YwqJ-deaminase	Other toxins that act on nucleic acids
WP_069828464.1	A8C32_RS00350	GCF_001747085.1	Algibacter aquaticus	61888	65859	-	1323	0	PAAR_H2	NLPC_P60	Peptidase toxins
WP_069828869.1	A8C32_RS02495	GCF_001747085.1	Algibacter aquaticus	434658	436277	-	539	-7	PAAR_H2	DUF2235	Toxins that act on lipids
WP_069829712.1	A8C32_RS06885	GCF_001747085.1	Algibacter aquaticus	132653	136894	+	1413	0	PAAR_F	Tox-ART-HYD1	Protein-modifying toxins
WP_083253304.1	A8C32_RS19850	GCF_001747085.1	Algibacter aquaticus	143209	143580	+	123	7	PAAR_F	Tox-URI2	DNase toxins
WP_069829719.1	A8C32_RS06920	GCF_001747085.1	Algibacter aquaticus	143486	143980	+	164	8	PAAR_F	Tox-URI2	DNase toxins
WP_069830081.1	A8C32_RS08945	GCF_001747085.1	Algibacter aquaticus	645946	647862	-	638	1	PAAR_H2	DUF3289	Unknown
WP_084022347.1	BIU88_RS06715	GCF_001747405.1	Chlorobaculum limnaeum	1522163	1525255	+	1030	6	PAAR_D4	NUC	DNase toxins
WP_069802199.1	BGC09_RS03640	GCF_001748285.1	Thermogemmatispora onikobensis	81683	83788	+	701	-12	PAAR_C	Het-C	Predicted RNase toxins with two conserved histidine residues
WP_069802251.1	BGC09_RS03775	GCF_001748285.1	Thermogemmatispora onikobensis	124308	125936	+	542	16	PAAR_C	HNHc	DNase toxins
WP_070049296.1	BI198_RS09240	GCF_001752395.1	Rheinheimera salexigens	2023776	2027858	-	1360	3	PAAR_D1	TNT	NAD+ glycohydrolase
WP_070963559.1	BJL90_RS01165	GCF_001854185.1	Clostridium formicaceticum	258131	259333	-	400	0	PAAR_H1	AHH	DNase toxins
WP_027196270.1	BJG93_RS26125	GCF_001865575.1	Paraburkholderia sprentiae WSM5005	2187497	2189266	+	589	8	PAAR_G	VRR_NUC	Nuclease
WP_027194774.1	BJG93_RS30950	GCF_001865575.1	Paraburkholderia sprentiae WSM5005	661921	662538	-	205	1	PAAR_G	Tae4	Amidase
WP_034477742.1	BJG93_RS31855	GCF_001865575.1	Paraburkholderia sprentiae WSM5005	877352	880786	+	1144	1	PAAR_A2	AHH	DNase toxins
WP_071612597.1	A7L45_RS09735	GCF_001877035.1	Clostridium estertheticum subsp. estertheticum	2134978	2142345	+	2455	1	PAAR_H2	WHH	DNase toxins
WP_084647423.1	A7L45_RS22555	GCF_001877035.1	Clostridium estertheticum subsp. estertheticum	2153995	2154777	+	260	13	PAAR_H2	WHH	DNase toxins
WP_084647424.1	A7L45_RS22565	GCF_001877035.1	Clostridium estertheticum subsp. estertheticum	2155702	2156319	+	205	16	PAAR_H2	LHH	DNase toxins
WP_084647428.1	A7L45_RS10030	GCF_001877035.1	Clostridium estertheticum subsp. estertheticum	2188316	2188654	+	112	2	PAAR_H2	LHH	DNase toxins
WP_071612861.1	A7L45_RS11250	GCF_001877035.1	Clostridium estertheticum subsp. estertheticum	2459582	2459986	-	134	14	PAAR_H2	Tox-SHH	DNase toxins
WP_084647591.1	A7L45_RS22590	GCF_001877035.1	Clostridium estertheticum subsp. estertheticum	2461788	2462378	-	196	10	PAAR_H2	Ntox15	Predicted metal-independent RNase toxins
WP_071612872.1	A7L45_RS11320	GCF_001877035.1	Clostridium estertheticum subsp. estertheticum	2472462	2475143	-	893	1	PAAR_H2	LHH	DNase toxins
WP_073508131.1	BUM95_RS03510	GCF_001902575.1	Streptobacillus notomytis	20380	23610	+	1076	0	PAAR_H2	NLPC_P60	Peptidase toxins
WP_081375596.1	BJP27_RS12800	GCF_001913135.1	Pseudomonas psychrotolerans	2842310	2843902	+	530	1	PAAR_B	DUF2235	Toxins that act on lipids
WP_074528890.1	BJP27_RS13240	GCF_001913135.1	Pseudomonas psychrotolerans	2937371	2939257	-	628	0	PAAR_B	DUF2235	Toxins that act on lipids
WP_075171629.1	BS617_RS04110	GCF_001922575.1	Neptunomonas phycophila	907364	909547	-	727	0	PAAR_E3	Tox-GHH2	DNase toxins
WP_083610198.1	BS617_RS17795	GCF_001922575.1	Neptunomonas phycophila	3475	5190	-	571	0	PAAR_E2	Tox-GHH2	DNase toxins
WP_075638954.1	BJF95_RS07980	GCF_001939045.1	Rhizobium oryziradicis	7626	8594	+	322	0	PAAR_E2	VRR_NUC	Nuclease
WP_075641910.1	BJF95_RS23450	GCF_001939045.1	Rhizobium oryziradicis	252598	253449	+	283	-4	PAAR_D1	WHH	DNase toxins
WP_083596446.1	BUE76_RS21885	GCF_001953305.1	Cnuella takakiae	5115180	5120093	-	1637	5	PAAR_D2	NUC	DNase toxins
WP_076588407.1	BM758_RS09180	GCF_001957165.1	Vibrio ostreicida	159639	160715	-	358	1	PAAR_E2	AHH	DNase toxins
WP_076627449.1	BWR18_RS07780	GCF_001969365.1	Tateyamaria omphalii	1560790	1562229	+	479	0	PAAR_E3	Tox-GHH2	DNase toxins
WP_076629237.1	BWR18_RS14835	GCF_001969365.1	Tateyamaria omphalii	2966178	2970380	-	1400	1	PAAR_E2	AHH	DNase toxins
WP_076629238.1	BWR18_RS14840	GCF_001969365.1	Tateyamaria omphalii	2970387	2970797	-	136	0	PAAR_E2	Tox-GHH2	DNase toxins
WP_076769017.1	BWI95_RS03600	GCF_001975225.1	Kosakonia cowanii JCM 10956 = DSM 18146	768945	773150	-	1401	0	PAAR_A2	Tox-ART-HYD1	Protein-modifying toxins
WP_083699364.1	BWI95_RS09075	GCF_001975225.1	Kosakonia cowanii JCM 10956 = DSM 18146	1964703	1969253	+	1516	0	PAAR_A2	NUC	DNase toxins
WP_076769373.1	BWI95_RS09115	GCF_001975225.1	Kosakonia cowanii JCM 10956 = DSM 18146	1973052	1973405	+	117	7	PAAR_A2	Tox-SHH	DNase toxins
WP_054803658.1	BWI95_RS18350	GCF_001975225.1	Kosakonia cowanii JCM 10956 = DSM 18146	3886445	3886939	-	164	-20	PAAR_E1	Tae4	Amidase
WP_076724533.1	BTO32_RS10165	GCF_001981305.1	Marinobacter lutaoensis	126772	128244	-	490	0	PAAR_A1	halocin_C8_dom	Halocin
WP_077025247.1	Fuma_RS17420	GCF_001983935.1	Fuerstia marisgermanicae	4666394	4666798	-	134	0	PAAR_E1	Tox-GHH2	DNase toxins
WP_077025677.1	Fuma_RS20010	GCF_001983935.1	Fuerstia marisgermanicae	5371527	5372624	+	365	0	PAAR_E2	Tox-GHH2	DNase toxins
WP_077342371.1	B0X80_RS16740	GCF_002000085.1	Colwellia agarivorans	73176	77672	-	1498	3	PAAR_D1	TNT	NAD+ glycohydrolase
WP_077814337.1	A0U92_RS08790	GCF_002005445.1	Acetobacter aceti	1941705	1942796	-	363	0	PAAR_D1	Abhydrolase	Toxins that act on lipids
WP_077813572.1	A0U92_RS12985	GCF_002005445.1	Acetobacter aceti	2859539	2859835	-	98	9	PAAR_D1	Ntox15	Predicted metal-independent RNase toxins
WP_077813578.1	A0U92_RS13020	GCF_002005445.1	Acetobacter aceti	2863655	2864425	-	256	2	PAAR_D1	Ntox15	Predicted metal-independent RNase toxins
WP_077805767.1	A0U93_RS01260	GCF_002005465.1	Neoasaia chiangmaiensis	270828	272081	+	417	0	PAAR_A2	Abhydrolase	Toxins that act on lipids
WP_077806968.1	A0U93_RS08465	GCF_002005465.1	Neoasaia chiangmaiensis	1797680	1798963	+	427	2	PAAR_D1	Abhydrolase	Toxins that act on lipids
WP_079241352.1	BUE84_RS09035	GCF_002025665.1	Chryseobacterium indologenes	1995836	2000638	+	1600	0	PAAR_F	Tox-URI2	DNase toxins
WP_079242318.1	BUE84_RS14820	GCF_002025665.1	Chryseobacterium indologenes	3268763	3272488	+	1241	-13	PAAR_D1	Ntox28	Predicted metal-independent RNase toxins
WP_079242741.1	BUE84_RS17135	GCF_002025665.1	Chryseobacterium indologenes	3777099	3781247	-	1382	0	PAAR_H2	NLPC_P60	Peptidase toxins
WP_099049856.1	BUE84_RS17150	GCF_002025665.1	Chryseobacterium indologenes	3782624	3783982	-	452	-3	PAAR_H2	DUF3289	Unknown
WP_079214971.1	BUQ72_RS04470	GCF_002025725.1	Herbaspirillum robiniae	1025732	1027873	+	713	-6	PAAR_G	DUF2235	Toxins that act on lipids
WP_052268177.1	RSJ17_RS02230	GCF_002074155.1	Clostridium argentinense	331126	332175	+	349	6	PAAR_H2	Colicin_D	RNase toxins of known fold
WP_080618836.1	RSJ17_RS02240	GCF_002074155.1	Clostridium argentinense	332905	333498	+	197	8	PAAR_H2	NUC	DNase toxins
WP_081146163.1	A3860_RS08700	GCF_002077945.1	Niastella vici	266075	266920	-	281	0	PAAR_D1	M35_like	Peptidase
WP_081151707.1	A3860_RS26105	GCF_002077945.1	Niastella vici	540472	541323	+	283	0	PAAR_D1	M35_like	Peptidase
WP_081152683.1	A3860_RS27755	GCF_002077945.1	Niastella vici	33474	39509	-	2011	5	PAAR_D1	HNHc	DNase toxins
WP_081155230.1	A3860_RS34905	GCF_002077945.1	Niastella vici	57528	61598	-	1356	0	PAAR_F	Cytotoxic	Predicted metal-independent RNase toxins
WP_081156127.1	A3860_RS39625	GCF_002077945.1	Niastella vici	501248	505261	-	1337	0	PAAR_F	Cytotoxic	Predicted metal-independent RNase toxins
WP_081168678.1	A4R26_RS22335	GCF_002078015.1	Niastella populi	186352	190464	-	1370	0	PAAR_F	Tox-URI2	DNase toxins
WP_081169439.1	A4R26_RS25950	GCF_002078015.1	Niastella populi	103833	104690	-	285	0	PAAR_D1	M35_like	Peptidase
WP_081169441.1	A4R26_RS25960	GCF_002078015.1	Niastella populi	105237	105440	-	67	1	PAAR_D1	M35_like	Peptidase
WP_081169444.1	A4R26_RS25975	GCF_002078015.1	Niastella populi	106140	106346	-	68	-2	PAAR_D1	M35_like	Peptidase
WP_081169446.1	A4R26_RS25985	GCF_002078015.1	Niastella populi	106971	107822	-	283	0	PAAR_D1	M35_like	Peptidase
WP_084333216.1	PIN01S_RS01560	GCF_002091635.1	Pseudomonas indica NBRC 103045	355640	357508	+	622	0	PAAR_B	DUF2235	Toxins that act on lipids
WP_084335101.1	PIN01S_RS08045	GCF_002091635.1	Pseudomonas indica NBRC 103045	59433	59864	+	143	-11	PAAR_E2	Tae4	Amidase
WP_084335122.1	PIN01S_RS08100	GCF_002091635.1	Pseudomonas indica NBRC 103045	72127	73290	+	387	0	PAAR_E2	Tox-GHH2	DNase toxins
WP_084335923.1	PIN01S_RS12095	GCF_002091635.1	Pseudomonas indica NBRC 103045	225878	227746	+	622	0	PAAR_B	DUF2235	Toxins that act on lipids
WP_085068094.1	B1H58_RS03985	GCF_002101395.1	Pantoea alhagi	855463	859938	-	1491	0	PAAR_A2	Tox-HNH-EHHH	DNase toxins
WP_085068097.1	B1H58_RS04000	GCF_002101395.1	Pantoea alhagi	861419	863974	-	851	-3	PAAR_A2	Peptidase_M91	Peptidase toxins
WP_085315863.1	B9P64_RS08955	GCF_002105195.1	Derxia lacustris	522643	524055	-	470	10	PAAR_D1	WHH	DNase toxins
WP_085417458.1	BWD07_RS11000	GCF_002108495.1	Neisseria canis	99	4286	-	1395	0	PAAR_E3	HNHc	DNase toxins
WP_085363586.1	BWD10_RS06335	GCF_002108575.1	Neisseria zoodegmatis	22675	26742	+	1355	0	PAAR_E3	HNHc	DNase toxins
WP_085363588.1	BWD10_RS06345	GCF_002108575.1	Neisseria zoodegmatis	27264	30890	+	1208	2	PAAR_E3	Ntox16	Predicted metal-independent RNase toxins
WP_085750936.1	A4W93_RS12620	GCF_002116905.1	Rhizobacter gummiphilus	2823962	2825233	-	423	0	PAAR_E2	Tox-GHH2	DNase toxins
WP_086077370.1	CAL15_RS03840	GCF_002119665.1	Bordetella genomosp. 13	816944	817300	+	118	0	PAAR_E3	Tox-GHH2	DNase toxins
WP_086077371.1	CAL15_RS03845	GCF_002119665.1	Bordetella genomosp. 13	817361	818500	+	379	1	PAAR_E3	COG5529	Pyocin large subunit
WP_086080355.1	CAL15_RS21495	GCF_002119665.1	Bordetella genomosp. 13	4771229	4772227	+	332	0	PAAR_E1	GH-E	DNase toxins
WP_087024072.1	CCY47_RS18660	GCF_002157755.1	Thaumasiovibrio subtropicus	20780	22465	+	561	0	PAAR_A1	GH-E	DNase toxins
WP_087210229.1	LOKVESSMR4R_RS15310	GCF_002158905.1	Yoonia vestfoldensis	3052770	3053165	+	131	7	PAAR_D1	VRR_NUC	Nuclease
WP_087434197.1	B7750_RS13950	GCF_002161865.1	Paenibacillus apiarius	22578	30113	-	2511	1	PAAR_H2	LHH	DNase toxins
WP_087463573.1	OLMES_RS23985	GCF_002162375.1	Oleiphilus messinensis	5526512	5527357	-	281	4	PAAR_E2	AHH	DNase toxins
WP_088156389.1	BWR60_RS31180	GCF_002195995.1	Inquilinus limosus	8191	12540	+	1449	0	PAAR_A2	ParBc	Other toxins that act on nucleic acids
WP_088157969.1	BWR60_RS35450	GCF_002195995.1	Inquilinus limosus	3792	6758	+	988	1	PAAR_H1	Peptidase_M91	Peptidase toxins
WP_021019977.1	BSQ33_RS18275	GCF_002196515.1	Vibrio gazogenes	595435	596238	-	267	1	PAAR_A1	Ntox44	Predicted metal-independent RNase toxins
WP_088134867.1	BSQ33_RS18315	GCF_002196515.1	Vibrio gazogenes	601099	601674	-	191	-7	PAAR_A1	Tae4	Amidase
WP_088135061.1	BSQ33_RS19820	GCF_002196515.1	Vibrio gazogenes	930523	932088	-	521	20	PAAR_A1	WHH	DNase toxins
WP_088333609.1	SPMU_RS09560	GCF_002197665.1	Sphingomonas mucosissima	506639	509974	-	1111	1	PAAR_D1	Tox-SHH	DNase toxins
WP_088333907.1	SPMU_RS10930	GCF_002197665.1	Sphingomonas mucosissima	245625	246890	+	421	0	PAAR_A2	Rib_hydrolase	Protein-modifying toxins
WP_088277453.1	B7O88_RS15920	GCF_002197985.1	Pseudomonas aestusnigri	49643	51667	-	674	0	PAAR_B	DUF2235	Toxins that act on lipids
WP_088887222.1	BA022_RS08665	GCF_002214645.1	Diaphorobacter polyhydroxybutyrativorans	1824024	1824626	-	200	3	PAAR_G	Tox-REase-5	DNase toxins
WP_080541577.1	VVCECT4999_RS20975	GCF_002215135.1	Vibrio vulnificus	992138	992962	-	274	4	PAAR_D1	Ntox15	Predicted metal-independent RNase toxins
WP_039446866.1	VVCECT4999_RS20985	GCF_002215135.1	Vibrio vulnificus	994415	998962	-	1515	2	PAAR_D1	Abhydrolase	Toxins that act on lipids
WP_017159434.1	XcvCFBP7111P_RS01705	GCF_002218245.1	Xanthomonas citri pv. vignicola	388946	389443	+	165	-13	PAAR_D1	OTT_1508_deam	Other toxins that act on nucleic acids
WP_073889924.1	BN3896_RS03060	GCF_900061445.1	Providencia heimbachae	205741	207993	-	750	0	PAAR_G	Abhydrolase	Toxins that act on lipids
WP_082985390.1	ODI_RS02125	GCF_900089455.2	Orrella dioscoreae	447410	448024	-	204	3	PAAR_G	Tox-REase-5	DNase toxins
WP_082985393.1	ODI_RS02365	GCF_900089455.2	Orrella dioscoreae	495638	496996	+	452	0	PAAR_G	halocin_C8_dom	Halocin
WP_082985317.1	ODI_RS20045	GCF_900089455.2	Orrella dioscoreae	4362126	4363196	-	356	0	PAAR_E1	Ntox15	Predicted metal-independent RNase toxins
WP_098020950.1	ODI_RS20080	GCF_900089455.2	Orrella dioscoreae	4370912	4372108	-	398	-7	PAAR_E1	Ntox50	RNase toxins of known fold
WP_067018107.1	MSP8886_RS15630	GCF_900089775.1	Marinomonas spartinae	94891	99540	-	1549	3	PAAR_D1	LHH	DNase toxins
WP_082989232.1	BN8908_RS06710	GCF_900091655.1	Culturomica massiliensis	1310143	1313337	+	1064	-9	PAAR_D1	Peptidase_M91	Peptidase toxins
WP_092855311.1	GA0061102_RS27980	GCF_900094545.1	Rhizobium miluonense	1928	3508	-	526	0	PAAR_E3	LHH	DNase toxins
WP_092574926.1	GA0061101_RS22435	GCF_900094565.1	Rhizobium lusitanum	91123	92814	-	563	0	PAAR_E3	Ntox15	Predicted metal-independent RNase toxins
WP_091260536.1	BLR88_RS09235	GCF_900099925.1	Aneurinibacillus thermoaerophilus	7791	8285	-	164	2	PAAR_H2	WHH	DNase toxins
WP_090941659.1	BLS95_RS35210	GCF_900099965.1	Nonomuraea jiangxiensis	39013	41184	+	723	-9	PAAR_D3	Tox-HNH-HHH	DNase toxins
WP_093277806.1	BLS03_RS19010	GCF_900100015.1	Vibrio xiamenensis	39474	41837	+	787	0	PAAR_E2	AHH	DNase toxins
WP_093277818.1	BLS03_RS19035	GCF_900100015.1	Vibrio xiamenensis	44392	45165	+	257	1	PAAR_E2	AHH	DNase toxins
WP_093277820.1	BLS03_RS19040	GCF_900100015.1	Vibrio xiamenensis	45162	45734	+	190	2	PAAR_E2	AHH	DNase toxins
WP_093277836.1	BLS03_RS19065	GCF_900100015.1	Vibrio xiamenensis	48553	49158	+	201	7	PAAR_E2	AHH	DNase toxins
WP_089753885.1	BLT04_RS04025	GCF_900100115.1	Chryseobacterium soldanellicola	918435	920027	-	530	10	PAAR_H2	DUF2235	Toxins that act on lipids
WP_090666601.1	BLO51_RS01760	GCF_900100345.1	Paenibacillus tianmuensis	4438	6255	-	605	0	PAAR_H2	Peptidase_C39_like	Peptidase toxins
WP_090439058.1	BLS63_RS02230	GCF_900100495.1	Pseudomonas benzenivorans	472182	473261	-	359	0	PAAR_E2	Tox-GHH2	DNase toxins
WP_090388690.1	BLS44_RS03620	GCF_900101395.1	Niabella drilacis	49218	53732	-	1504	0	PAAR_F	AHH	DNase toxins
WP_090390589.1	BLS44_RS13425	GCF_900101395.1	Niabella drilacis	324948	325412	+	154	7	PAAR_H2	Ribonuclease	RNase toxins of known fold
WP_091866270.1	BLT07_RS04700	GCF_900101815.1	Pricia antarctica	426278	430837	+	1519	6	PAAR_D1	NUC	DNase toxins
WP_090524032.1	BLT73_RS11655	GCF_900101865.1	Paracoccus isoporae	40010	41155	-	381	0	PAAR_E2	Tox-GHH2	DNase toxins
WP_091145910.1	BLS59_RS05600	GCF_900101875.1	Mucilaginibacter pineti	295220	298780	+	1186	6	PAAR_D1	HNHc	DNase toxins
WP_093144710.1	BLQ00_RS12775	GCF_900102055.1	Ulvibacter litoralis	51286	52065	-	259	6	PAAR_F	AHH	DNase toxins
WP_093144712.1	BLQ00_RS12785	GCF_900102055.1	Ulvibacter litoralis	52600	53157	-	185	4	PAAR_F	Tox-URI2	DNase toxins
WP_093144714.1	BLQ00_RS12795	GCF_900102055.1	Ulvibacter litoralis	54034	54594	-	186	2	PAAR_F	AHH	DNase toxins
WP_093144716.1	BLQ00_RS12805	GCF_900102055.1	Ulvibacter litoralis	55301	59446	-	1381	0	PAAR_F	AHH	DNase toxins
WP_089832775.1	BLR32_RS14005	GCF_900102545.1	Chitinophaga filiformis	420701	424765	-	1354	0	PAAR_F	LHH	DNase toxins
WP_089832857.1	BLR32_RS14220	GCF_900102545.1	Chitinophaga filiformis	477214	481311	-	1365	0	PAAR_F	Tox-URI2	DNase toxins
WP_089834161.1	BLR32_RS14240	GCF_900102545.1	Chitinophaga filiformis	485455	485865	-	136	-4	PAAR_F	Tae4	Amidase
WP_092740276.1	BLT03_RS03145	GCF_900102625.1	Acidovorax valerianellae	98974	99963	-	329	1	PAAR_E3	COG5529	Pyocin large subunit
WP_092740278.1	BLT03_RS03150	GCF_900102625.1	Acidovorax valerianellae	99970	100329	-	119	0	PAAR_E3	Tox-GHH2	DNase toxins
WP_092744240.1	BLT03_RS13345	GCF_900102625.1	Acidovorax valerianellae	222672	223031	-	119	0	PAAR_E3	Tox-GHH2	DNase toxins
WP_092745948.1	BLT03_RS22150	GCF_900102625.1	Acidovorax valerianellae	1834	6615	+	1593	0	PAAR_A2	Tox-SHH	DNase toxins
WP_092746069.1	BLT03_RS22805	GCF_900102625.1	Acidovorax valerianellae	957	2108	-	383	1	PAAR_A2	Toxin-JAB2	Predicted RNase toxins with two conserved histidine residues
WP_092746070.1	BLT03_RS22810	GCF_900102625.1	Acidovorax valerianellae	2525	7093	-	1522	0	PAAR_A2	Toxin-JAB2	Predicted RNase toxins with two conserved histidine residues
WP_092745643.1	BLT03_RS20570	GCF_900102625.1	Acidovorax valerianellae	1915	6750	+	1611	0	PAAR_A2	DNase_NucA_NucB	Predicted RNase toxins with two conserved histidine residues
WP_092745645.1	BLT03_RS20580	GCF_900102625.1	Acidovorax valerianellae	7720	7953	+	77	2	PAAR_A2	Tox-HNH-EHHH	DNase toxins
WP_089660692.1	BLT16_RS19915	GCF_900102875.1	Halomonas pantelleriensis	808	2028	-	406	-1	PAAR_A1	halocin_C8_dom	Halocin
WP_089730710.1	BLR92_RS18235	GCF_900102945.1	Halomonas muralis	74663	76111	-	482	0	PAAR_B	halocin_C8_dom	Halocin
WP_089728467.1	BLR92_RS11020	GCF_900102945.1	Halomonas muralis	217572	219017	-	481	0	PAAR_B	halocin_C8_dom	Halocin
WP_089724330.1	BLR92_RS00115	GCF_900102945.1	Halomonas muralis	25000	26700	-	566	0	PAAR_B	halocin_C8_dom	Halocin
WP_081346693.1	BLR00_RS16020	GCF_900103165.1	Nitrosospira multiformis	1987395	1988363	+	322	0	PAAR_E2	VRR_NUC	Nuclease
WP_089887332.1	BLS33_RS08275	GCF_900103215.1	Kriegella aquimaris	92830	97113	-	1427	10	PAAR_D1	NUC	DNase toxins
WP_089740874.1	BLS93_RS00105	GCF_900103755.1	Chryseobacterium taihuense	19340	19885	+	181	14	PAAR_H2	DUF2235	Toxins that act on lipids
WP_089745053.1	BLS93_RS12830	GCF_900103755.1	Chryseobacterium taihuense	33283	34068	-	261	17	PAAR_D1	AHH	DNase toxins
WP_089745055.1	BLS93_RS12845	GCF_900103755.1	Chryseobacterium taihuense	35941	36654	-	237	14	PAAR_D1	AHH	DNase toxins
WP_089745057.1	BLS93_RS12855	GCF_900103755.1	Chryseobacterium taihuense	37432	38205	-	257	12	PAAR_D1	AHH	DNase toxins
WP_089745059.1	BLS93_RS12865	GCF_900103755.1	Chryseobacterium taihuense	38994	42980	-	1328	10	PAAR_D1	AHH	DNase toxins
WP_084309820.1	BLR75_RS02615	GCF_900103845.1	Pseudomonas jinjuensis	41753	47527	-	1924	5	PAAR_D1	NUC	DNase toxins
WP_089967198.1	BLS77_RS06685	GCF_900104115.1	Clostridium gasigenes	361826	362005	-	59	14	PAAR_H2	DUF3990	Protein-modifying toxins
WP_089967597.1	BLS77_RS06730	GCF_900104115.1	Clostridium gasigenes	367137	367718	-	193	5	PAAR_H2	Tox-SHH	DNase toxins
WP_089967210.1	BLS77_RS06735	GCF_900104115.1	Clostridium gasigenes	368312	368968	-	218	4	PAAR_H2	Tox-SHH	DNase toxins
WP_090552337.1	BLV92_RS28975	GCF_900104845.1	Paraburkholderia caballeronis	499040	502483	+	1147	1	PAAR_A2	Tox-HNH-EHHH	DNase toxins
WP_090275534.1	BLU11_RS17445	GCF_900105005.1	Pseudomonas litoralis	3649454	3650248	-	264	1	PAAR_B	halocin_C8_dom	Halocin
WP_090275541.1	BLU11_RS17460	GCF_900105005.1	Pseudomonas litoralis	3651235	3652755	-	506	0	PAAR_B	halocin_C8_dom	Halocin
WP_092246907.1	BMW45_RS17390	GCF_900105215.1	[Desulfotomaculum] guttoideum	135759	137060	+	433	0	PAAR_H2	Lyz_like	Lysozyme
WP_092246917.1	BMW45_RS17410	GCF_900105215.1	[Desulfotomaculum] guttoideum	139784	140968	+	394	0	PAAR_H2	Lyz_like	Lysozyme
WP_092246930.1	BMW45_RS17430	GCF_900105215.1	[Desulfotomaculum] guttoideum	142751	144418	+	555	4	PAAR_H2	Ntox21	RNase toxins of known fold
WP_092240127.1	BMW45_RS00755	GCF_900105215.1	[Desulfotomaculum] guttoideum	165383	166588	+	401	0	PAAR_H2	Lyz_like	Lysozyme
WP_092286224.1	BLU26_RS09970	GCF_900105255.1	Pseudomonas sabulinigri	2227940	2229826	-	628	0	PAAR_B	DUF2235	Toxins that act on lipids
WP_092383249.1	BLU07_RS00930	GCF_900105655.1	Pseudomonas salegens	214417	215721	+	434	0	PAAR_E3	Abhydrolase	Toxins that act on lipids
WP_092383257.1	BLU07_RS00950	GCF_900105655.1	Pseudomonas salegens	218140	222078	+	1312	4	PAAR_E3	Tox-HNH-EHHH	DNase toxins
WP_090318241.1	BLU57_RS06825	GCF_900106555.1	Nitrosomonas oligotropha	58626	58871	-	81	11	PAAR_D1	WHH	DNase toxins
WP_092571378.1	BLW01_RS15600	GCF_900106955.1	Aidingimonas halophila	59386	60867	-	493	0	PAAR_B	halocin_C8_dom	Halocin
WP_092569288.1	BLW01_RS09600	GCF_900106955.1	Aidingimonas halophila	298815	300215	-	466	0	PAAR_B	halocin_C8_dom	Halocin
WP_092726467.1	BLU98_RS15475	GCF_900106985.1	Hydrobacter penzbergensis	46501	51591	-	1696	6	PAAR_D1	NUC	DNase toxins
WP_089946877.1	BLW66_RS09335	GCF_900107015.1	Litoreibacter albidus	191417	191875	+	152	-16	PAAR_D1	Tae4	Amidase
WP_092133027.1	BLV64_RS04640	GCF_900107625.1	Bizionia paragorgiae	73223	74686	-	487	-3	PAAR_H2	DUF2235	Toxins that act on lipids
WP_090527935.1	BLV45_RS01460	GCF_900107685.1	Paraburkholderia sartisoli	312411	313046	-	211	1	PAAR_G	Tae4	Amidase
WP_089761231.1	BLV62_RS10095	GCF_900107795.1	Chitinophaga terrae Kim and Jung 2007	239865	243872	-	1335	8	PAAR_D1	HNHc	DNase toxins
WP_019362913.1	BLW67_RS01135	GCF_900108595.1	Pseudomonas fuscovaginae	243696	248126	+	1476	0	PAAR_A2	Tox-HNH-EHHH	DNase toxins
WP_019360610.1	BLW67_RS17395	GCF_900108595.1	Pseudomonas fuscovaginae	3786908	3788953	+	681	-2	PAAR_G	Abhydrolase	Toxins that act on lipids
WP_092169088.1	BMW71_RS02655	GCF_900109255.1	Cyclobacterium halophilum	741738	745295	+	1185	7	PAAR_D1	HNHc	DNase toxins
WP_089996285.1	BMY44_RS14430	GCF_900109295.1	Cognatiyoonia koreensis	558276	562838	-	1520	0	PAAR_A2	Ntox24	Predicted metal-independent RNase toxins
WP_089996806.1	BMY44_RS15555	GCF_900109295.1	Cognatiyoonia koreensis	811060	811458	+	132	0	PAAR_E3	Tox-GHH2	DNase toxins
WP_089996818.1	BMY44_RS15590	GCF_900109295.1	Cognatiyoonia koreensis	820212	820592	+	126	0	PAAR_E3	Tox-GHH2	DNase toxins
WP_089996822.1	BMY44_RS15600	GCF_900109295.1	Cognatiyoonia koreensis	821507	825061	+	1184	2	PAAR_E3	WHH	DNase toxins
WP_091403866.1	BMY33_RS00235	GCF_900109375.1	Aquimarina amphilecti	48482	52612	-	1376	8	PAAR_H2	Tox-URI2	DNase toxins
WP_091412862.1	BMY33_RS22880	GCF_900109375.1	Aquimarina amphilecti	51235	52467	+	410	0	PAAR_H2	DUF3289	Unknown
WP_089909834.1	BMZ54_RS09635	GCF_900109685.1	Chitinophaga rupis	619147	623262	-	1371	0	PAAR_F	Tox-URI2	DNase toxins
WP_089906543.1	BMZ54_RS02385	GCF_900109685.1	Chitinophaga rupis	619797	623909	+	1370	0	PAAR_F	Tox-URI2	DNase toxins
WP_089920802.1	BMZ54_RS30715	GCF_900109685.1	Chitinophaga rupis	238421	242497	-	1358	0	PAAR_F	Tox-URI2	DNase toxins
WP_074868272.1	BMX80_RS10840	GCF_900109735.1	Pseudomonas hussainii	20342	23911	+	1189	-10	PAAR_A1	DUF2235	Toxins that act on lipids
WP_091211211.1	BMX50_RS14210	GCF_900110105.1	Mucilaginibacter gossypiicola	124879	128436	+	1185	6	PAAR_D1	HNHc	DNase toxins
WP_081202388.1	BMX95_RS33595	GCF_900110245.1	Niastella yeongjuensis	43760	47860	-	1366	0	PAAR_F	Tox-URI2	DNase toxins
WP_081202753.1	BMX95_RS17455	GCF_900110245.1	Niastella yeongjuensis	128494	132591	-	1365	0	PAAR_F	Tox-URI2	DNase toxins
WP_089827830.1	BSG17_RS23570	GCF_900110465.1	Halogranum amylolyticum	16959	20351	+	1130	-7	PAAR_D3	Tox-SHH	DNase toxins
WP_089902126.1	BMW79_RS29905	GCF_900110835.1	Chitinophaga arvensicola	3198332	3202660	-	1442	0	PAAR_F	Tox-URI2	DNase toxins
WP_068006493.1	BMZ51_RS22475	GCF_900110875.1	Pseudovibrio axinellae	8352	8906	-	184	2	PAAR_A1	Tox-ART-HYD1	Protein-modifying toxins
WP_092675726.1	BMX14_RS08855	GCF_900111105.1	Rosenbergiella nectarea	110228	114499	-	1423	15	PAAR_A2	Ntox50	RNase toxins of known fold
WP_090887295.1	BMX11_RS18925	GCF_900111155.1	Pedobacter rhizosphaerae	4335	6308	-	657	0	PAAR_H2	GIY-YIG_SF	Nuclease
WP_093322473.1	BMW37_RS13995	GCF_900111395.1	Thorsellia anophelis DSM 18579	5	691	+	228	-9	PAAR_A2	WHH	DNase toxins
WP_093322431.1	BMW37_RS14015	GCF_900111395.1	Thorsellia anophelis DSM 18579	2748	3086	+	112	-5	PAAR_A2	NUC	DNase toxins
WP_093322435.1	BMW37_RS14025	GCF_900111395.1	Thorsellia anophelis DSM 18579	3663	4730	+	355	-3	PAAR_A2	ParBc	Other toxins that act on nucleic acids
WP_093322443.1	BMW37_RS14040	GCF_900111395.1	Thorsellia anophelis DSM 18579	6988	11592	+	1534	0	PAAR_A2	AHH	DNase toxins
WP_093322455.1	BMW37_RS14070	GCF_900111395.1	Thorsellia anophelis DSM 18579	16312	16635	+	107	6	PAAR_A2	Tox-HNH-EHHH	DNase toxins
WP_089795158.1	BMX24_RS17745	GCF_900111495.1	Chryseobacterium wanjuense	288231	289913	-	560	9	PAAR_H2	DUF2235	Toxins that act on lipids
WP_092477712.1	BMY85_RS07795	GCF_900111595.1	[Clostridium] polysaccharolyticum	121135	122661	+	508	11	PAAR_H1	LHH	DNase toxins
WP_092477714.1	BMY85_RS07805	GCF_900111595.1	[Clostridium] polysaccharolyticum	123237	123851	+	204	13	PAAR_H1	NUC	DNase toxins
WP_092477716.1	BMY85_RS07815	GCF_900111595.1	[Clostridium] polysaccharolyticum	124536	125114	+	192	15	PAAR_H1	AHH	DNase toxins
WP_092477718.1	BMY85_RS07825	GCF_900111595.1	[Clostridium] polysaccharolyticum	125994	126584	+	196	17	PAAR_H1	DNase_NucA_NucB	Predicted RNase toxins with two conserved histidine residues
WP_044407525.1	BM198_RS17045	GCF_900111835.1	Pseudomonas otitidis	188022	188453	+	143	12	PAAR_A2	Tae4	Amidase
WP_074971474.1	BM198_RS17105	GCF_900111835.1	Pseudomonas otitidis	201098	202393	-	431	0	PAAR_A2	Ntox46	Miscellaneous toxins
WP_044407586.1	BM198_RS29350	GCF_900111835.1	Pseudomonas otitidis	210555	211829	+	424	0	PAAR_E2	Tox-GHH2	DNase toxins
WP_083422390.1	BM198_RS29340	GCF_900111835.1	Pseudomonas otitidis	69648	70748	-	366	3	PAAR_H1	OTT_1508_deam	Other toxins that act on nucleic acids
WP_090038546.1	BM119_RS02325	GCF_900111985.1	Clostridium frigidicarnis	43031	45433	-	800	5	PAAR_H2	Tox-SHH	DNase toxins
WP_092894287.1	BM291_RS00885	GCF_900112005.1	Algoriphagus aquimarinus	196590	200672	+	1360	8	PAAR_D2	NUC	DNase toxins
WP_074935571.1	BM246_RS01990	GCF_900112395.1	Algibacter lectus	570365	570823	-	152	6	PAAR_F	WHH	DNase toxins
WP_074935576.1	BM246_RS02025	GCF_900112395.1	Algibacter lectus	574456	578808	-	1450	0	PAAR_F	AHH	DNase toxins
WP_093358453.1	BM295_RS34530	GCF_900112555.1	Saccharopolyspora jiangxiensis	85157	86326	-	389	-8	PAAR_D2	XOO_2897-deam	Other toxins that act on nucleic acids
WP_092561364.1	BM305_RS12615	GCF_900112775.1	[Clostridium] populeti	202656	203402	-	248	-13	PAAR_H2	Toxin-deaminase	Other toxins that act on nucleic acids
WP_092561368.1	BM305_RS12625	GCF_900112775.1	[Clostridium] populeti	204152	205495	-	447	-15	PAAR_H2	Toxin-deaminase	Other toxins that act on nucleic acids
WP_092558895.1	BM305_RS01380	GCF_900112775.1	[Clostridium] populeti	302839	304275	-	478	6	PAAR_H2	NUC	DNase toxins
WP_093920604.1	BM156_RS14440	GCF_900113005.1	Sunxiuqinia elliptica	99699	100976	-	425	7	PAAR_D1	Tox-MPTase3	Peptidase toxins
WP_091014553.1	BM166_RS19940	GCF_900113825.1	Paraburkholderia megapolitana	632218	633927	-	569	0	PAAR_E3	WHH	DNase toxins
WP_091019070.1	BM166_RS29715	GCF_900113825.1	Paraburkholderia megapolitana	189566	193981	-	1471	0	PAAR_A2	Tox-HNH-EHHH	DNase toxins
WP_091020014.1	BM166_RS31875	GCF_900113825.1	Paraburkholderia megapolitana	34197	35516	-	439	0	PAAR_A2	HNHc	DNase toxins
WP_093521577.1	BM231_RS18160	GCF_900114245.1	Pseudovibrio ascidiaceicola	3233	3949	+	238	-2	PAAR_A1	WHH	DNase toxins
WP_082827091.1	BM231_RS18175	GCF_900114245.1	Pseudovibrio ascidiaceicola	5656	5922	+	88	1	PAAR_A1	WHH	DNase toxins
WP_093389495.1	BM252_RS20300	GCF_900114705.1	Rugamonas rubra	56510	61756	+	1748	0	PAAR_E3	DNase_NucA_NucB	Predicted RNase toxins with two conserved histidine residues
WP_083728094.1	BM116_RS14640	GCF_900114765.1	Pseudomonas pachastrellae	29981	31864	+	627	0	PAAR_B	DUF2235	Toxins that act on lipids
WP_090666260.1	BMZ07_RS02080	GCF_900114795.1	Nitrosomonas nitrosa	72677	74344	+	555	-6	PAAR_H3	YkuD_like	Peptidase toxins
WP_090666263.1	BMZ07_RS02085	GCF_900114795.1	Nitrosomonas nitrosa	74611	75912	+	433	-5	PAAR_H3	M35_like	Peptidase
WP_092876953.1	BM191_RS08035	GCF_900115045.1	Izhakiella capsodis	115821	120140	-	1439	1	PAAR_E3	RES	Predicted metal-independent RNase toxins
WP_092876955.1	BM191_RS08040	GCF_900115045.1	Izhakiella capsodis	120133	120495	-	120	0	PAAR_E3	Tox-GHH2	DNase toxins
WP_074797103.1	BMZ14_RS09805	GCF_900115125.1	Nitrosospira briensis	27020	27490	+	156	-9	PAAR_E2	Tae4	Amidase
WP_074797110.1	BMZ14_RS09850	GCF_900115125.1	Nitrosospira briensis	35281	39321	+	1346	0	PAAR_E2	Tox-HNH-EHHH	DNase toxins
WP_092518558.1	BM135_RS05290	GCF_900115195.1	Xenorhabdus japonica	81410	81766	+	118	0	PAAR_E3	Tox-GHH2	DNase toxins
WP_092518602.1	BM135_RS05295	GCF_900115195.1	Xenorhabdus japonica	82074	86330	+	1418	1	PAAR_E3	Ntox21	RNase toxins of known fold
WP_092519571.1	BM135_RS09810	GCF_900115195.1	Xenorhabdus japonica	2996	7384	+	1462	0	PAAR_A2	MafB19-deam	Other toxins that act on nucleic acids
WP_092519575.1	BM135_RS09835	GCF_900115195.1	Xenorhabdus japonica	9922	10302	+	126	5	PAAR_A2	Tox-SHH	DNase toxins
WP_092517844.1	BM135_RS03445	GCF_900115195.1	Xenorhabdus japonica	49184	49540	+	118	0	PAAR_E3	Tox-GHH2	DNase toxins
WP_092517846.1	BM135_RS03450	GCF_900115195.1	Xenorhabdus japonica	49553	54097	+	1514	1	PAAR_E3	Ntox21	RNase toxins of known fold
WP_092517867.1	BM135_RS03525	GCF_900115195.1	Xenorhabdus japonica	67147	67515	+	122	16	PAAR_E3	Ntox17	Predicted metal-independent RNase toxins
WP_092521301.1	BM135_RS15570	GCF_900115195.1	Xenorhabdus japonica	2323	2811	-	162	4	PAAR_E3	Ntox15	Predicted metal-independent RNase toxins
WP_092521305.1	BM135_RS15580	GCF_900115195.1	Xenorhabdus japonica	3511	4251	-	246	2	PAAR_E3	Ntox15	Predicted metal-independent RNase toxins
WP_092521309.1	BM135_RS15590	GCF_900115195.1	Xenorhabdus japonica	4840	5202	-	120	0	PAAR_E3	Tox-GHH2	DNase toxins
WP_092519788.1	BM135_RS11065	GCF_900115195.1	Xenorhabdus japonica	33592	38019	+	1475	0	PAAR_A2	MafB19-deam	Other toxins that act on nucleic acids
WP_074924847.1	BM082_RS00605	GCF_900115495.1	Enterovibrio norvegicus DSM 15893	149243	151027	+	594	-6	PAAR_H3	Tox-WTIP	Pore-forming toxins
WP_074924860.1	BM082_RS00670	GCF_900115495.1	Enterovibrio norvegicus DSM 15893	166183	167541	+	452	7	PAAR_H3	Ntox16	Predicted metal-independent RNase toxins
WP_017012032.1	BM082_RS08035	GCF_900115495.1	Enterovibrio norvegicus DSM 15893	40572	41432	+	286	-5	PAAR_D1	WHH	DNase toxins
WP_092011829.1	BM179_RS02940	GCF_900115665.1	Pseudarcicella hirudinis	691467	694877	-	1136	14	PAAR_D1	HNHc	DNase toxins
WP_092433188.1	BM297_RS15780	GCF_900115715.1	Pseudomonas sagittaria	85160	87094	+	644	0	PAAR_B	DUF2235	Toxins that act on lipids
WP_090653932.1	BM015_RS01875	GCF_900115755.1	Parafilimonas terrae	440417	444493	-	1358	0	PAAR_F	Tox-URI2	DNase toxins
WP_090662049.1	BM015_RS17830	GCF_900115755.1	Parafilimonas terrae	100192	101163	-	323	10	PAAR_D1	YkuD_like	Peptidase toxins
WP_090511903.1	BM395_RS11305	GCF_900116605.1	Pseudomonas marincola	71810	72904	-	364	0	PAAR_B	Ntox44	Predicted metal-independent RNase toxins
WP_090510531.1	BM395_RS08320	GCF_900116605.1	Pseudomonas marincola	102280	103374	+	364	0	PAAR_B	Ntox44	Predicted metal-independent RNase toxins
WP_092551680.1	BM329_RS08525	GCF_900116635.1	Xenorhabdus koppenhoeferi	35857	38013	+	718	-4	PAAR_E1	Ntox50	RNase toxins of known fold
WP_092553450.1	BM329_RS12010	GCF_900116635.1	Xenorhabdus koppenhoeferi	17378	21589	-	1403	1	PAAR_E3	Ntox21	RNase toxins of known fold
WP_092553453.1	BM329_RS12015	GCF_900116635.1	Xenorhabdus koppenhoeferi	21579	21935	-	118	0	PAAR_E3	Tox-GHH2	DNase toxins
WP_072356545.1	BT118_RS00325	GCF_900119105.1	Chitinophaga sancti	68312	71569	-	1085	5	PAAR_D1	Tox-SHH	DNase toxins
WP_072363756.1	BT118_RS23620	GCF_900119105.1	Chitinophaga sancti	149728	151128	+	466	-3	PAAR_H2	DUF3289	Unknown
WP_072317622.1	BT112_RS12005	GCF_900119185.1	Sinomicrobium oceani	104727	106178	+	483	-3	PAAR_H2	DUF2235	Toxins that act on lipids
WP_083564781.1	BT112_RS03755	GCF_900119185.1	Sinomicrobium oceani	182742	184226	-	494	0	PAAR_H2	DUF3289	Unknown
WP_072428708.1	BT173_RS11010	GCF_900119825.1	Chitinimonas taiwanensis DSM 18899	67504	67896	-	130	4	PAAR_E3	Tox-GHH2	DNase toxins
WP_072428711.1	BT173_RS11025	GCF_900119825.1	Chitinimonas taiwanensis DSM 18899	69706	70689	-	327	1	PAAR_E3	Ntox15	Predicted metal-independent RNase toxins
WP_072428712.1	BT173_RS11030	GCF_900119825.1	Chitinimonas taiwanensis DSM 18899	70686	71042	-	118	0	PAAR_E3	Tox-GHH2	DNase toxins
WP_072964129.1	BUA89_RS22175	GCF_900129245.1	Chryseobacterium arachidis	32575	33504	-	309	-5	PAAR_H2	DUF3289	Unknown
WP_073061374.1	BUB16_RS07020	GCF_900129315.1	Aliifodinibius roseus	64873	69765	-	1630	8	PAAR_D2	HNHc	DNase toxins
WP_084138335.1	BUB30_RS24020	GCF_900129725.1	Chryseolinea serpens	986069	987904	+	611	10	PAAR_D1	M35_like	Peptidase
WP_073139154.1	BUB30_RS24025	GCF_900129725.1	Chryseolinea serpens	987933	989585	+	550	11	PAAR_D1	M35_like	Peptidase
WP_074226039.1	BUR11_RS16355	GCF_900129785.1	Algoriphagus halophilus	1033239	1037186	-	1315	7	PAAR_D2	NUC	DNase toxins
WP_073603234.1	VA7868_RS07660	GCF_900130105.1	Vibrio aerogenes CECT 7868	171893	172576	-	227	-13	PAAR_D1	Ntox44	Predicted metal-independent RNase toxins
WP_084193176.1	VA7868_RS23665	GCF_900130105.1	Vibrio aerogenes CECT 7868	204979	206124	-	381	0	PAAR_A1	HNHc	DNase toxins
WP_073603875.1	VA7868_RS11185	GCF_900130105.1	Vibrio aerogenes CECT 7868	83080	88422	-	1780	0	PAAR_F	AHH	DNase toxins
WP_073606195.1	VA7868_RS23415	GCF_900130105.1	Vibrio aerogenes CECT 7868	14531	15190	+	219	1	PAAR_A1	TseH	Amidase
WP_072928053.1	BQ7994_RS07835	GCF_900130115.1	Nissabacter archeti	91283	92971	-	562	0	PAAR_G	COG5529	Pyocin large subunit
WP_073165697.1	BUC07_RS03590	GCF_900141875.1	Tangfeifania diversioriginum	61222	65736	+	1504	6	PAAR_D1	NUC	DNase toxins
WP_073151863.1	BUC03_RS11095	GCF_900141885.1	Mesonia phycicola	29168	30607	-	479	-3	PAAR_H2	DUF2235	Toxins that act on lipids
WP_073449942.1	BUE40_RS12330	GCF_900141925.1	Pseudomonas zeshuii	115095	119285	-	1396	0	PAAR_A2	AHH	DNase toxins
WP_073311078.1	BUC09_RS09885	GCF_900142035.1	Flavobacterium terrae	419817	422600	-	927	1	PAAR_H2	NLPC_P60	Peptidase toxins
WP_074257879.1	BUR94_RS18315	GCF_900142295.1	Oceanicola litoreus	83881	85140	+	419	0	PAAR_A2	WHH	DNase toxins
WP_074255727.1	BUR94_RS08175	GCF_900142295.1	Oceanicola litoreus	1644775	1645779	+	334	0	PAAR_D2	Peptidase_M91	Peptidase toxins
WP_072796315.1	BUA49_RS06115	GCF_900142385.1	Marinobacter antarcticus	1312613	1314109	+	498	0	PAAR_A1	halocin_C8_dom	Halocin
WP_084549187.1	BUE15_RS21395	GCF_900142395.1	Hymenobacter psychrotolerans DSM 18569	33487	35112	+	541	0	PAAR_H2	GH-E	DNase toxins
WP_084549188.1	BUE15_RS21400	GCF_900142395.1	Hymenobacter psychrotolerans DSM 18569	35726	36457	+	243	2	PAAR_H2	GIY-YIG_SF	Nuclease
WP_073288497.1	BUE15_RS19020	GCF_900142395.1	Hymenobacter psychrotolerans DSM 18569	37211	38392	+	393	4	PAAR_H2	AHH	DNase toxins
WP_073288732.1	BUE15_RS19625	GCF_900142395.1	Hymenobacter psychrotolerans DSM 18569	1783	3180	-	465	1	PAAR_H2	DUF2235	Toxins that act on lipids
WP_073288741.1	BUE15_RS19655	GCF_900142395.1	Hymenobacter psychrotolerans DSM 18569	8117	8647	-	176	-5	PAAR_H2	VRR_NUC	Nuclease
WP_072789485.1	BUA36_RS26655	GCF_900143065.1	Duganella sacchari	56867	57511	-	214	1	PAAR_G	Tae4	Amidase
WP_073093312.1	BUB19_RS05360	GCF_900143075.1	Cyclobacterium lianum	58454	62083	-	1209	7	PAAR_D1	HNHc	DNase toxins
WP_074232330.1	BUR17_RS20345	GCF_900143185.1	Chryseobacterium scophthalmum	24346	25599	-	417	0	PAAR_H2	Abhydrolase	Toxins that act on lipids
WP_074229389.1	BUR17_RS05835	GCF_900143185.1	Chryseobacterium scophthalmum	1282272	1282781	-	169	14	PAAR_D1	AHH	DNase toxins
WP_084550432.1	BUR17_RS20560	GCF_900143185.1	Chryseobacterium scophthalmum	1283845	1284597	-	250	12	PAAR_D1	AHH	DNase toxins
WP_074229393.1	BUR17_RS05855	GCF_900143185.1	Chryseobacterium scophthalmum	1285352	1289239	-	1295	10	PAAR_D1	AHH	DNase toxins
WP_074229420.1	BUR17_RS05995	GCF_900143185.1	Chryseobacterium scophthalmum	1327250	1327639	-	129	-18	PAAR_D1	Tox-HDC	Peptidase toxins
WP_072696812.1	BT999_RS05710	GCF_900143255.1	Desulfovibrio litoralis DSM 11393	199318	199923	+	201	1	PAAR_G	Tae4	Amidase
WP_073571621.1	BUF13_RS10005	GCF_900148515.1	Algoriphagus zhangzhouensis	933440	937030	-	1196	8	PAAR_D2	HNHc	DNase toxins
WP_086953227.1	XIS1_RS02150	GCF_900155355.1	Xenorhabdus innexi	555895	560427	-	1510	1	PAAR_E3	Ntox21	RNase toxins of known fold
WP_086953228.1	XIS1_RS02155	GCF_900155355.1	Xenorhabdus innexi	560417	560773	-	118	0	PAAR_E3	Tox-GHH2	DNase toxins
WP_086954649.1	XIS1_RS10180	GCF_900155355.1	Xenorhabdus innexi	2325961	2326305	-	114	9	PAAR_A2	LHH	DNase toxins
WP_086954656.1	XIS1_RS10225	GCF_900155355.1	Xenorhabdus innexi	2333250	2337887	-	1545	0	PAAR_A2	MafB19-deam	Other toxins that act on nucleic acids
WP_086955511.1	XIS1_RS15200	GCF_900155355.1	Xenorhabdus innexi	3392542	3392898	+	118	0	PAAR_E3	Tox-GHH2	DNase toxins
WP_086955643.1	XIS1_RS15655	GCF_900155355.1	Xenorhabdus innexi	3482138	3486526	-	1462	1	PAAR_E3	Ntox21	RNase toxins of known fold
WP_086955645.1	XIS1_RS15660	GCF_900155355.1	Xenorhabdus innexi	3486761	3487117	-	118	0	PAAR_E3	Tox-GHH2	DNase toxins
WP_086955710.1	XIS1_RS15880	GCF_900155355.1	Xenorhabdus innexi	3525003	3530726	-	1907	5	PAAR_A2	NUC	DNase toxins
WP_086956270.1	XIS1_RS18625	GCF_900155355.1	Xenorhabdus innexi	4135371	4136054	+	227	-2	PAAR_G	Tox-REase-5	DNase toxins
WP_076556049.1	BW928_RS09800	GCF_900156515.1	Moraxella cuniculi DSM 21768	16823	17077	-	84	16	PAAR_E3	Tox-SHH	DNase toxins
WP_078309923.1	BW928_RS09815	GCF_900156515.1	Moraxella cuniculi DSM 21768	18161	18835	-	224	13	PAAR_E3	Cytotoxic	Predicted metal-independent RNase toxins
WP_078309929.1	BW928_RS09825	GCF_900156515.1	Moraxella cuniculi DSM 21768	19387	20010	-	207	11	PAAR_E3	AHH	DNase toxins
WP_078309949.1	BW928_RS09850	GCF_900156515.1	Moraxella cuniculi DSM 21768	21722	22561	-	279	7	PAAR_E3	ParBc	Other toxins that act on nucleic acids
WP_078309933.1	BW928_RS09865	GCF_900156515.1	Moraxella cuniculi DSM 21768	23531	24100	-	189	4	PAAR_E3	Cytotoxic	Predicted metal-independent RNase toxins
WP_078309935.1	BW928_RS09875	GCF_900156515.1	Moraxella cuniculi DSM 21768	24577	25425	-	282	2	PAAR_E3	LHH	DNase toxins
WP_076556064.1	BW928_RS09885	GCF_900156515.1	Moraxella cuniculi DSM 21768	26078	31294	-	1738	0	PAAR_E3	LHH	DNase toxins
WP_076555881.1	BW928_RS08920	GCF_900156515.1	Moraxella cuniculi DSM 21768	50337	51968	-	543	4	PAAR_E3	LHH	DNase toxins
WP_076555884.1	BW928_RS08935	GCF_900156515.1	Moraxella cuniculi DSM 21768	53952	54908	-	318	1	PAAR_E3	COG5529	Pyocin large subunit
WP_076555885.1	BW928_RS08940	GCF_900156515.1	Moraxella cuniculi DSM 21768	54914	55267	-	117	0	PAAR_E3	Tox-GHH2	DNase toxins
WP_076485827.1	BW967_RS14585	GCF_900156655.1	Rhodobacter aestuarii	92735	93808	+	357	0	PAAR_E2	Tox-GHH2	DNase toxins
WP_076374975.1	BXA02_RS01450	GCF_900156765.1	Filimonas lacunae	395825	400201	-	1458	0	PAAR_F	XOO_2897-deam	Other toxins that act on nucleic acids
WP_084203035.1	BW985_RS09050	GCF_900156835.1	Paracoccus saliphilus	86583	91343	-	1586	0	PAAR_A2	HNHc	DNase toxins
WP_077530136.1	BN1004_RS08175	GCF_900162675.1	Halomonas utahensis	845605	846387	+	260	-18	PAAR_D1	AHH	DNase toxins
WP_087143687.1	CRENPOLYSF2_RS09360	GCF_900163755.1	Crenothrix polyspora	7624	8721	-	365	0	PAAR_E2	Tox-GHH2	DNase toxins
WP_078670696.1	B5D63_RS20410	GCF_900167135.1	Chitinophaga eiseniae	350311	354453	-	1380	0	PAAR_F	Tox-URI2	DNase toxins
WP_078668624.1	B5D63_RS09680	GCF_900167135.1	Chitinophaga eiseniae	21797	25909	-	1370	0	PAAR_F	Tox-URI2	DNase toxins
WP_078668940.1	B5D63_RS11430	GCF_900167135.1	Chitinophaga eiseniae	469924	473088	+	1054	0	PAAR_H2	Peptidase_M23	Peptidase toxins
WP_078754688.1	B5D35_RS22700	GCF_900167155.1	Enterovibrio nigricans DSM 22720	1583	2335	-	250	1	PAAR_E2	AHH	DNase toxins
WP_078810238.1	B5D41_RS08675	GCF_900167185.1	Selenihalanaerobacter shriftii	26130	28562	+	810	7	PAAR_H1	Tox-REase-5	DNase toxins
WP_085230767.1	B9N91_RS28630	GCF_900177465.1	Paraburkholderia caryophylli	36101	40423	-	1440	0	PAAR_A2	AHH	DNase toxins
WP_085230391.1	B9N91_RS26945	GCF_900177465.1	Paraburkholderia caryophylli	127667	128299	-	210	6	PAAR_A2	VIP2	Protein-modifying toxins
WP_085230395.1	B9N91_RS26975	GCF_900177465.1	Paraburkholderia caryophylli	131325	135905	-	1526	0	PAAR_A2	Tox-GHH	DNase toxins
WP_085228408.1	B9N91_RS16650	GCF_900177465.1	Paraburkholderia caryophylli	52008	52757	-	249	1	PAAR_G	VRR_NUC	Nuclease
WP_087481803.1	VIM7927_RS15255	GCF_900184095.1	Vibrio mangrovi	172017	172820	-	267	1	PAAR_A1	Ntox44	Predicted metal-independent RNase toxins
WP_089370623.1	CHB80_RS06715	GCF_900188275.1	Dokdonia pacifica	1484038	1488315	-	1425	13	PAAR_D1	NUC	DNase toxins
WP_088823731.1	CFY84_RS07825	GCF_900197575.1	Acinetobacter apis	269670	274352	-	1560	2	PAAR_G	YwqJ-deaminase	Other toxins that act on nucleic acids
