# Supplementary material for: PAAR Proteins Are Versatile Clips That Enrich the Antimicrobial Weapon Arsenals of Prokaryotes
Source: mSystems. 2021 Dec 7;6(6):e00953-21. doi: 10.1128/mSystems.00953-21 (PMC8651086; doi:10.1128/mSystems.00953-21)
Supplement: DATA SET S3 [file msystems.00953-21-sd003.xlsx]

## Sheet: Sheet1
OTU ID	Identity	Assembly accession	Organism name	Group	SubGroup	PAAR copies	Sequences	Samples	EMPO_3	Aerosol (non-saline)	Animal corpus	Animal distal gut	Animal proximal gut	Animal secretion	Animal surface	Hypersaline (saline)	Plant corpus	Plant rhizosphere	Plant surface	Sediment (non-saline)	Sediment (saline)	Soil (non-saline)	Surface (non-saline)	Surface (saline)	Water (non-saline)	Water (saline)
1	100	GCF_002115725.1	Marivita cryptomonadis	Proteobacteria	Alphaproteobacteria	1	383595	2563	16	2996	8970	770	69	30558	232612		117	6983	60	73	80	9499	32005	2	49967	8834
2	100	GCF_900185885.1	Enterobacter kobei	Proteobacteria	Gammaproteobacteria	1	357379	2238	16	1135	73684	143854	15026	49790	29591		860	1257	26	7	4	7253	25696	4080	3849	1267
3	100	GCF_900111105.1	Rosenbergiella nectarea	Proteobacteria	Gammaproteobacteria	3	348793	1951	17	973	18782	168828	89142	12806	24230	1	599	84	4932	3	583	4928	21868	5	911	118
4	100	GCF_900108595.1	Pseudomonas fuscovaginae	Proteobacteria	Gammaproteobacteria	3	211483	2218	16	144	550	31408	123	2036	89544		11	2584	1371	2430	1901	35095	6074	8428	28587	1197
5	100	GCF_900096955.1	Acinetobacter boissieri	Proteobacteria	Gammaproteobacteria	1	201133	1267	15	1158	3184	7601	56	14478	136013		83	210	43	1	15	717	30268		2172	5134
6	100	GCF_000599985.1	Gilliamella apicola	Proteobacteria	Gammaproteobacteria	8	194768	285	6		190552			4158	47		1		3			7
7	100	GCF_900096895.1	Acinetobacter kookii	Proteobacteria	Gammaproteobacteria	1	185538	1811	17	1206	452	2645	250	27630	83427	57	86	55	126	1146	1075	3277	56043	5	1574	6484
8	100	GCF_000600005.1	Snodgrassella alvi wkB2	Proteobacteria	Betaproteobacteria	4	183846	276	6		180676	2	1	3149	14							4
9	100	GCF_900115045.1	Izhakiella capsodis	Proteobacteria	Gammaproteobacteria	3	183583	984	14	2476	38798	36450	498	4791	87288		871	421	32			4591	5818	7	1526	16
10	97.78	GCF_000255455.1	Aquimarina agarilytica ZC1	FCB group	Bacteroidetes/Chlorobi group	1	153579	1051	11		9	779	1734	8	4				150248			133	187	179	170	128
11	100	GCF_000812665.2	Halocynthiibacter arcticus	Proteobacteria	Alphaproteobacteria	1	151808	1514	14	8		336	763	18	48			1	43462	5	2043	126	180	797	463	103558
12	100	GCF_001955715.1	Rhodoferax saidenbachensis	Proteobacteria	Betaproteobacteria	1	116630	1458	16	4	23	7	1	18	7710		1	156	112	4470	2933	14092	12419	1866	72239	579
13	100	GCF_000800615.1	Pseudomonas putida	Proteobacteria	Gammaproteobacteria	5	105417	1091	14	1250	2081	2077	82	34585	45922		4739	225	3	4		1034	8830		4374	211
14	100	GCF_001998905.1	Rodentibacter heylii	Proteobacteria	Gammaproteobacteria	1	97197	1019	13	477	29	83		66381	8988		1	18	19	4		23	21167		2	5
15	100	GCF_900100495.1	Pseudomonas benzenivorans	Proteobacteria	Gammaproteobacteria	2	86558	1636	16	566	24415	6796	260	4399	33283		3	2538	93	74	41	2618	8016	1609	1596	251
16	100	GCF_000807275.1	Frischella perrara	Proteobacteria	Gammaproteobacteria	9	81378	193	4		78221			3155	1							1
17	100	GCF_000009925.1	Bacteroides fragilis YCH46	FCB group	Bacteroidetes/Chlorobi group	4	67152	439	11	173	1234	50443	12179	434	1700		423					127	429		9	1
18	95.56	GCF_001697225.1	Immundisolibacter cernigliae	Proteobacteria	Gammaproteobacteria	1	62926	492	5			257	377						62249			12	31
19	100	GCF_001484935.1	Acinetobacter johnsonii XBB1	Proteobacteria	Gammaproteobacteria	1	61809	942	16	268	10	369	129	15153	13621		253	27	30	42	625	101	27829	1	322	3029
20	100	GCF_001644025.1	Methylomonas koyamae	Proteobacteria	Gammaproteobacteria	2	61065	487	9	10				2	1					1	11	12		5	6	61017
21	100	GCF_000948975.1	Thalassomonas actiniarum	Proteobacteria	Gammaproteobacteria	6	59914	269	4										368		4697				1	54848
22	100	GCF_000153185.1	Reinekea blandensis MED297	Proteobacteria	Gammaproteobacteria	2	57602	580	11	3				23	23				2	15	91	85	49	798	121	56392
23	100	GCF_000191145.1	Acinetobacter pittii PHEA-2	Proteobacteria	Gammaproteobacteria	1	53169	887	16	301	5	834	3121	13368	20758		78	65	96	2	25	933	1976	286	11029	292
24	100	GCF_002073715.2	Neisseria sicca	Proteobacteria	Betaproteobacteria	2	51749	921	16	395	388	1183	55	29084	15719		1	2	7	15	334	83	4475	1	2	5
25	98.89	GCF_000427385.1	Methylocaldum szegediense O-12	Proteobacteria	Gammaproteobacteria	2	49329	1242	14		2	471	1	22	2372			430	15	1233	4962	1512	967	146	3226	33970
26	100	GCF_001955715.1	Rhodoferax saidenbachensis	Proteobacteria	Betaproteobacteria	1	46439	575	14	3	61	45		6	310			267	38	931	114	2850	25660	8	16141	5
27	100	GCF_900112225.1	Massilia yuzhufengensis	Proteobacteria	Betaproteobacteria	4	43655	1089	14	1324	9	6156	18	2972	4974		515	159	70	34		5442	4150		17824	8
28	100	GCF_900115125.1	Nitrosospira briensis	Proteobacteria	Betaproteobacteria	1	42693	1686	13	41		92		111	108			8671	59	8007	1032	20177	1925	79	2316	75
29	100	GCF_000219605.1	Pseudomonas stutzeri	Proteobacteria	Gammaproteobacteria	1	42548	839	15	1195	1092	325	10	8661	6284			3264	4	1	2	379	11505	6583	902	2341
30	100	GCF_001650695.1	Chloroflexus islandicus	Terrabacteria group	Chloroflexi	1	41600	226	1														41600
31	100	GCF_000400735.1	Acinetobacter tandoii DSM 14970 = CIP 107469	Proteobacteria	Gammaproteobacteria	1	40107	512	14	998	13	771	37	342	32864		575	108	14			1630	1392	222	1028	113
32	100	GCF_000764185.1	Colwellia psychrerythraea	Proteobacteria	Gammaproteobacteria	1	39152	651	10	2				12	2				168		31903	2	3	48	18	6994
33	100	GCF_001484765.1	[Erwinia] teleogrylli	Proteobacteria	Gammaproteobacteria	6	38154	189	12	123	1378	10820	5237	3752	16430		81	11			4	164	134		20
34	100	GCF_900114705.1	Rugamonas rubra	Proteobacteria	Gammaproteobacteria	8	38094	941	15	2093	24	8054	2	1480	7477		530	194	18	1		6936	1196	3	10074	12
35	100	GCF_002215135.1	Vibrio vulnificus	Proteobacteria	Gammaproteobacteria	3	37282	346	16	19	426	120	9	386	33140	2	2	14	704	7	35	51	723		70	1574
36	100	GCF_900114705.1	Rugamonas rubra	Proteobacteria	Gammaproteobacteria	8	34350	1740	16	435	135	490	24	5061	4358		145	3622	12	658	51	8836	4340	32	5922	229
37	100	GCF_900103165.1	Nitrosospira multiformis	Proteobacteria	Betaproteobacteria	2	32802	533	11	17				21	87		1	2	257		8		71	461	31726	151
38	97.78	GCF_900106985.1	Hydrobacter penzbergensis	FCB group	Bacteroidetes/Chlorobi group	1	32619	779	14	80	3	1		50	286			5	234	245	24	14	256	319	30917	185
39	100	GCF_900130115.1	Nissabacter archeti	Proteobacteria	Gammaproteobacteria	3	31655	404	14	62	13	2442	29	348	3811		8	15			26	14710	8654	32	1420	85
40	100	GCF_900115105.1	Yoonia tamlensis	Proteobacteria	Alphaproteobacteria	1	31171	270	8			25	32	2	7				30926		5		120		54
41	100	GCF_000739935.1	Agrobacterium rubi TR3 = NBRC 13261	Proteobacteria	Alphaproteobacteria	3	29801	1974	16	1634	61	2743	132	1387	7331		942	5837	23	44	12	1335	5150	758	1741	671
42	100	GCF_900115665.1	Pseudarcicella hirudinis	FCB group	Bacteroidetes/Chlorobi group	1	29653	711	14	8	1	2		78	2562			6	149	70	2	4	239	595	25300	637
43	100	GCF_000599985.1	Gilliamella apicola	Proteobacteria	Gammaproteobacteria	8	24723	25	2		13			24710
44	100	GCF_001447195.1	Aquabacterium parvum	Proteobacteria	Betaproteobacteria	8	23745	659	16	273	849	670	28	142	16744		35	501	16	1038	140	459	625	35	2103	87
45	97.78	GCF_001953305.1	Cnuella takakiae	FCB group	Bacteroidetes/Chlorobi group	1	23669	1238	14	23	21			369	110		4	2797	32	511	108	18457	1103	11	122	1
46	100	GCF_002078015.1	Niastella populi	FCB group	Bacteroidetes/Chlorobi group	6	23052	1647	14	7		99		179	243		14	5541	13	5525	542	5346	3764	150	1468	161
47	100	GCF_002197665.1	Sphingomonas mucosissima	Proteobacteria	Alphaproteobacteria	2	22048	1688	16	854	125	587	7	1420	2311		149	1137	92	168	3	2280	3046	8	1635	8226
48	100	GCF_001742225.1	Novosphingobium resinovorum	Proteobacteria	Alphaproteobacteria	1	21487	939	15	113	32	2074	12	589	3216		350	12415	8		1346	208	733	1	368	22
49	98.89	GCF_000970345.1	Robbsia andropogonis	Proteobacteria	Betaproteobacteria	9	21247	446	11		1			4	34			8		13290	12	1234	5712	17	930	5
50	100	GCF_900102625.1	Acidovorax valerianellae	Proteobacteria	Betaproteobacteria	5	19716	1176	16	114	4	126	4	674	884		7	1203	7	6162	528	1966	4149	99	3774	15
51	100	GCF_000953735.1	Moritella viscosa	Proteobacteria	Gammaproteobacteria	3	19653	234	9		380				38				4		353	13	2	3204	1	15658
52	97.78	GCF_900115125.1	Nitrosospira briensis	Proteobacteria	Betaproteobacteria	1	19077	710	9			3						1064		11105	51	5642	882	17	278	35
53	100	GCF_900142735.1	Flavobacterium saccharophilum	FCB group	Bacteroidetes/Chlorobi group	1	18910	965	16	10	1	1516	6	1235	4583		1	592	24	171	5	1280	1175	578	7192	541
54	98.89	GCF_002078015.1	Niastella populi	FCB group	Bacteroidetes/Chlorobi group	6	18897	1331	14	3		7		37	385		2	4305	4	4036	152	5763	2097	29	2050	27
55	100	GCF_000014705.1	Shewanella frigidimarina NCIMB 400	Proteobacteria	Gammaproteobacteria	1	18593	143	7	33				31	1							264	41		1	18222
56	100	GCF_000195275.1	Treponema succinifaciens DSM 2489	Spirochaetes	Spirochaetia	4	18309	182	5	22		13675	4609	2	1
57	100	GCF_002095575.1	Pantoea septica	Proteobacteria	Gammaproteobacteria	1	17952	347	12	199	255	5219	376	9209	1596		2	234	75			65	713		9
58	100	GCF_000012845.1	Parabacteroides distasonis ATCC 8503	FCB group	Bacteroidetes/Chlorobi group	1	17762	532	13	253	355	11641	2639	644	1834		61		4		2	3	319		3	4
59	100	GCF_900129235.1	Litoreibacter ascidiaceicola	Proteobacteria	Alphaproteobacteria	1	17602	530	11		1	14	66	4	19				6752		86	18	38	3657		6947
60	100	GCF_001077885.1	Photobacterium swingsii	Proteobacteria	Gammaproteobacteria	2	17598	348	11		798	8	8	13508	2568			9	43		31		475	16		134
61	98.89	GCF_900129235.1	Litoreibacter ascidiaceicola	Proteobacteria	Alphaproteobacteria	1	16599	287	6			259	616	2					15713			6	3
62	97.78	GCF_000378105.1	Rubritalea marina DSM 17716	PVC group	Verrucomicrobia	1	16090	349	8			92	430		134				15370	6	5	52		1
63	97.78	GCF_000024005.1	Chitinophaga pinensis DSM 2588	FCB group	Bacteroidetes/Chlorobi group	5	16020	963	14	85	52	30		31	106		2	1930	24	122	165	13272	124		30	47
64	100	GCF_000018665.1	Delftia acidovorans SPH-1	Proteobacteria	Betaproteobacteria	2	15661	587	16	109	304	336	14	228	2124		242	968	47	1	2692	290	2155	320	5719	112
65	100	GCF_900167055.1	Lysobacter spongiicola DSM 21749	Proteobacteria	Gammaproteobacteria	3	15581	1431	16	255	82	1223	1	2231	3185		125	1799	17	717	80	4089	967	57	698	55
66	100	GCF_900109375.1	Aquimarina amphilecti	FCB group	Bacteroidetes/Chlorobi group	3	15296	356	8			21	33	8	2				15178			7	30	17
67	100	GCF_000008025.1	Wolbachia endosymbiont of Drosophila melanogaster	Proteobacteria	Alphaproteobacteria	2	15201	6	3					15194	2		5
68	100	GCF_900113035.1	Acidovorax wautersii	Proteobacteria	Betaproteobacteria	1	15081	726	14	19		182		2066	991		102	2766	3	405	1467	1314	954	10	4774	28
69	100	GCF_002205845.1	Pelomonas puraquae	Proteobacteria	Betaproteobacteria	1	14923	718	16	997	40	106	47	610	9255		6	952	28	2	23	1157	284	15	755	646
70	100	GCF_000970465.2	Devosia insulae DS-56	Proteobacteria	Alphaproteobacteria	1	14663	1679	15	14	1	284		206	353		78	6587	20	749	54	3901	1215	5	1162	34
71	100	GCF_900108595.1	Pseudomonas fuscovaginae	Proteobacteria	Gammaproteobacteria	3	14542	608	14	236	67	2072	34	1408	6243		28	1089	14			1010	550	1380	376	35
72	100	GCF_001877035.1	Clostridium estertheticum subsp. estertheticum	Terrabacteria group	Firmicutes	4	14347	1038	14	7		157	1	49	225			44	30	658	417	4569	329	33	7815	13
73	100	GCF_900142035.1	Flavobacterium terrae	FCB group	Bacteroidetes/Chlorobi group	1	14308	151	9	3		2		6	13962			41		1		65	19		209
74	100	GCF_000723165.1	Janthinobacterium agaricidamnosum NBRC 102515 = DSM 9628	Proteobacteria	Betaproteobacteria	6	14140	478	15	118	37	564	41	2796	2862		4	31	3	1678		1654	1993	34	2087	238
75	98.89	GCF_000800615.1	Pseudomonas putida	Proteobacteria	Gammaproteobacteria	5	13870	38	4										14		14		1		13841
76	98.89	GCF_000379805.1	Lewinella cohaerens DSM 23179	FCB group	Bacteroidetes/Chlorobi group	2	13810	84	8					18	3				649		14		35	13	13035	43
77	100	GCF_002174125.1	Acinetobacter populi	Proteobacteria	Gammaproteobacteria	1	13350	435	12	64	261	1752	13	1116	8442		332		29			60	1209		71	1
78	100	GCF_000473225.1	Sedimentitalea nanhaiensis DSM 24252	Proteobacteria	Alphaproteobacteria	1	13165	249	6	3											12733	2	2	413		12
79	100	GCF_000831005.1	Marinobacter salarius	Proteobacteria	Gammaproteobacteria	1	12862	104	5	8								10			66			161		12617
80	98.89	GCF_000023905.1	Leptotrichia buccalis C-1013-b	Fusobacteria	Fusobacteriia	3	12845	654	11	320	7	14	23	10623	1511				1			5	336		4	1
81	100	GCF_001913135.1	Pseudomonas psychrotolerans	Proteobacteria	Gammaproteobacteria	3	12767	437	12	267	49	5107	158	1371	3348		472	49			31	153	1673		89
82	100	GCF_000184745.1	Variovorax paradoxus EPS	Proteobacteria	Betaproteobacteria	7	12659	784	15	324	16	222	1	1045	2956		29	1439	9	7	49	688	4153		1210	511
83	100	GCF_900129475.1	Tenacibaculum mesophilum	FCB group	Bacteroidetes/Chlorobi group	3	12351	496	10		3	3			2475				2046	5	214		3	178	56	7368
84	100	GCF_900089455.2	Orrella dioscoreae	Proteobacteria	Betaproteobacteria	4	12131	309	15	14		566	3	47	169	4447	8	557		4	11	187	25	163	5676	254
85	100	GCF_000816495.1	Acinetobacter harbinensis	Proteobacteria	Gammaproteobacteria	1	12021	378	14	59	2	932	4	339	8151				17	7	204	226	438	3	1611	28
86	100	GCF_001449115.1	Terracidiphilus gabretensis	Acidobacteria	Acidobacteriia	2	11973	752	13			31	1	41	22		12	1498	38	184	709	8579	46		214	598
87	100	GCF_001700965.1	Stenotrophomonas nitritireducens	Proteobacteria	Gammaproteobacteria	3	11917	412	12	426	5	1865		254	509		25		33	1		642	8080		64	13
88	100	GCF_000092025.1	Agrobacterium fabrum str. C58	Proteobacteria	Alphaproteobacteria	2	11703	777	16	48	244	2015	150	1362	2963		19	615	19	6	1	149	3555	145	363	49
89	100	GCF_000196615.1	Erwinia billingiae Eb661	Proteobacteria	Gammaproteobacteria	4	11655	104	11	16	2	113		1035	9491			2				11	292	19	671	3
90	100	GCF_001558695.1	Paramesorhizobium deserti	Proteobacteria	Alphaproteobacteria	1	11626	444	11	26		5327	10	269	5214			467		2		122	132		56	1
91	100	GCF_001551835.1	Dechloromonas denitrificans	Proteobacteria	Betaproteobacteria	2	11573	536	16	1	3	17	3	56	706		3	3985	23	979	2874	150	404	1091	1270	8
92	98.89	GCF_900112225.1	Massilia yuzhufengensis	Proteobacteria	Betaproteobacteria	4	11514	504	14	462	5	25	2	192	312		182	178		1644	2	2607	1921		3977	5
93	100	GCF_001027285.1	Archangium gephyra	Proteobacteria	delta/epsilon subdivisions	10	11434	1455	15	44		177	18	156	394		17	1444	143	425	174	7529	319	18	335	241
94	100	GCF_002211445.1	Noviherbaspirillum denitrificans	Proteobacteria	Betaproteobacteria	1	11338	615	14	728	9	15		2331	1226		51	20	24		42	941	2707	16	3226	2
95	100	GCF_000770795.1	Lysobacter dokdonensis DS-58	Proteobacteria	Gammaproteobacteria	1	11132	1006	16	474	22	450	12	585	1581		807	633	1	178	6	4114	454	759	1049	7
96	100	GCF_000488255.1	Acinetobacter indicus CIP 110367	Proteobacteria	Gammaproteobacteria	1	11020	246	12	25	4	183	3	237	9186		53	12				243	1063		6	5
97	100	GCF_000264295.1	Rhodanobacter spathiphylli B39	Proteobacteria	Gammaproteobacteria	1	11012	64	8			1			12			28	2	10457		506	3		3
98	98.89	GCF_000284255.1	Rubrivivax gelatinosus IL144	Proteobacteria	Betaproteobacteria	3	10634	463	12			119		48	3			72	46	1760	77	1779	4674	20	1718	318
99	98.89	GCF_000812665.2	Halocynthiibacter arcticus	Proteobacteria	Alphaproteobacteria	1	10464	257	6			39	26	2					10391				1			5
100	100	GCF_000158315.2	Fusobacterium ulcerans ATCC 49185	Fusobacteria	Fusobacteriia	1	10287	155	7			8228	4	1143	199		245					109	359
101	98.89	GCF_001955715.1	Rhodoferax saidenbachensis	Proteobacteria	Betaproteobacteria	1	10278	233	7						311					2056	117	343	4942	12	2497
102	100	GCF_900114705.1	Rugamonas rubra	Proteobacteria	Gammaproteobacteria	8	10060	378	12	2	8	547		493	66			127		616	11	1173	613	3	6401
103	97.78	GCF_000934705.1	Marinobacter excellens HL-55	Proteobacteria	Gammaproteobacteria	3	9824	361	5			202	522						9083			9	8
104	100	GCF_900167975.1	Ohtaekwangia koreensis	FCB group	Bacteroidetes/Chlorobi group	1	9578	572	13	3	55	7		814	145			5892	3	46	19	2131	84		378	1
105	100	GCF_000308295.2	Afipia birgiae 34632	Proteobacteria	Alphaproteobacteria	1	9573	807	13	16		45	3	40	297		10	1009		4560	9	2341	473		629	141
106	97.78	GCF_002215215.1	Granulosicoccus antarcticus IMCC3135	Proteobacteria	Gammaproteobacteria	1	9452	279	8			69	98		27				9093	8	111		36			10
107	98.89	GCF_000015045.1	Pelobacter propionicus DSM 2379	Proteobacteria	delta/epsilon subdivisions	1	9436	530	11			1			66			44	35	3726	17	3019	1729	12	782	5
108	100	GCF_000156535.1	Roseburia intestinalis L1-82	Terrabacteria group	Firmicutes	4	9179	513	13	265	13	8242	58	26	102		4			1		29	272	1	164	2
109	98.89	GCF_000764185.1	Colwellia psychrerythraea	Proteobacteria	Gammaproteobacteria	1	9122	76	2			9									9113
110	100	GCF_000314895.2	Providencia sneebia DSM 19967	Proteobacteria	Gammaproteobacteria	3	9072	150	9			2131		1852	1369		173			80		471	2797	171	28
111	100	GCF_001682385.1	Azoarcus olearius	Proteobacteria	Betaproteobacteria	2	8652	556	13	829		48		136	58		3	5206	17	1638	5	598	74		4	36
112	97.78	GCF_000968535.2	Methylomicrobium alcaliphilum 20Z	Proteobacteria	Gammaproteobacteria	3	8638	268	5											8236		108	115		178	1
113	100	GCF_000368865.1	Acinetobacter bouvetii DSM 14964 = CIP 107468	Proteobacteria	Gammaproteobacteria	1	8618	93	8	16		1517		136	5391							108	30		1408	12
114	100	GCF_002025725.1	Herbaspirillum robiniae	Proteobacteria	Betaproteobacteria	2	8598	199	14	306	80	1826	2	62	3781			66	37		26	1269	259	357	493	34
115	100	GCF_900110105.1	Mucilaginibacter gossypiicola	FCB group	Bacteroidetes/Chlorobi group	1	8467	367	11	78		2584	18	126	4244		46	156	2			478	386		349
116	100	GCF_900104845.1	Paraburkholderia caballeronis	Proteobacteria	Betaproteobacteria	4	8310	145	13			1	4	1	7		1	8	1	147	128	7983	4		9	16
117	100	GCF_900102835.1	Sphingobacterium mizutaii	FCB group	Bacteroidetes/Chlorobi group	1	8175	227	10	14		6283		287	1439		48		2			14	86		1	1
118	100	GCF_001682385.1	Azoarcus olearius	Proteobacteria	Betaproteobacteria	2	8080	403	13	3		34		3	170			43	8	230	99	134	1207	25	6066	58
119	98.89	GCF_001584185.1	Collimonas pratensis	Proteobacteria	Betaproteobacteria	12	7979	493	13	126	22	3		442	170		6	243	14		1	6859	77	5	11
120	100	GCF_001189965.1	Herbaspirillum rhizosphaerae	Proteobacteria	Betaproteobacteria	1	7876	519	15	221	35	164		168	995		40	2441	3	1	7	819	736	17	2225	4
121	100	GCF_900177465.1	Paraburkholderia caryophylli	Proteobacteria	Betaproteobacteria	16	7634	216	12			1	2	4	7			226		86	111	7121	22	1	25	28
122	100	GCF_000307375.1	Parabacteroides johnsonii CL02T12C29	FCB group	Bacteroidetes/Chlorobi group	2	7604	245	10	49	1	5007	2185	157	101				2	4		4	94
123	100	GCF_002174125.1	Acinetobacter populi	Proteobacteria	Gammaproteobacteria	1	7406	91	10		1	224		59	6383			3			2	1	133		493	107
124	98.89	GCF_900129235.1	Litoreibacter ascidiaceicola	Proteobacteria	Alphaproteobacteria	1	7399	219	6			11	24	1					7304		20		39
125	100	GCF_000488255.1	Acinetobacter indicus CIP 110367	Proteobacteria	Gammaproteobacteria	1	7358	162	11	103	1	7		1122	3185		6		3			20	85		1513	1313
126	100	GCF_000212735.1	Haliscomenobacter hydrossis DSM 1100	FCB group	Bacteroidetes/Chlorobi group	1	7352	439	10						90		1	1		577	22	209	3681	14	2736	21
127	98.89	GCF_900113745.1	Pseudomonas guineae	Proteobacteria	Gammaproteobacteria	1	7327	126	11	33				182	264			253		3	10	5	60	1910	2295	2312
128	100	GCF_000006765.1	Pseudomonas aeruginosa PAO1	Proteobacteria	Gammaproteobacteria	6	7323	287	12	1	438	4278	8	267	1580		5	79	20			167	444		36
129	100	GCF_900113805.1	Chryseobacterium frigidisoli	FCB group	Bacteroidetes/Chlorobi group	2	7219	193	8	10		421		522	5929				1			28	194		114
130	100	GCF_000158315.2	Fusobacterium ulcerans ATCC 49185	Fusobacteria	Fusobacteriia	1	7174	60	6	45		5672		72	1122		259						4
131	98.89	GCF_900105215.1	[Desulfotomaculum] guttoideum	Terrabacteria group	Firmicutes	4	7163	48	3	1		7160			2
132	98.89	GCF_900109375.1	Aquimarina amphilecti	FCB group	Bacteroidetes/Chlorobi group	3	6952	420	7			234	457		1				6214		1	10	35
133	100	GCF_000264765.2	Edwardsiella anguillarum ET080813	Proteobacteria	Gammaproteobacteria	3	6921	60	8			5635		265	191		199			10		42	566		13
134	98.89	GCF_900115125.1	Nitrosospira briensis	Proteobacteria	Betaproteobacteria	1	6890	570	13	44	1		1	4	4			703	10	1263	81	4308	401	7	63
135	100	GCF_000423665.1	Solirubrobacter soli DSM 22325	Terrabacteria group	Actinobacteria	1	6866	1343	14	98		100	123	284	382		34	404	52	585	21	3744	779	3	257
136	97.78	GCF_000378105.1	Rubritalea marina DSM 17716	PVC group	Verrucomicrobia	1	6862	313	7			9	69						5328		1175		2	248		31
137	100	GCF_000235505.1	Hungatella hathewayi WAL-18680	Terrabacteria group	Firmicutes	1	6711	263	9			2956	2819	134	288		166			3		55	284		6
138	100	GCF_900094565.1	Rhizobium lusitanum	Proteobacteria	Alphaproteobacteria	2	6622	624	11	15		4	1	9	48		1	5691	4			814	21		14
139	100	GCF_000967305.2	Alcaligenes faecalis	Proteobacteria	Betaproteobacteria	1	6573	183	14	5	1	2703	2	97	3606		83	4	3			1	57	7	1	3
140	98.89	GCF_900113035.1	Acidovorax wautersii	Proteobacteria	Betaproteobacteria	1	6522	83	5	3					4379							9	172		1959
141	98.89	GCF_000972495.1	Hymenobacter terrenus	FCB group	Bacteroidetes/Chlorobi group	12	6435	257	13	3		63		65	229		3	17	1	12	2	35	5746		257	2
142	98.89	GCF_000764325.1	Vibrio navarrensis	Proteobacteria	Gammaproteobacteria	1	6411	122	5				12						6333			3	21			42
143	100	GCF_000069965.1	Proteus mirabilis HI4320	Proteobacteria	Gammaproteobacteria	5	6331	206	9	4		3962		441	599		603			7		65	648			2
144	100	GCF_001591385.1	Variovorax soli NBRC 106424	Proteobacteria	Betaproteobacteria	3	6262	761	16	213	2	27	1	129	461		19	947	50	1550	4	2265	142	1	82	369
145	100	GCF_000195635.1	Bacteroides fluxus YIT 12057	FCB group	Bacteroidetes/Chlorobi group	2	6187	131	9	12	3	4775	572	179	551		1					1	93
146	100	GCF_000763885.1	Paracoccus versutus	Proteobacteria	Alphaproteobacteria	1	6181	345	11	53		41		373	4109		1010	2	44			12	506		11	20
147	100	GCF_000411115.1	Capnocytophaga granulosa ATCC 51502	FCB group	Bacteroidetes/Chlorobi group	2	6179	693	11	22	53		4	2814	2238				1	1	48		941		56	1
148	97.75	GCF_000745905.1	Ferrimicrobium acidiphilum DSM 19497	Terrabacteria group	Actinobacteria	1	6170	233	6					1	1					4742	2	1104			320
149	100	GCF_900113825.1	Paraburkholderia megapolitana	Proteobacteria	Betaproteobacteria	9	6117	452	15	333	15	15	6	506	109		4	43	2	35	42	1774	921		280	2032
150	100	GCF_000812685.1	Halocynthiibacter namhaensis	Proteobacteria	Alphaproteobacteria	3	5963	209	5							2					5936		1	20		4
151	100	GCF_001618955.1	Tardiphaga robiniae	Proteobacteria	Alphaproteobacteria	1	5956	1110	15	61		595	20	222	693		83	1749	5	191	25	902	654	16	727	13
152	100	GCF_001698205.1	Altererythrobacter dongtanensis	Proteobacteria	Alphaproteobacteria	1	5890	655	16	307	108	282	9	564	2985		142	72	27	52	1	320	658	212	149	2
153	100	GCF_900113825.1	Paraburkholderia megapolitana	Proteobacteria	Betaproteobacteria	9	5814	204	11	878	21	47		24	3		28	511	2			4279	18			3
154	100	GCF_000014045.1	Roseobacter denitrificans OCh 114	Proteobacteria	Alphaproteobacteria	1	5814	152	6						49				64	7	203			5294		197
155	100	GCF_900156515.1	Moraxella cuniculi DSM 21768	Proteobacteria	Gammaproteobacteria	2	5785	192	6	59				2839	2034				12			1	840
156	100	GCF_000967895.1	Oleispira antarctica RB-8	Proteobacteria	Gammaproteobacteria	1	5699	133	5		4				54						185			22		5434
157	98.89	GCF_000807275.1	Frischella perrara	Proteobacteria	Gammaproteobacteria	9	5693	11	1					5693
158	100	GCF_000973085.1	Sneathia amnii	Fusobacteria	Fusobacteriia	1	5603	65	7	5	10	4939		484	132								30			3
159	100	GCF_900107725.1	Microbulbifer marinus	Proteobacteria	Gammaproteobacteria	1	5583	31	3												540			2074		2969
160	100	GCF_002218245.1	Xanthomonas citri pv. vignicola	Proteobacteria	Gammaproteobacteria	1	5562	402	15	141	147	255	3	519	1106		3	1	14	1		1394	1219	246	415	98
161	100	GCF_002197665.1	Sphingomonas mucosissima	Proteobacteria	Alphaproteobacteria	2	5454	566	13	29		37		384	185		7	9	4	234		439	3282	5	831	8
162	100	GCF_900107685.1	Paraburkholderia sartisoli	Proteobacteria	Betaproteobacteria	5	5453	160	11	121	103			33	9		25	3		291	3	4851	6		8
163	98.89	GCF_000024365.1	Nakamurella multipartita DSM 44233	Terrabacteria group	Actinobacteria	2	5426	752	14	29		16		144	139		1	522	1	1240	12	1782	628	1	908	3
164	100	GCF_000235505.1	Hungatella hathewayi WAL-18680	Terrabacteria group	Firmicutes	1	5389	305	8	121	2	4479	415	142	117					1			112
165	98.89	GCF_900115125.1	Nitrosospira briensis	Proteobacteria	Betaproteobacteria	1	5343	233	5							35				11	5250			44	3
166	100	GCF_001865575.1	Paraburkholderia sprentiae WSM5005	Proteobacteria	Betaproteobacteria	11	5303	146	9			1	1		5		3	5160				120	11		1	1
167	100	GCF_000189595.1	[Clostridium] symbiosum WAL-14163	Terrabacteria group	Firmicutes	1	5269	207	10	1	6	1724	3376	37	72		19					5	28		1
168	100	GCF_000701705.1	Bilophila wadsworthia ATCC 49260	Proteobacteria	delta/epsilon subdivisions	2	5232	324	9	14		4001	636	161	210		35				1	17	157
169	98.89	GCF_900110245.1	Niastella yeongjuensis	FCB group	Bacteroidetes/Chlorobi group	2	5192	300	3						1			5052				139
170	100	GCF_002116905.1	Rhizobacter gummiphilus	Proteobacteria	Betaproteobacteria	2	5137	436	12	1		11		148	378			2853	1	36	6	521	964	2	216
171	98.89	GCF_000423665.1	Solirubrobacter soli DSM 22325	Terrabacteria group	Actinobacteria	1	5084	753	13	12		101	28	241	220		17	180	158		1	3769	299	1	57
172	100	GCF_001969365.1	Tateyamaria omphalii	Proteobacteria	Alphaproteobacteria	2	5084	383	9			198	386		4				4424		36	4	24	7		1
173	100	GCF_000010305.1	Gemmatimonas aurantiaca T-27	FCB group	Gemmatimonadetes	1	5005	882	12		78	65		97	63			233		505	52	829	1549	6	1516	12
174	100	GCF_001318345.1	Bacteroides cellulosilyticus	FCB group	Bacteroidetes/Chlorobi group	1	4899	149	12	112	5	4201	419	10	40					11	1	1	85		13	1
175	100	GCF_900100115.1	Chryseobacterium soldanellicola	FCB group	Bacteroidetes/Chlorobi group	4	4885	398	11	135		834		383	321		5	58	1			74	170	21	2883
176	100	GCF_900089455.2	Orrella dioscoreae	Proteobacteria	Betaproteobacteria	4	4879	161	12	3	17	3		61	97		1		9	6		25	18	17	4622
177	97.78	GCF_000600005.1	Snodgrassella alvi wkB2	Proteobacteria	Betaproteobacteria	4	4842	8	2			4841			1
178	100	GCF_900111245.1	Streptomyces qinglanensis	Terrabacteria group	Actinobacteria	1	4795	338	14	1		32	7	1	11		2	94	81	1	6	4494	52		1	12
179	97.78	GCF_000621145.1	Desulfobulbus elongatus DSM 2908	Proteobacteria	delta/epsilon subdivisions	3	4794	425	11			15			517			427	16	264	63	216	128	7	3140	1
180	100	GCF_000253275.1	Flavobacterium branchiophilum FL-15	FCB group	Bacteroidetes/Chlorobi group	3	4759	583	14		8	90		22	175		31	230	8	102	11	180	1124	51	2711	16
181	98.89	GCF_001420915.1	Agarivorans gilvus	Proteobacteria	Gammaproteobacteria	1	4718	319	10			1			2			3704		291	45	575	7	21	13	59
182	98.89	GCF_900096955.1	Acinetobacter boissieri	Proteobacteria	Gammaproteobacteria	1	4709	26	3			1961										282			2466
183	100	GCF_900143005.1	Cryptosporangium aurantiacum	Terrabacteria group	Actinobacteria	1	4677	180	10		21	3		22	14			4488		2		98	16		12	1
184	100	GCF_000019225.1	Cellvibrio japonicus Ueda107	Proteobacteria	Gammaproteobacteria	1	4662	22	6					1				4567			22	60	3		9
185	100	GCF_900105355.1	Pseudomonas anguilliseptica	Proteobacteria	Gammaproteobacteria	1	4651	205	12		4	619		5	3111				44	10	2	9	56	87	299	405
186	100	GCF_000689195.1	Sphaerotilus natans subsp. natans DSM 6575	Proteobacteria	Betaproteobacteria	1	4630	487	11			43			56		3	572	14	15	23	2825	25		1047	7
187	98.89	GCF_000006765.1	Pseudomonas aeruginosa PAO1	Proteobacteria	Gammaproteobacteria	6	4598	13	2			5		4593
188	100	GCF_900114705.1	Rugamonas rubra	Proteobacteria	Gammaproteobacteria	8	4595	309	13	23	1	485	39	541	1909		4	49	3			313	237		990	1
189	100	GCF_000020725.1	Geobacter bemidjiensis Bem	Proteobacteria	delta/epsilon subdivisions	1	4545	446	9			1		2	20			2805		13	30	1238	2		434
190	100	GCF_900108595.1	Pseudomonas fuscovaginae	Proteobacteria	Gammaproteobacteria	3	4506	43	7			29		14	361				1			65	1		4035
191	100	GCF_001720485.1	Cobetia marina	Proteobacteria	Gammaproteobacteria	1	4504	140	6		3		6		722				3544				6			223
192	100	GCF_000235505.1	Hungatella hathewayi WAL-18680	Terrabacteria group	Firmicutes	1	4432	167	9	7		3577	653	23	51		14					3	99		5
193	100	GCF_002078015.1	Niastella populi	FCB group	Bacteroidetes/Chlorobi group	6	4404	174	5		6				2			4346				49	1
194	100	GCF_001548015.1	Methylobacterium aquaticum	Proteobacteria	Alphaproteobacteria	6	4389	423	15	26	22	129	137	194	442		5	38	46		2	35	315	1	2972	25
195	100	GCF_001281465.1	Cupriavidus gilardii CR3	Proteobacteria	Betaproteobacteria	1	4378	451	12	31	30		2	52	133			2030	4	1163		634	58		234	7
196	100	GCF_001676155.1	Morganella psychrotolerans	Proteobacteria	Gammaproteobacteria	6	4310	19	4		11	832	3442				25
197	98.89	GCF_000008025.1	Wolbachia endosymbiont of Drosophila melanogaster	Proteobacteria	Alphaproteobacteria	2	4286	4	1					4286
198	97.78	GCF_001697225.1	Immundisolibacter cernigliae	Proteobacteria	Gammaproteobacteria	1	4231	189	4			10	19						4184							18
199	97.78	GCF_000817955.1	Geobacter pickeringii	Proteobacteria	delta/epsilon subdivisions	1	4209	444	7					1				3329		312		545	15		6	1
200	100	GCF_002211445.1	Noviherbaspirillum denitrificans	Proteobacteria	Betaproteobacteria	1	4185	529	16	108	18	2	3	119	408		14	457	2	80	24	1890	520	16	501	23
201	100	GCF_900129475.1	Tenacibaculum mesophilum	FCB group	Bacteroidetes/Chlorobi group	3	4175	34	3						4135				6							34
202	100	GCF_900102625.1	Acidovorax valerianellae	Proteobacteria	Betaproteobacteria	5	4168	569	11			438	1	6	615			1348		382	48	943	335	2	50
203	98.89	GCF_000020725.1	Geobacter bemidjiensis Bem	Proteobacteria	delta/epsilon subdivisions	1	4126	196	6						16					23		2845	155		1086	1
204	98.89	GCF_900116605.1	Pseudomonas marincola	Proteobacteria	Gammaproteobacteria	3	4078	235	5						7				5	2	4053				11
205	98.89	GCF_900129475.1	Tenacibaculum mesophilum	FCB group	Bacteroidetes/Chlorobi group	3	4068	21	2						3240				828
206	100	GCF_000371425.1	[Clostridium] innocuum 2959	Terrabacteria group	Firmicutes	1	4066	283	9	26	6	2847	596	72	153		9					2	355
207	100	GCF_001742225.1	Novosphingobium resinovorum	Proteobacteria	Alphaproteobacteria	1	4061	455	12		1	39	2	947	334			799		2	17	194	1221		499	6
208	100	GCF_000367925.1	Acinetobacter bohemicus ANC 3994	Proteobacteria	Gammaproteobacteria	1	4058	121	8			14		152	1165						1	847	46		1809	24
209	100	GCF_000023905.1	Leptotrichia buccalis C-1013-b	Fusobacteria	Fusobacteriia	3	4033	413	12	95	130		38	2163	1021			2	2		154	142	273		10	3
210	98.89	GCF_000689375.1	Cardinium endosymbiont cBtQ1 of Bemisia tabaci	FCB group	Bacteroidetes/Chlorobi group	1	3972	17	3					3915	56								1
211	100	GCF_900101875.1	Mucilaginibacter pineti	FCB group	Bacteroidetes/Chlorobi group	1	3954	351	13	4	8	173		11	9		16	33	2	643		1507	51	1	1496
212	100	GCF_001017435.1	[Polyangium] brachysporum	Proteobacteria	Betaproteobacteria	10	3950	160	12	4	8	45		64	119		11	753				467	51	2	2422	4
213	98.89	GCF_900167975.1	Ohtaekwangia koreensis	FCB group	Bacteroidetes/Chlorobi group	1	3944	233	10	2				2	458			78	23	2	2	3237	24		116
214	100	GCF_002211445.1	Noviherbaspirillum denitrificans	Proteobacteria	Betaproteobacteria	1	3905	539	12	24		8		1	35		1	2227	15	435	21	471	92		575
215	100	GCF_002211445.1	Noviherbaspirillum denitrificans	Proteobacteria	Betaproteobacteria	1	3854	283	8						33			10	16	489		312	2920		73	1
216	100	GCF_001021935.1	Xanthomonas translucens pv. undulosa	Proteobacteria	Gammaproteobacteria	3	3830	267	12	76	28	790		131	2482				8	4		52	228	5	24	2
217	100	GCF_000972495.1	Hymenobacter terrenus	FCB group	Bacteroidetes/Chlorobi group	12	3811	284	12	22		99		76	155		35	17	4	4		83	3064	1	251
218	97.78	GCF_001654455.1	Niabella ginsenosidivorans	FCB group	Bacteroidetes/Chlorobi group	2	3807	319	9	1					6					808	4	452	2390	7	134	5
219	100	GCF_001548015.1	Methylobacterium aquaticum	Proteobacteria	Alphaproteobacteria	6	3791	112	8			247	1	19	64				1			19	19		3421
220	100	GCF_900106975.1	Pseudomonas kuykendallii	Proteobacteria	Gammaproteobacteria	1	3788	86	10	8		4		26	3039			10			13	30	146		7	505
221	98.89	GCF_001476815.1	Pseudacidovorax intermedius	Proteobacteria	Betaproteobacteria	2	3785	3	1						3785
222	97.78	GCF_000015045.1	Pelobacter propionicus DSM 2379	Proteobacteria	delta/epsilon subdivisions	1	3729	321	9					1	3					1177	76	453	1625	25	363	6
223	100	GCF_001586165.1	Obesumbacterium proteus	Proteobacteria	Gammaproteobacteria	4	3727	28	5			3664			33							1	5		24
224	100	GCF_000488255.1	Acinetobacter indicus CIP 110367	Proteobacteria	Gammaproteobacteria	1	3667	158	13	202	3	293	16	48	2686			42	2		1	189	130	38	17
225	100	GCF_001040945.1	Herbaspirillum seropedicae	Proteobacteria	Betaproteobacteria	9	3615	167	11						2664		1	8	1	2	9	571	10	29	319	1
226	100	GCF_001584185.1	Collimonas pratensis	Proteobacteria	Betaproteobacteria	12	3612	544	11			688		29	70		2	1265			49	1114	158	1	234	2
227	97.78	GCF_001189295.1	Chondromyces crocatus	Proteobacteria	delta/epsilon subdivisions	24	3597	719	12		1	43		21	4		3	1015		147	1	536	1749		76	1
228	98.89	GCF_900109295.1	Cognatiyoonia koreensis	Proteobacteria	Alphaproteobacteria	3	3533	97	5						2						72		7	331		3121
229	100	GCF_000259175.1	Providencia stuartii MRSN 2154	Proteobacteria	Gammaproteobacteria	9	3529	53	6		1	222		2876	420					7			3
230	98.89	GCF_002078015.1	Niastella populi	FCB group	Bacteroidetes/Chlorobi group	6	3489	345	11	80		274		374	359		85	15	8		12	1687	347		248
231	100	GCF_900115125.1	Nitrosospira briensis	Proteobacteria	Betaproteobacteria	1	3481	163	10	4				45	130				26	14	128	1600	13		1518	3
232	100	GCF_001449105.1	Caulobacter vibrioides	Proteobacteria	Alphaproteobacteria	1	3477	543	14	24		4	4	210	570		290	1025	2	1	1	68	137		746	395
233	97.78	GCF_001449115.1	Terracidiphilus gabretensis	Acidobacteria	Acidobacteriia	2	3464	331	8					1				2	5	688	2	2477	6		283
234	100	GCF_900107725.1	Microbulbifer marinus	Proteobacteria	Gammaproteobacteria	1	3456	31	3			86	109						3261
235	100	GCF_001650695.1	Chloroflexus islandicus	Terrabacteria group	Chloroflexi	1	3444	96	1														3444
236	98.89	GCF_002198715.1	Rhodomicrobium sp. R_RK_3	Proteobacteria	Alphaproteobacteria	1	3415	234	6			1						3253		70		58	24		9
237	100	GCF_000153225.1	Polaribacter irgensii 23-P	FCB group	Bacteroidetes/Chlorobi group	1	3359	117	9					2	10		1	3			290	129		656	2	2266
238	97.78	GCF_900156765.1	Filimonas lacunae	FCB group	Bacteroidetes/Chlorobi group	2	3298	140	8			4								8	1	3	336	118	2825	3
239	100	GCF_000504425.1	Rhodopseudomonas palustris JSC-3b	Proteobacteria	Alphaproteobacteria	1	3255	76	8			9		24	20			80				93	6		2974	49
240	100	GCF_001885585.1	Pararhizobium antarcticum	Proteobacteria	Alphaproteobacteria	1	3178	362	12	26		58		59	755		66	1705	13	11	3	130	191		161
241	100	GCF_001517935.1	Sneathia sanguinegens	Fusobacteria	Fusobacteriia	1	3176	35	5			1048		1967	147							1	13
242	100	GCF_900112225.1	Massilia yuzhufengensis	Proteobacteria	Betaproteobacteria	4	3172	205	10	219		178	3	911	1323		17			1		111	188		221
243	100	GCF_900102625.1	Acidovorax valerianellae	Proteobacteria	Betaproteobacteria	5	3148	243	13			9		9	239		19	129	10	109	2	148	417	64	1950	43
244	98.89	GCF_000973105.1	Zobellia galactanivorans	FCB group	Bacteroidetes/Chlorobi group	2	3139	122	5				21		3				3093		7		15
245	98.89	GCF_002078015.1	Niastella populi	FCB group	Bacteroidetes/Chlorobi group	6	3116	482	11	23			2	3	2			466	68	17	10	2516	8		1
246	100	GCF_001619955.1	Sphingomonas hankookensis	Proteobacteria	Alphaproteobacteria	1	3113	455	13	105	75	195	5	556	911		90	6	8			199	587		371	5
247	100	GCF_900168195.1	Bosea thiooxidans	Proteobacteria	Alphaproteobacteria	1	3100	619	16	10	11	287	34	125	1048		222	177	2	8	3	341	298	23	421	90
248	100	GCF_000723165.1	Janthinobacterium agaricidamnosum NBRC 102515 = DSM 9628	Proteobacteria	Betaproteobacteria	6	3098	41	5					5	48			11				1			3033
249	100	GCF_900167055.1	Lysobacter spongiicola DSM 21749	Proteobacteria	Gammaproteobacteria	3	3075	93	10		80	4		1881	557		22	4	3			245	277		2
250	100	GCF_000807275.1	Frischella perrara	Proteobacteria	Gammaproteobacteria	9	3012	9	4		22	2		2985	3
251	98.89	GCF_900113035.1	Acidovorax wautersii	Proteobacteria	Betaproteobacteria	1	2958	467	9				1		23			1644	2		5	1280	1	1	1
252	97.78	GCF_000972495.1	Hymenobacter terrenus	FCB group	Bacteroidetes/Chlorobi group	12	2933	222	12	15	47	4		65	159		1	16		2	1	18	2490		115
253	97.78	GCF_000769915.1	Flavobacterium beibuense F44-8	FCB group	Bacteroidetes/Chlorobi group	1	2905	17	2						2887										18
254	100	GCF_000619845.1	Alkanindiges illinoisensis DSM 15370	Proteobacteria	Gammaproteobacteria	1	2831	170	10	329	18	87		20	724		41		71		360		627		554
255	98.89	GCF_900188295.1	Paracoccus sediminis	Proteobacteria	Alphaproteobacteria	1	2810	59	8	9	5	21		122	2527		122					2	2
256	100	GCF_000622385.1	Sulfitobacter noctilucicola	Proteobacteria	Alphaproteobacteria	1	2798	228	8		2	12	9		6				1983		3			572		211
257	97.78	GCF_000153185.1	Reinekea blandensis MED297	Proteobacteria	Gammaproteobacteria	2	2797	20	2													4		2793
258	100	GCF_001591025.1	Sphingomonas soli NBRC 100801	Proteobacteria	Alphaproteobacteria	1	2791	73	9			1898		5	12		2	5		3		78	25		763
259	100	GCF_001046855.1	Tetrasphaera japonica T1-X7	Terrabacteria group	Actinobacteria	1	2767	256	14	1	1	54	113	199	1713		1	46	27	2	1	239	302		68
260	98.89	GCF_000733935.1	Methylomarinum vadi	Proteobacteria	Gammaproteobacteria	1	2764	8	1																2764
261	100	GCF_900177465.1	Paraburkholderia caryophylli	Proteobacteria	Betaproteobacteria	16	2750	234	5								37	1169			8	1514	22
262	100	GCF_002115725.1	Marivita cryptomonadis	Proteobacteria	Alphaproteobacteria	1	2747	131	4						2						2730			5		10
263	100	GCF_000264315.1	Rhodanobacter fulvus Jip2	Proteobacteria	Gammaproteobacteria	1	2727	73	8	4				2	11			2		2133		302	3			270
264	100	GCF_000284255.1	Rubrivivax gelatinosus IL144	Proteobacteria	Betaproteobacteria	3	2718	37	7	5				24	378			33				12	10		2256
265	100	GCF_000012905.2	Rhodobacter sphaeroides 2.4.1	Proteobacteria	Alphaproteobacteria	1	2704	135	8					1	127					75	10	20	292	4	2175
266	100	GCF_000832305.1	Cupriavidus basilensis	Proteobacteria	Betaproteobacteria	12	2699	261	14	121	1	140	9	9	1300		18	130	5	5		369	24		544	24
267	100	GCF_001590605.1	Pedobacter cryoconitis	FCB group	Bacteroidetes/Chlorobi group	6	2697	628	14	20		38		341	132		10	266	19	92	2	430	209	85	1030	23
268	98.89	GCF_001939045.1	Rhizobium oryziradicis	Proteobacteria	Alphaproteobacteria	6	2694	474	10			1		1	20			1235		419		366	156	1	492	3
269	100	GCF_001192655.1	Caedimonas varicaedens	Proteobacteria	Alphaproteobacteria	1	2682	255	9						41			5		74	2	42	135	9	2372	2
270	100	GCF_000381125.1	Caldimonas manganoxidans ATCC BAA-369	Proteobacteria	Betaproteobacteria	2	2680	257	14	797		4	11	281	442		44	189	108	8		267	69	3	445	12
271	98.89	GCF_000341395.1	Desulfocapsa sulfexigens DSM 10523	Proteobacteria	delta/epsilon subdivisions	1	2666	67	4						2						2662		1	1
272	100	GCF_002078015.1	Niastella populi	FCB group	Bacteroidetes/Chlorobi group	6	2662	363	13	14		2		8	10			915	11	324	2	585	581	8	201	1
273	97.78	GCF_000970345.1	Robbsia andropogonis	Proteobacteria	Betaproteobacteria	9	2616	172	9			1		4	17			572		1173	205	574		40	30
274	100	GCF_900129785.1	Algoriphagus halophilus	FCB group	Bacteroidetes/Chlorobi group	2	2612	95	11		1			4	33				88	1	95	14	368	116	1848	44
275	100	GCF_002087335.1	Pseudophaeobacter leonis	Proteobacteria	Alphaproteobacteria	2	2585	137	7				4		1				698		32	1		1595		254
276	100	GCF_900103165.1	Nitrosospira multiformis	Proteobacteria	Betaproteobacteria	2	2585	139	7						9			576		1	13	118	60		1808
277	100	GCF_900116605.1	Pseudomonas marincola	Proteobacteria	Gammaproteobacteria	3	2579	55	5					2062				169			135	211			2
278	97.78	GCF_000423665.1	Solirubrobacter soli DSM 22325	Terrabacteria group	Actinobacteria	1	2560	617	15	88		43	12	134	374		3	136	31	2	2	1475	184	2	68	6
279	100	GCF_001953195.1	Acinetobacter soli	Proteobacteria	Gammaproteobacteria	3	2545	83	10		21	72	3	770	1537		3	84				45	8		2
280	100	GCF_900156805.1	Roseivivax lentus	Proteobacteria	Alphaproteobacteria	1	2540	246	5						3			27			2476			18		16
281	100	GCF_900114705.1	Rugamonas rubra	Proteobacteria	Gammaproteobacteria	8	2536	354	8		11			4	9			955	2			1524	1		30
282	100	GCF_900129725.1	Chryseolinea serpens	FCB group	Bacteroidetes/Chlorobi group	1	2531	326	6	1				1				2325				198	3		3
283	100	GCF_900018785.1	Xanthomonas massiliensis	Proteobacteria	Gammaproteobacteria	1	2505	109	11	1	13	5	31	196	476		1	25				1622	120		15
284	100	GCF_000520995.1	Aquimarina macrocephali JAMB N27	FCB group	Bacteroidetes/Chlorobi group	1	2488	22	6				2	2	1				2468				1	14
285	100	GCF_900128475.1	Mediterranea massiliensis	FCB group	Bacteroidetes/Chlorobi group	1	2485	35	6	27		991		4	37								4		1422
286	98.89	GCF_000312425.1	Reyranella massiliensis 521	Proteobacteria	Alphaproteobacteria	1	2450	314	11	17		15		25	27		2	48		53		101	72		1681	409
287	100	GCF_000600005.1	Snodgrassella alvi wkB2	Proteobacteria	Betaproteobacteria	4	2424	40	3		2363			60	1
288		GCF_900167075.1	Sediminibacterium ginsengisoli	FCB group	Bacteroidetes/Chlorobi group	1	2416	640	10		1			2	10			1591	19	40	8	651	93		1
289	100	GCF_900188275.1	Dokdonia pacifica	FCB group	Bacteroidetes/Chlorobi group	4	2410	375	6				28						2148			2	1	219		12
290	100	GCF_001937195.1	Salinicola socius	Proteobacteria	Gammaproteobacteria	1	2409	267	14	6	119	41		77	346			1	6	187	253	269	992	45	66	1
291	100	GCF_900105165.1	Mucilaginibacter mallensis	FCB group	Bacteroidetes/Chlorobi group	1	2404	403	14	8	3	171		3	13			136	3	64	47	1065	40	53	778	20
292	100	GCF_000416985.1	Sphingobacterium paucimobilis HER1398	FCB group	Bacteroidetes/Chlorobi group	1	2398	162	5			220		61	2108					8		1
293	100	GCF_000818015.1	Pseudomonas balearica DSM 6083	Proteobacteria	Gammaproteobacteria	3	2386	46	5			6			248							21			180	1931
294	100	GCF_900197575.1	Acinetobacter apis	Proteobacteria	Gammaproteobacteria	1	2363	33	5		1934	67		198	161										3
295	98.89	GCF_900106985.1	Hydrobacter penzbergensis	FCB group	Bacteroidetes/Chlorobi group	1	2345	106	8					7	1			1985	2			166	11		162	11
296	100	GCF_002080435.1	Sphingobium herbicidovorans	Proteobacteria	Alphaproteobacteria	1	2336	398	14	22	16	124	1	102	915		41	152	3	6		278	248		302	126
297	97.78	GCF_000332215.1	Pseudanabaena biceps PCC 7429	Terrabacteria group	Cyanobacteria/Melainabacteria group	1	2289	310	10			2		40	1			3		160		29	671	12	1362	9
298	100	GCF_000195635.1	Bacteroides fluxus YIT 12057	FCB group	Bacteroidetes/Chlorobi group	2	2289	86	10	2		459		303	1147		43			6		16	310		2	1
299	98.89	GCF_900167135.1	Chitinophaga eiseniae	FCB group	Bacteroidetes/Chlorobi group	5	2283	380	9					7	51			468		584	21	429	621	7	95
300	98.89	GCF_900103165.1	Nitrosospira multiformis	Proteobacteria	Betaproteobacteria	2	2260	208	9						20			493		388	13	891	293	48	113	1
301	98.89	GCF_000012905.2	Rhodobacter sphaeroides 2.4.1	Proteobacteria	Alphaproteobacteria	1	2250	41	3					2									4		2244
302	97.78	GCF_000190575.1	Bacteroides salanitronis DSM 18170	FCB group	Bacteroidetes/Chlorobi group	1	2243	42	3			10	2228		5
303	100	GCF_000174815.1	Porphyromonas endodontalis ATCC 35406	FCB group	Bacteroidetes/Chlorobi group	4	2243	408	11	5	37	5	6	1676	338		1				5	2	158		10
304	100	GCF_000189595.1	[Clostridium] symbiosum WAL-14163	Terrabacteria group	Firmicutes	1	2238	224	9	279		1438	155	72	223		4		11				55		1
305	100	GCF_000024005.1	Chitinophaga pinensis DSM 2588	FCB group	Bacteroidetes/Chlorobi group	5	2236	270	8	83				4	1			1757			9	369	11		2
306	98.89	GCF_000015045.1	Pelobacter propionicus DSM 2379	Proteobacteria	delta/epsilon subdivisions	1	2232	205	10					5	79			20		1670	193	84	7	9	164	1
307	100	GCF_001584185.1	Collimonas pratensis	Proteobacteria	Betaproteobacteria	12	2229	135	9	27		433		31	249				22			548	4		314	601
308	98.89	GCF_001027285.1	Archangium gephyra	Proteobacteria	delta/epsilon subdivisions	10	2221	429	12			4		37	105		1	73	88	22	10	1731	116		28	6
309	98.89	GCF_000153185.1	Reinekea blandensis MED297	Proteobacteria	Gammaproteobacteria	2	2210	69	2				1													2209
310	100	GCF_000800615.1	Pseudomonas putida	Proteobacteria	Gammaproteobacteria	5	2192	34	4			1361			37							7			787
311	97.78	GCF_900129475.1	Tenacibaculum mesophilum	FCB group	Bacteroidetes/Chlorobi group	3	2169	6	1						2169
312	97.78	GCF_900185595.1	Calothrix rhizosoleniae SC01	Terrabacteria group	Cyanobacteria/Melainabacteria group	1	2165	47	2											9			2156
313	97.78	GCF_900103165.1	Nitrosospira multiformis	Proteobacteria	Betaproteobacteria	2	2156	93	9			2		2	18					263	25	201	1628	13	4
314	100	GCF_001941825.1	Massilia putida	Proteobacteria	Betaproteobacteria	3	2148	152	10	84		1	8	26	361		6	53				1423	30		156
315	97.78	GCF_900111105.1	Rosenbergiella nectarea	Proteobacteria	Gammaproteobacteria	3	2144	186	7				19		19				1505		580	2		6		13
316	100	GCF_900111105.1	Rosenbergiella nectarea	Proteobacteria	Gammaproteobacteria	3	2133	78	1				2133
317	98.89	GCF_000733855.1	Methylomicrobium agile	Proteobacteria	Gammaproteobacteria	1	2094	33	7					3	1					1919	97		4	13	57
318	98.89	GCF_900148505.1	Pseudoxanthobacter soli DSM 19599	Proteobacteria	Alphaproteobacteria	1	2079	124	4											1		12	2056		10
319	100	GCF_900110285.1	Paracoccus alcaliphilus	Proteobacteria	Alphaproteobacteria	3	2079	121	10	38		94	8	370	1429		103		3			2	31		1
320	98.89	GCF_900110245.1	Niastella yeongjuensis	FCB group	Bacteroidetes/Chlorobi group	2	2075	105	4						1			1988				81			5
321	100	GCF_000011705.1	Burkholderia mallei ATCC 23344	Proteobacteria	Betaproteobacteria	4	2074	176	10	36	4	94	3	39	1208					2		626	20		42
322	100	GCF_001605015.1	Aminobacter aminovorans	Proteobacteria	Alphaproteobacteria	1	2051	321	12	8	44	135		211	220			332	13	513		406	73		20	76
323	98.89	GCF_000178955.2	Granulicella mallensis MP5ACTX8	Acidobacteria	Acidobacteriia	2	2032	49	6	5					2					1563		454			5	3
324	100	GCF_000022265.1	Geobacter daltonii FRC-32	Proteobacteria	delta/epsilon subdivisions	1	2003	310	5	712								1135		2		152			2
325	100	GCF_000015045.1	Pelobacter propionicus DSM 2379	Proteobacteria	delta/epsilon subdivisions	1	1993	388	8						32			1311		88		275	39	3	239	6
326	98.89	GCF_900115045.1	Izhakiella capsodis	Proteobacteria	Gammaproteobacteria	3	1966	36	2	20					1946
327	98.89	GCF_001644025.1	Methylomonas koyamae	Proteobacteria	Gammaproteobacteria	2	1961	51	4										25	2			7		1927
328	98.89	GCF_000817955.1	Geobacter pickeringii	Proteobacteria	delta/epsilon subdivisions	1	1956	293	8	2					34			1579		93	37	157			41	13
329	98.89	GCF_001449115.1	Terracidiphilus gabretensis	Acidobacteria	Acidobacteriia	2	1943	324	14	6		1	1	28	7			173	3	30	1	1581	32	60	16	4
330	97.78	GCF_001697225.1	Immundisolibacter cernigliae	Proteobacteria	Gammaproteobacteria	1	1917	133	2										3		1914
331	98.89	GCF_900142735.1	Flavobacterium saccharophilum	FCB group	Bacteroidetes/Chlorobi group	1	1914	94	9	8				11	64			3		4		3	32	1	1788
332	100	GCF_900091535.1	Micromonospora carbonacea	Terrabacteria group	Actinobacteria	1	1910	426	14	12	74	100	46	172	214		4	144	1	20	41	811	159		112
333	100	GCF_000613505.1	Prevotella oris DSM 18711 = JCM 12252	FCB group	Bacteroidetes/Chlorobi group	2	1909	373	11	27	58	2		922	504			1			34	53	301		2	5
334	100	GCF_000520955.1	Aquimarina pacifica	FCB group	Bacteroidetes/Chlorobi group	3	1901	15	1										1901
335	98.89	GCF_900103165.1	Nitrosospira multiformis	Proteobacteria	Betaproteobacteria	2	1886	211	1												1886
336	100	GCF_900188295.1	Paracoccus sediminis	Proteobacteria	Alphaproteobacteria	1	1881	263	12	95		2	16	172	1196		126		29		4	10	201		29	1
337	100	GCF_001298265.1	Bosea vaviloviae	Proteobacteria	Alphaproteobacteria	2	1871	334	13	11		113		41	140			42	1	27	4	60	386	6	1039	1
338	100	GCF_900188295.1	Paracoccus sediminis	Proteobacteria	Alphaproteobacteria	1	1867	125	11	9		2	2	17	73					14	2	57	909		105	677
339	98.89	GCF_000619845.1	Alkanindiges illinoisensis DSM 15370	Proteobacteria	Gammaproteobacteria	1	1858	104	7					4	34						89	184	2		1359	186
340	98.89	GCF_900115755.1	Parafilimonas terrae	FCB group	Bacteroidetes/Chlorobi group	2	1851	331	10	2		7		52	34			172		1	6	1523	36		18
341	97.78	GCF_001443675.1	endosymbiont of Ridgeia piscesae	Proteobacteria	Gammaproteobacteria	1	1842	76	5											109		21	1699	1	12
342	100	GCF_001476815.1	Pseudacidovorax intermedius	Proteobacteria	Betaproteobacteria	2	1832	135	8			36	3	17	464			954	15			7	336
343	100	GCF_001704115.1	Acinetobacter larvae	Proteobacteria	Gammaproteobacteria	2	1832	130	11	9	30	105		48	586		7	431	23				8		81	504
344	98.89	GCF_000816495.1	Acinetobacter harbinensis	Proteobacteria	Gammaproteobacteria	1	1832	14	3			669										1			1162
345	100	GCF_900113745.1	Pseudomonas guineae	Proteobacteria	Gammaproteobacteria	1	1830	2	1			1830
346	100	GCF_001584185.1	Collimonas pratensis	Proteobacteria	Betaproteobacteria	12	1813	29	3						14									59	1740
347	97.78	GCF_900110915.1	bacterium A52C2	unclassified Bacteria	unclassified Bacteria (miscellaneous)	1	1813	254	3												1738			73		2
348	98.89	GCF_900111105.1	Rosenbergiella nectarea	Proteobacteria	Gammaproteobacteria	3	1805	88	4							8			10		1785			2
349	100	GCF_900111155.1	Pedobacter rhizosphaerae	FCB group	Bacteroidetes/Chlorobi group	3	1783	79	10	3	22	20		42	206		16	1315				112	32		15
350	100	GCF_900112225.1	Massilia yuzhufengensis	Proteobacteria	Betaproteobacteria	4	1773	105	10	42	3	28		11	109		68	13				335	4		1160
351	97.78	GCF_001418685.1	Apibacter mensalis	FCB group	Bacteroidetes/Chlorobi group	7	1766	42	2		1742			24
352	97.78	GCF_001682385.1	Azoarcus olearius	Proteobacteria	Betaproteobacteria	2	1755	208	5						3					3	1657			83		9
353	98.89	GCF_000015045.1	Pelobacter propionicus DSM 2379	Proteobacteria	delta/epsilon subdivisions	1	1755	326	9					2	13			154		169		642	158	14	592	11
354	100	GCF_900106975.1	Pseudomonas kuykendallii	Proteobacteria	Gammaproteobacteria	1	1752	41	7			14			1207			2				20	501	3	5
355	100	GCF_000427385.1	Methylocaldum szegediense O-12	Proteobacteria	Gammaproteobacteria	2	1750	143	7					3	153				2	1	1587	2		2
356	100	GCF_000154725.1	Kordia algicida OT-1	FCB group	Bacteroidetes/Chlorobi group	2	1746	41	5						7				233		10			1491		5
357	100	GCF_001597285.1	Pseudomonas alcaligenes	Proteobacteria	Gammaproteobacteria	3	1736	249	8	229				59	834		21	17				146	424		6
358	100	GCF_001545035.1	Caballeronia glebae	Proteobacteria	Betaproteobacteria	11	1735	277	12	44	2	38	1	22	61		23	380	6			1143	8		7
359	100	GCF_900114705.1	Rugamonas rubra	Proteobacteria	Gammaproteobacteria	8	1719	97	10	44		48	1	112	254			148	6			16	81		1009
360	98.89	GCF_000020025.1	Nostoc punctiforme PCC 73102	Terrabacteria group	Cyanobacteria/Melainabacteria group	1	1715	91	5											15	1	15	1683		1
361	100	GCF_001742225.1	Novosphingobium resinovorum	Proteobacteria	Alphaproteobacteria	1	1678	34	8			1	29	6	46								9	9	1577	1
362	98.89	GCF_002009015.1	Microbulbifer mangrovi	Proteobacteria	Gammaproteobacteria	1	1675	132	3										13		1661			1
363	97.78	GCF_000817955.1	Geobacter pickeringii	Proteobacteria	delta/epsilon subdivisions	1	1673	64	4						7					466	1002			198
364	98.89	GCF_900105165.1	Mucilaginibacter mallensis	FCB group	Bacteroidetes/Chlorobi group	1	1644	40	8	6		67			3		21	1				7	8		1531
365	100	GCF_900105215.1	[Desulfotomaculum] guttoideum	Terrabacteria group	Firmicutes	4	1642	8	2			1640			2
366	100	GCF_000954135.1	Ralstonia mannitolilytica	Proteobacteria	Betaproteobacteria	3	1629	184	15	44	52	102	18	62	1009	6	1	35	8		8	106	94		73	11
367	100	GCF_001458595.1	Clostridium neonatale	Terrabacteria group	Firmicutes	2	1628	75	8		1	1567	24		15				3	6		11	1
368	100	GCF_900110245.1	Niastella yeongjuensis	FCB group	Bacteroidetes/Chlorobi group	2	1623	277	6				1		5		1	1444	15			157
369	98.89	GCF_000235505.1	Hungatella hathewayi WAL-18680	Terrabacteria group	Firmicutes	1	1615	155	6			1433		121	12							1	33		15
370	97.78	GCF_000022265.1	Geobacter daltonii FRC-32	Proteobacteria	delta/epsilon subdivisions	1	1614	304	5						2			1238		20		350			4
371	97.78	GCF_900104535.1	Nakamurella panacisegetis	Terrabacteria group	Actinobacteria	2	1605	94	8			1	3	27	28				3			26	5		1512
372	100	GCF_000785705.2	Methylomonas denitrificans	Proteobacteria	Gammaproteobacteria	1	1602	230	5						1			1419		13		41			128
373	98.89	GCF_900129475.1	Tenacibaculum mesophilum	FCB group	Bacteroidetes/Chlorobi group	3	1599	216	7						3				1		588	1		15	6	985
374	98.89	GCF_000695095.2	Gemmatimonas phototrophica	FCB group	Gemmatimonadetes	1	1592	543	14	1	60	10		139	80		4	191	1	94	4	552	328		44	84
375	100	GCF_000769915.1	Flavobacterium beibuense F44-8	FCB group	Bacteroidetes/Chlorobi group	1	1577	323	14	63	1	421		20	302		14	149	4	1		120	154	11	302	15
376	97.78	GCF_000020685.1	Deinococcus deserti VCD115	Terrabacteria group	Deinococcus-Thermus	1	1572	31	5			2		4	1556		9						1
377	100	GCF_900142725.1	Labrenzia suaedae	Proteobacteria	Alphaproteobacteria	1	1564	289	13	6	4	19	1	7	103			21		320	12	327	531	4	209
378	98.89	GCF_900116135.1	Saccharopolyspora flava	Terrabacteria group	Actinobacteria	1	1561	73	6					112	376		92					53	924		4
379	98.89	GCF_000444995.1	Paracoccus aminophilus JCM 7686	Proteobacteria	Alphaproteobacteria	2	1554	84	8						12					23	2	141	1334	2	24	16
380	100	GCF_900115705.1	Frateuria terrea	Proteobacteria	Gammaproteobacteria	1	1542	86	4						2		1	1482				57
381	98.89	GCF_900115755.1	Parafilimonas terrae	FCB group	Bacteroidetes/Chlorobi group	2	1540	374	12		2	6		79	16		3	132	7		7	1232	49		3	4
382	98.89	GCF_000264295.1	Rhodanobacter spathiphylli B39	Proteobacteria	Gammaproteobacteria	1	1539	42	3			5								1102		432
383	97.78	GCF_000601485.1	Chondromyces apiculatus DSM 436	Proteobacteria	delta/epsilon subdivisions	35	1529	519	10	4		1		5	6			206		346		430	451	3	77
384	98.89	GCF_000745425.1	Beijerinckia mobilis	Proteobacteria	Alphaproteobacteria	1	1527	199	7						3					10		6	21	195	1286	6
385	100	GCF_000196815.1	Nitrospira defluvii	Nitrospirae	Nitrospira	2	1526	514	13	7	6	2		120	38		2	504	12	34	13	649	111		28
386	100	GCF_900105255.1	Pseudomonas sabulinigri	Proteobacteria	Gammaproteobacteria	2	1526	155	5						1						31	1			5	1488
387	98.89	GCF_000599985.1	Gilliamella apicola	Proteobacteria	Gammaproteobacteria	8	1523	9	1					1523
388	98.89	GCF_900177465.1	Paraburkholderia caryophylli	Proteobacteria	Betaproteobacteria	16	1522	24	1													1522
389	98.89	GCF_900103165.1	Nitrosospira multiformis	Proteobacteria	Betaproteobacteria	2	1517	224	10	5				7	64			63	2	413	10	840	109		4
390	100	GCF_001558695.1	Paramesorhizobium deserti	Proteobacteria	Alphaproteobacteria	1	1516	210	10	514		158		10	100			65	5			261	39		98	266
391	100	GCF_000024405.1	Sebaldella termitidis ATCC 33386	Fusobacteria	Fusobacteriia	6	1516	10	3	66		55		1395
392	97.78	GCF_000520995.1	Aquimarina macrocephali JAMB N27	FCB group	Bacteroidetes/Chlorobi group	1	1511	8	1															1511
393	100	GCF_900107845.1	Alkalimonas amylolytica	Proteobacteria	Gammaproteobacteria	2	1506	89	12	6			1		832		14		7	1	5	5	7	2	618	8
394	100	GCF_000622365.1	Sulfitobacter noctilucae	Proteobacteria	Alphaproteobacteria	2	1497	149	7				20		4				1302		122		5	22		22
395	98.89	GCF_000384075.1	Methylovulum miyakonense HT12	Proteobacteria	Gammaproteobacteria	1	1494	38	3											40		24	1430
396	100	GCF_001955715.1	Rhodoferax saidenbachensis	Proteobacteria	Betaproteobacteria	1	1492	68	9			237		4	3			46		2		18	4		1144	34
397	100	GCF_900087055.1	Plesiomonas shigelloides	Proteobacteria	Gammaproteobacteria	1	1486	26	5	46		619		11	796		14
398	97.78	GCF_000972495.1	Hymenobacter terrenus	FCB group	Bacteroidetes/Chlorobi group	12	1482	158	11	3		2		38	38		6	1		5		28	1000		360	1
399	97.78	GCF_000378105.1	Rubritalea marina DSM 17716	PVC group	Verrucomicrobia	1	1472	72	3												1469		1			2
400	98.89	GCF_000622385.1	Sulfitobacter noctilucicola	Proteobacteria	Alphaproteobacteria	1	1471	97	6		7				6				245		113			1084		16
401	98.89	GCF_001605015.1	Aminobacter aminovorans	Proteobacteria	Alphaproteobacteria	1	1464	217	13	186		78	1	16	979		32	2	14	1	1	73	22		59
402	100	GCF_001969365.1	Tateyamaria omphalii	Proteobacteria	Alphaproteobacteria	2	1457	73	4						1				1030		40			386
403	100	GCF_000423605.1	Saccharospirillum impatiens DSM 12546	Proteobacteria	Gammaproteobacteria	1	1454	3	2					1							1453
404	97.78	GCF_000063445.1	Methanocella arvoryzae MRE50	Euryarchaeota	Stenosarchaea group	1	1443	340	6						1			1293		24		122			2	1
405	100	GCF_000613505.1	Prevotella oris DSM 18711 = JCM 12252	FCB group	Bacteroidetes/Chlorobi group	2	1442	154	5	6				158	1039			2					237
406	98.89	GCF_000972495.1	Hymenobacter terrenus	FCB group	Bacteroidetes/Chlorobi group	12	1433	76	9	1	11			2	8				1	1		117	1291		1
407	98.89	GCF_000619845.1	Alkanindiges illinoisensis DSM 15370	Proteobacteria	Gammaproteobacteria	1	1429	108	1												1429
408	98.89	GCF_000766945.1	Cellvibrio mixtus subsp. mixtus J3-8	Proteobacteria	Gammaproteobacteria	2	1425	174	10	3		6		26	62			807			1	283	52		179	6
409	100	GCF_001619955.1	Sphingomonas hankookensis	Proteobacteria	Alphaproteobacteria	1	1423	194	9	54	6	29		42	558		20		17				613		84
410	97.78	GCF_900104115.1	Clostridium gasigenes	Terrabacteria group	Firmicutes	1	1422	115	7	11		1303			5					70	8		5		20
411	98.89	GCF_900101395.1	Niabella drilacis	FCB group	Bacteroidetes/Chlorobi group	4	1420	121	7			3			1				44			9	308		1052	3
412	100	GCF_001552975.1	Lachnoanaerobaculum saburreum	Terrabacteria group	Firmicutes	1	1417	274	3					1099	278								40
413	97.78	GCF_002215215.1	Granulosicoccus antarcticus IMCC3135	Proteobacteria	Gammaproteobacteria	1	1407	115	7			1	5						759		151		2	424		65
414	100	GCF_900111155.1	Pedobacter rhizosphaerae	FCB group	Bacteroidetes/Chlorobi group	3	1378	205	15	133	3	67	3	50	282		516	51	1	7		179	35	3	45	3
415	100	GCF_000379645.1	Actinoplanes globisporus DSM 43857	Terrabacteria group	Actinobacteria	1	1374	153	3						1			1331				42
416	100	GCF_002142615.1	Photobacterium damselae subsp. damselae	Proteobacteria	Gammaproteobacteria	1	1368	10	4			5			1360								2			1
417	98.89	GCF_002116905.1	Rhizobacter gummiphilus	Proteobacteria	Betaproteobacteria	2	1367	96	8		12				8			87		65	1	93	1062		39
418	97.78	GCF_000831005.1	Marinobacter salarius	Proteobacteria	Gammaproteobacteria	1	1362	24	2										1361						1
419	98.89	GCF_900109295.1	Cognatiyoonia koreensis	Proteobacteria	Alphaproteobacteria	3	1354	72	2												1352		2
420	98.89	GCF_002197665.1	Sphingomonas mucosissima	Proteobacteria	Alphaproteobacteria	2	1349	237	10			80		121	591		3	149	5	45		141	89		125
421	97.78	GCF_000422685.1	Flavobacterium gelidilacus DSM 15343	FCB group	Bacteroidetes/Chlorobi group	2	1347	234	7						15					81		73	144	1	1017	16
422	98.89	GCF_002127965.1	Oxalobacter formigenes	Proteobacteria	Betaproteobacteria	1	1340	79	8			14		2	39					66		154	854	6	205
423	100	GCF_900101815.1	Pricia antarctica	FCB group	Bacteroidetes/Chlorobi group	2	1333	61	7				8		5				1153			1	12	151		3
424	100	GCF_001641285.1	Dyella thiooxydans	Proteobacteria	Gammaproteobacteria	1	1330	56	9			1	4	10	8			239	167			58			12	831
425	100	GCF_001682385.1	Azoarcus olearius	Proteobacteria	Betaproteobacteria	2	1323	44	6						9			565			141		559	27		22
426	98.89	GCF_000621145.1	Desulfobulbus elongatus DSM 2908	Proteobacteria	delta/epsilon subdivisions	3	1322	232	9						475			540		23	18	157	51	1	42	15
427	100	GCF_001597285.1	Pseudomonas alcaligenes	Proteobacteria	Gammaproteobacteria	3	1286	92	8					10	396		5	587				82	6		29	171
428	100	GCF_900103165.1	Nitrosospira multiformis	Proteobacteria	Betaproteobacteria	2	1268	109	11	2		280		6	10			66		36	4	457	87	11	309
429	100	GCF_002150765.1	Lentzea kentuckyensis	Terrabacteria group	Actinobacteria	1	1263	256	8			2			2		5	329	2			913	8		2
430	100	GCF_900142395.1	Hymenobacter psychrotolerans DSM 18569	FCB group	Bacteroidetes/Chlorobi group	2	1263	181	7	67		1		88	846							5	252		4
431	98.89	GCF_000157915.1	Bacteroides coprophilus DSM 18228 = JCM 13818	FCB group	Bacteroidetes/Chlorobi group	1	1254	180	7	4		11	3	278	608							75	275
432	100	GCF_001698205.1	Altererythrobacter dongtanensis	Proteobacteria	Alphaproteobacteria	1	1252	178	10			23	1	246	148			425		4		162	92	4	147
433	97.78	GCF_900167975.1	Ohtaekwangia koreensis	FCB group	Bacteroidetes/Chlorobi group	1	1247	285	9	17				4	28		2	164		4		838	35		155
434	98.89	GCF_900156675.1	Oleibacter marinus	Proteobacteria	Gammaproteobacteria	1	1244	11	1																	1244
435	100	GCF_001644015.1	Methylomonas lenta	Proteobacteria	Gammaproteobacteria	1	1243	273	5									818			251	94			78	2
436	98.89	GCF_000020725.1	Geobacter bemidjiensis Bem	Proteobacteria	delta/epsilon subdivisions	1	1243	119	7	2								1027	4	30		144	9		27
437	100	GCF_900097105.1	Akkermansia glycaniphila	PVC group	Verrucomicrobia	1	1240	25	2			1230			10
438	100	GCF_900102835.1	Sphingobacterium mizutaii	FCB group	Bacteroidetes/Chlorobi group	1	1233	23	4			1176		6	50				1
439	100	GCF_900156835.1	Paracoccus saliphilus	Proteobacteria	Alphaproteobacteria	4	1233	14	4	2				1191	16				24
440	97.78	GCF_001940455.1	Actinokineospora bangkokensis	Terrabacteria group	Actinobacteria	1	1225	34	5					38	63		49					107	968
441	100	GCF_900142755.1	Halomonas cupida	Proteobacteria	Gammaproteobacteria	2	1212	94	13	10	59	2		311	257			1	9		223	256	42	6	12	24
442	97.78	GCF_900113035.1	Acidovorax wautersii	Proteobacteria	Betaproteobacteria	1	1206	5	1													1206
443	98.89	GCF_001571085.1	Azohydromonas lata NBRC 102462	Proteobacteria	Betaproteobacteria	1	1197	56	5			11								97		2	1027		60
444	98.89	GCF_002080435.1	Sphingobium herbicidovorans	Proteobacteria	Alphaproteobacteria	1	1193	66	9			16		4	4		91	1				1	1058		6	12
445	100	GCF_900101875.1	Mucilaginibacter pineti	FCB group	Bacteroidetes/Chlorobi group	1	1186	182	11	133	1	201		56	47		38	21		3		124	81		481
446	97.78	GCF_000517085.1	Saccharicrinis fermentans DSM 9555 = JCM 21142	FCB group	Bacteroidetes/Chlorobi group	5	1186	183	1												1186
447	100	GCF_000170895.1	Plesiocystis pacifica SIR-1	Proteobacteria	delta/epsilon subdivisions	8	1179	188	10						16		4	1	227	3	819	31	55	17	6
448	97.78	GCF_900097105.1	Akkermansia glycaniphila	PVC group	Verrucomicrobia	1	1175	119	3	3		1154											18
449	98.89	GCF_000689375.1	Cardinium endosymbiont cBtQ1 of Bemisia tabaci	FCB group	Bacteroidetes/Chlorobi group	1	1172	1	1					1172
450	98.89	GCF_000770795.1	Lysobacter dokdonensis DS-58	Proteobacteria	Gammaproteobacteria	1	1164	59	7	161			1	11	195							169	4		623
451	97.78	GCF_000243115.2	Niabella soli DSM 19437	FCB group	Bacteroidetes/Chlorobi group	2	1161	163	12		1	6		7	4			714		69	4	246	95	5	7	3
452	97.78	GCF_000022265.1	Geobacter daltonii FRC-32	Proteobacteria	delta/epsilon subdivisions	1	1147	292	5									961		2		172	8		4
453	100	GCF_900156675.1	Oleibacter marinus	Proteobacteria	Gammaproteobacteria	1	1144	19	1																	1144
454	97.78	GCF_001449115.1	Terracidiphilus gabretensis	Acidobacteria	Acidobacteriia	2	1142	148	6											152	26	925	8		21	10
455	100	GCF_000164635.1	Roseomonas cervicalis ATCC 49957	Proteobacteria	Alphaproteobacteria	1	1139	144	9			505	1	50	114		13	5				149	45		257
456	98.89	GCF_001312005.1	Methylomonas koyamae JCM 16701	Proteobacteria	Gammaproteobacteria	1	1136	241	2									1061				75
457	97.78	GCF_000341735.1	Methylomicrobium buryatense 5G	Proteobacteria	Gammaproteobacteria	3	1135	57	4											60		32	1035		8
458	100	GCF_000012425.1	Dechloromonas aromatica RCB	Proteobacteria	Betaproteobacteria	2	1133	108	8				2		35			46		46		370	200	6	428
459	98.89	GCF_001697225.1	Immundisolibacter cernigliae	Proteobacteria	Gammaproteobacteria	1	1132	39	4										13		1114	4			1
460	100	GCF_000766945.1	Cellvibrio mixtus subsp. mixtus J3-8	Proteobacteria	Gammaproteobacteria	2	1129	166	10	42		10		30	159		15	195		6		614	36		22
461	97.78	GCF_000814475.1	Flavihumibacter solisilvae	FCB group	Bacteroidetes/Chlorobi group	1	1126	178	9	13	70			5	82			343			48	535	25		5
462	100	GCF_001449105.1	Caulobacter vibrioides	Proteobacteria	Alphaproteobacteria	1	1125	278	14	52	6	72		59	227		2	139	15	1	1	163	189		193	6
463	100	GCF_900115715.1	Pseudomonas sagittaria	Proteobacteria	Gammaproteobacteria	2	1116	125	12	8	4	19		9	457		7	79				76	397	29	24	7
464	100	GCF_000317535.1	Cylindrospermum stagnale PCC 7417	Terrabacteria group	Cyanobacteria/Melainabacteria group	1	1114	62	7				3		12			32		19		23	1024	1
465	97.78	GCF_000255455.1	Aquimarina agarilytica ZC1	FCB group	Bacteroidetes/Chlorobi group	1	1113	32	6				9		2				1070		2		22	8
466	98.89	GCF_900148505.1	Pseudoxanthobacter soli DSM 19599	Proteobacteria	Alphaproteobacteria	1	1105	238	13		5	3	3	5	1			8		527	31	285	208	1	18	10
467	97.78	GCF_001461035.1	Acetivibrio ethanolgignens	Terrabacteria group	Firmicutes	1	1099	326	14	1		33	2	14	42			890	2	5	11	57	20	6	15	1
468	98.89	GCF_000430545.1	Tenacibaculum ovolyticum DSM 18103	FCB group	Bacteroidetes/Chlorobi group	4	1098	16	2			1			1097
469	100	GCF_001639105.2	Azospirillum humicireducens	Proteobacteria	Alphaproteobacteria	2	1094	147	9			19	3	23	460			369		1		27	16		176
470	98.89	GCF_000600005.1	Snodgrassella alvi wkB2	Proteobacteria	Betaproteobacteria	4	1091	3	1					1091
471	100	GCF_000620485.1	Dyella japonica UNC79MFTsu3.2	Proteobacteria	Gammaproteobacteria	2	1083	73	7					1			2				7	1060	5		4	4
472	98.89	GCF_900167055.1	Lysobacter spongiicola DSM 21749	Proteobacteria	Gammaproteobacteria	3	1079	61	7	1		23			5					3		110	871		66
473	98.89	GCF_000600005.1	Snodgrassella alvi wkB2	Proteobacteria	Betaproteobacteria	4	1076	29	4			969	61	45									1
474	100	GCF_001311845.1	Desulfosarcina cetonica JCM 12296	Proteobacteria	delta/epsilon subdivisions	3	1067	140	6						49					63	665			22	6	262
475	98.89	GCF_002078015.1	Niastella populi	FCB group	Bacteroidetes/Chlorobi group	6	1064	263	5						4			603				101	24		332
476	97.78	GCF_000015045.1	Pelobacter propionicus DSM 2379	Proteobacteria	delta/epsilon subdivisions	1	1062	215	7						14			353		44	225	379	22		25
477	97.78	GCF_001311925.1	Cellulosilyticum ruminicola JCM 14822	Terrabacteria group	Firmicutes	1	1052	44	5			715	65		269					2						1
478	97.78	GCF_002080435.1	Sphingobium herbicidovorans	Proteobacteria	Alphaproteobacteria	1	1051	41	2													3	1048
479	100	GCF_001467505.1	Legionella birminghamensis	Proteobacteria	Gammaproteobacteria	1	1047	101	9	4		10		12	711			7				33	51	142	77
480	97.78	GCF_000814475.1	Flavihumibacter solisilvae	FCB group	Bacteroidetes/Chlorobi group	1	1043	242	11			1		6	41			119	1	41	4	728	51	4	47
481	100	GCF_000416985.1	Sphingobacterium paucimobilis HER1398	FCB group	Bacteroidetes/Chlorobi group	1	1041	139	6									40		569	2	36	347		47
482	100	GCF_000495935.2	Elizabethkingia anophelis NUHP1	FCB group	Bacteroidetes/Chlorobi group	5	1041	42	6		12	912		12	74							18	13
483	100	GCF_900142445.1	Chryseobacterium polytrichastri	FCB group	Bacteroidetes/Chlorobi group	5	1040	56	9	2		28		20	104				1			2	2	131	750
484	100	GCF_900102525.1	Bosea robiniae	Proteobacteria	Alphaproteobacteria	1	1039	200	9		5	160		81	587			56				32	36		34	48
485	98.89	GCF_900115125.1	Nitrosospira briensis	Proteobacteria	Betaproteobacteria	1	1035	113	6						3					482	6	24	36		484
486	100	GCF_000947195.1	Shewanella algae	Proteobacteria	Gammaproteobacteria	3	1033	55	1						1033
487	100	GCF_001043175.1	Marinobacter psychrophilus	Proteobacteria	Gammaproteobacteria	1	1032	9	1																1032
488	98.89	GCF_000332215.1	Pseudanabaena biceps PCC 7429	Terrabacteria group	Cyanobacteria/Melainabacteria group	1	1029	44	7			2					1			3		5	15	1	1002
489	98.89	GCF_002116905.1	Rhizobacter gummiphilus	Proteobacteria	Betaproteobacteria	2	1027	25	3	16												12	999
490	98.89	GCF_001644705.1	Dickeya solani IPO 2222	Proteobacteria	Gammaproteobacteria	3	1023	6	3						1010							4	9
491	98.89	GCF_000069965.1	Proteus mirabilis HI4320	Proteobacteria	Gammaproteobacteria	5	1014	6	1			1014
492	98.89	GCF_001877035.1	Clostridium estertheticum subsp. estertheticum	Terrabacteria group	Firmicutes	4	1010	250	10	4					9			4		64	9	628	10	1	280	1
493	100	GCF_900172285.1	Roseovarius aestuarii	Proteobacteria	Alphaproteobacteria	1	1008	29	4						1				605		1			401
494	97.78	GCF_000024005.1	Chitinophaga pinensis DSM 2588	FCB group	Bacteroidetes/Chlorobi group	5	1005	144	9					511	70			2		3	1	185	230		1	2
495	98.89	GCF_000626635.1	Draconibacterium orientale	FCB group	Bacteroidetes/Chlorobi group	1	1005	243	4										8		904			50		43
496	97.78	GCF_001682385.1	Azoarcus olearius	Proteobacteria	Betaproteobacteria	2	999	56	5						11					854	86	40		8
497	98.89	GCF_900148505.1	Pseudoxanthobacter soli DSM 19599	Proteobacteria	Alphaproteobacteria	1	995	11	1														995
498	98.89	GCF_001027285.1	Archangium gephyra	Proteobacteria	delta/epsilon subdivisions	10	994	419	13	6	3	5		39	40			70	17	51	8	648	60	2	45
499	100	GCF_000590475.1	Pseudomonas stutzeri	Proteobacteria	Gammaproteobacteria	2	985	82	10	21	11			7	43				16	5	3		301		27	551
500	100	GCF_000384295.1	Amycolatopsis balhimycina FH 1894	Terrabacteria group	Actinobacteria	1	979	221	8	9				1	11			50	16		1	846	45
501	100	GCF_000972705.2	Limnoraphis robusta CS-951	Terrabacteria group	Cyanobacteria/Melainabacteria group	1	979	5	3													977	1		1
502	98.89	GCF_001311845.1	Desulfosarcina cetonica JCM 12296	Proteobacteria	delta/epsilon subdivisions	3	979	136	5						67					18	826			6		62
503	98.89	GCF_000769915.1	Flavobacterium beibuense F44-8	FCB group	Bacteroidetes/Chlorobi group	1	979	75	10		3	24	9	8	46			16				21	159		34	659
504	100	GCF_000833025.1	Myroides profundi	FCB group	Bacteroidetes/Chlorobi group	2	978	103	5			40		13	918					1			6
505	98.89	GCF_002211445.1	Noviherbaspirillum denitrificans	Proteobacteria	Betaproteobacteria	1	977	55	6						11			19		220		71	1	655
506	98.89	GCF_000423665.1	Solirubrobacter soli DSM 22325	Terrabacteria group	Actinobacteria	1	976	323	12	70	1			191	48			15	6	21	13	254	269	2	86
507	100	GCF_000242455.2	Singulisphaera acidiphila DSM 18658	PVC group	Planctomycetes	1	974	151	9			3		4	2			73		2		130	2		10	748
508	98.89	GCF_000701705.1	Bilophila wadsworthia ATCC 49260	Proteobacteria	delta/epsilon subdivisions	2	965	34	5	19		797		144	4								1
509	97.78	GCF_000423705.1	Stappia stellulata DSM 5886	Proteobacteria	Alphaproteobacteria	1	964	130	10		1	78			368			1		245	40	19	141	11	60
510	100	GCF_000974365.1	Geofilum rubicundum JCM 15548	FCB group	Bacteroidetes/Chlorobi group	1	962	16	4						9					2	887			64
511	98.89	GCF_900167135.1	Chitinophaga eiseniae	FCB group	Bacteroidetes/Chlorobi group	5	961	18	3									757				202	2
512	97.78	GCF_900167975.1	Ohtaekwangia koreensis	FCB group	Bacteroidetes/Chlorobi group	1	961	295	7								14	701		1	2	240			2	1
513	98.89	GCF_001548015.1	Methylobacterium aquaticum	Proteobacteria	Alphaproteobacteria	6	957	124	11		3	413	6	36	188		179	8	1			2	46		75
514	98.89	GCF_900142735.1	Flavobacterium saccharophilum	FCB group	Bacteroidetes/Chlorobi group	1	955	92	8			10		2	5			2		2		140	7		787
515	98.89	GCF_900156765.1	Filimonas lacunae	FCB group	Bacteroidetes/Chlorobi group	2	950	60	3											1		40			909
516	100	GCF_900100495.1	Pseudomonas benzenivorans	Proteobacteria	Gammaproteobacteria	2	949	7	1													949
517	98.89	GCF_000972495.1	Hymenobacter terrenus	FCB group	Bacteroidetes/Chlorobi group	12	947	44	7		12			1	12			3				44	870		5
518	100	GCF_000757905.1	Arsenophonus endosymbiont str. Hangzhou of Nilaparvata lugens	Proteobacteria	Gammaproteobacteria	1	941	36	5	4	385	22		529	1
519	98.89	GCF_000423665.1	Solirubrobacter soli DSM 22325	Terrabacteria group	Actinobacteria	1	939	315	14	9	4	12	17	33	249		2	39	1	20		246	245		61	1
520	98.89	GCF_000235505.1	Hungatella hathewayi WAL-18680	Terrabacteria group	Firmicutes	1	936	66	7	1		306	620	2	2								1		4
521	97.78	GCF_000016185.1	Rhodospirillum centenum SW	Proteobacteria	Alphaproteobacteria	1	934	103	8			1	3						22	9	52	799			5	43
522	98.89	GCF_000284255.1	Rubrivivax gelatinosus IL144	Proteobacteria	Betaproteobacteria	3	932	72	6		7								11		1		2	66	845
523	97.78	GCF_900116135.1	Saccharopolyspora flava	Terrabacteria group	Actinobacteria	1	926	40	6					64	75		5					122	657		3
524	98.89	GCF_000807275.1	Frischella perrara	Proteobacteria	Gammaproteobacteria	9	926	31	5			853		17	42		8						6
525	100	GCF_000963705.1	Elstera litoralis	Proteobacteria	Alphaproteobacteria	1	921	149	6						117				11	23		9	618		143
526	100	GCF_000014145.1	Cytophaga hutchinsonii ATCC 33406	FCB group	Bacteroidetes/Chlorobi group	2	919	303	10			33		24	88			154		17		225	79	4	294	1
527	98.89	GCF_001312005.1	Methylomonas koyamae JCM 16701	Proteobacteria	Gammaproteobacteria	1	917	9	2												13					904
528	97.78	GCF_000701705.1	Bilophila wadsworthia ATCC 49260	Proteobacteria	delta/epsilon subdivisions	2	916	37	4			892		2	20								2
529	98.89	GCF_001318345.1	Bacteroides cellulosilyticus	FCB group	Bacteroidetes/Chlorobi group	1	914	4	1			914
530	98.89	GCF_900100495.1	Pseudomonas benzenivorans	Proteobacteria	Gammaproteobacteria	2	914	12	2	13					901
531	97.78	GCF_000012845.1	Parabacteroides distasonis ATCC 8503	FCB group	Bacteroidetes/Chlorobi group	1	912	23	2			910			2
532	98.89	GCF_001697225.1	Immundisolibacter cernigliae	Proteobacteria	Gammaproteobacteria	1	909	74	2												901				8
533	98.89	GCF_001021935.1	Xanthomonas translucens pv. undulosa	Proteobacteria	Gammaproteobacteria	3	906	1	1		906
534	97.78	GCF_001697225.1	Immundisolibacter cernigliae	Proteobacteria	Gammaproteobacteria	1	905	45	6					3				832		1		43	1		25
535	100	GCF_002074155.1	Clostridium argentinense	Terrabacteria group	Firmicutes	1	903	120	9			3		6	53		1	97		2		12	3		726
536	98.89	GCF_000582685.1	[Scytonema hofmanni] UTEX 2349	Terrabacteria group	Cyanobacteria/Melainabacteria group	1	898	77	7		97			4	3					22		18	733		21
537	100	GCF_000016405.1	Rhodobacter sphaeroides ATCC 17025	Proteobacteria	Alphaproteobacteria	1	895	121	13		29	29	7	1	103			110		9	9	15	49	136	383	15
538	100	GCF_000208405.1	Selenomonas sputigena ATCC 35185	Terrabacteria group	Firmicutes	1	889	233	9	9	25			222	522		2				1	20	86		2
539	100	GCF_900109785.1	Nitrosovibrio tenuis	Proteobacteria	Betaproteobacteria	1	884	16	3													3	170		711
540	97.78	GCF_001633165.1	Rhodovulum sulfidophilum DSM 1374	Proteobacteria	Alphaproteobacteria	1	878	62	6			3				21			502		1			290		61
541	100	GCF_900112365.1	Spirosoma endophyticum	FCB group	Bacteroidetes/Chlorobi group	1	877	32	2						8							869
542	97.78	GCF_002078015.1	Niastella populi	FCB group	Bacteroidetes/Chlorobi group	6	876	210	9					10	1			293	1	34	56	456	17		8
543	98.89	GCF_900110915.1	bacterium A52C2	unclassified Bacteria	unclassified Bacteria (miscellaneous)	1	868	79	8	2		10	9		80							759	6		1	1
544	100	GCF_900111145.1	Fabibacter pacificus	FCB group	Bacteroidetes/Chlorobi group	1	867	200	5						1				187		611			52		16
545	100	GCF_900114705.1	Rugamonas rubra	Proteobacteria	Gammaproteobacteria	8	858	119	11	15			2	174	59		4	135	12	6		435	15		1
546	97.78	GCF_000970345.1	Robbsia andropogonis	Proteobacteria	Betaproteobacteria	9	858	59	5						1		1						2		848	6
547	98.89	GCF_000373105.1	Lewinella persica DSM 23188	FCB group	Bacteroidetes/Chlorobi group	2	852	31	3												2			846		4
548	98.89	GCF_000018665.1	Delftia acidovorans SPH-1	Proteobacteria	Betaproteobacteria	2	850	51	5					1						60		34	742		13
549	98.89	GCF_000092025.1	Agrobacterium fabrum str. C58	Proteobacteria	Alphaproteobacteria	2	848	6	2			847													1
550	98.89	GCF_000325705.1	Echinicola vietnamensis DSM 17526	FCB group	Bacteroidetes/Chlorobi group	1	843	10	3												6	835	2
551	100	GCF_000382125.1	Eudoraea adriatica DSM 19308	FCB group	Bacteroidetes/Chlorobi group	1	843	241	4						5						660			177		1
552	100	GCF_001267175.1	Oblitimonas alkaliphila	Proteobacteria	Gammaproteobacteria	1	839	115	8	13		24		238	181		75	1				33	274
553	97.78	GCF_000024005.1	Chitinophaga pinensis DSM 2588	FCB group	Bacteroidetes/Chlorobi group	5	834	32	3	16					7							811
554	100	GCF_900105215.1	[Desulfotomaculum] guttoideum	Terrabacteria group	Firmicutes	4	832	88	5	67		702		23	10								30
555	98.89	GCF_000970465.2	Devosia insulae DS-56	Proteobacteria	Alphaproteobacteria	1	831	193	11	14	14	1		3	8		1	189			2	572	12		15
556	100	GCF_001591385.1	Variovorax soli NBRC 106424	Proteobacteria	Betaproteobacteria	3	831	130	10	1		2		28	49			649	2		31	44	9		16
557	98.89	GCF_001955715.1	Rhodoferax saidenbachensis	Proteobacteria	Betaproteobacteria	1	830	118	8					8	3			266	3		17	208	80		245
558	98.89	GCF_900110245.1	Niastella yeongjuensis	FCB group	Bacteroidetes/Chlorobi group	2	827	181	8	1				5	17			72		100		60	542		30
559	97.78	GCF_000190575.1	Bacteroides salanitronis DSM 18170	FCB group	Bacteroidetes/Chlorobi group	1	824	97	7	8		728		4	30							5	43		6
560	100	GCF_000020025.1	Nostoc punctiforme PCC 73102	Terrabacteria group	Cyanobacteria/Melainabacteria group	1	823	96	11	5	1			2	13			38		5	33	103	569	5	49
561	100	GCF_001447195.1	Aquabacterium parvum	Proteobacteria	Betaproteobacteria	8	822	128	13	30	16	30		74	396		2	130		2	5	25	30		71	11
562	100	GCF_000307375.1	Parabacteroides johnsonii CL02T12C29	FCB group	Bacteroidetes/Chlorobi group	2	818	89	7	7		691		62	36					18		2			2
563	100	GCF_000185385.1	Lachnoanaerobaculum saburreum DSM 3986	Terrabacteria group	Firmicutes	1	816	205	9	47	14			217	329						8	40	154		2	5
564	100	GCF_900114705.1	Rugamonas rubra	Proteobacteria	Gammaproteobacteria	8	810	102	9	49	1	11		56	514			17				122	5		35
565	98.89	GCF_000378105.1	Rubritalea marina DSM 17716	PVC group	Verrucomicrobia	1	808	32	1										808
566	97.78	GCF_000373105.1	Lewinella persica DSM 23188	FCB group	Bacteroidetes/Chlorobi group	2	806	80	6			2			10				89		11			679		15
567	98.89	GCF_900103165.1	Nitrosospira multiformis	Proteobacteria	Betaproteobacteria	2	793	219	4						3			646		14		130
568	97.78	GCF_900111095.1	Amphritea atlantica	Proteobacteria	Gammaproteobacteria	1	790	15	2												588			202
569	100	GCF_001955715.1	Rhodoferax saidenbachensis	Proteobacteria	Betaproteobacteria	1	790	98	5					3	77			699				2				9
570	97.78	GCF_001644015.1	Methylomonas lenta	Proteobacteria	Gammaproteobacteria	1	789	103	9			3		1	8			3		321	99	2			319	33
571	100	GCF_000367925.1	Acinetobacter bohemicus ANC 3994	Proteobacteria	Gammaproteobacteria	1	789	44	5					1	117							253			416	2
572	98.89	GCF_002078015.1	Niastella populi	FCB group	Bacteroidetes/Chlorobi group	6	782	127	11	11	8	13		2	23		5	224			2	474	16		4
573	100	GCF_000379725.1	Cytophaga aurantiaca DSM 3654	FCB group	Bacteroidetes/Chlorobi group	2	782	191	10		1	31		19	84			77	1			191	44		322	12
574	100	GCF_002005445.1	Acetobacter aceti	Proteobacteria	Alphaproteobacteria	4	780	5	2					779	1
575	98.89	GCF_000378105.1	Rubritalea marina DSM 17716	PVC group	Verrucomicrobia	1	778	63	5						1				558		202		6			11
576	97.78	GCF_900110245.1	Niastella yeongjuensis	FCB group	Bacteroidetes/Chlorobi group	2	775	52	7	29		1			118			6				617	3		1
577	100	GCF_900188295.1	Paracoccus sediminis	Proteobacteria	Alphaproteobacteria	1	773	108	10	141	1	17	1	96	282						1		26		202	6
578	97.78	GCF_000371425.1	[Clostridium] innocuum 2959	Terrabacteria group	Firmicutes	1	769	6	2			768			1
579	100	GCF_900103845.1	Pseudomonas jinjuensis	Proteobacteria	Gammaproteobacteria	3	768	40	7					8	141		11					1	335		249	23
580	100	GCF_900141925.1	Pseudomonas zeshuii	Proteobacteria	Gammaproteobacteria	2	768	73	6				7	226	465		27					6	37
581	97.78	GCF_900167975.1	Ohtaekwangia koreensis	FCB group	Bacteroidetes/Chlorobi group	1	765	230	12	23		1	2	10	16		2	254			1	444	2	8	2
582	98.89	GCF_900167975.1	Ohtaekwangia koreensis	FCB group	Bacteroidetes/Chlorobi group	1	765	247	8			2		33	5			422		14		230	7		52
583	97.78	GCF_001953305.1	Cnuella takakiae	FCB group	Bacteroidetes/Chlorobi group	1	763	262	3									676				79	8
584	100	GCF_900096585.1	Sanguibacter gelidistatuariae	Terrabacteria group	Actinobacteria	1	763	55	6			224			457		1					25	1		55
585	97.78	GCF_001027285.1	Archangium gephyra	Proteobacteria	delta/epsilon subdivisions	10	761	279	10					8	5		2	58	4	61	1	481	96		45
586	98.89	GCF_001644025.1	Methylomonas koyamae	Proteobacteria	Gammaproteobacteria	2	759	99	6	19								287			2	9	74		368
587	97.78	GCF_000020725.1	Geobacter bemidjiensis Bem	Proteobacteria	delta/epsilon subdivisions	1	759	243	2									696				63
588	98.89	GCF_900114775.1	Marinobacter zhejiangensis	Proteobacteria	Gammaproteobacteria	1	759	30	2												758			1
589	97.78	GCF_000010305.1	Gemmatimonas aurantiaca T-27	FCB group	Gemmatimonadetes	1	752	168	6					78	273		2					343	50		6
590	98.89	GCF_001021935.1	Xanthomonas translucens pv. undulosa	Proteobacteria	Gammaproteobacteria	3	743	82	4									7	5		27	704
591	100	GCF_000376545.2	Epibacterium mobile F1926	Proteobacteria	Alphaproteobacteria	4	738	39	3					5										18		715
592	97.78	GCF_000020685.1	Deinococcus deserti VCD115	Terrabacteria group	Deinococcus-Thermus	1	736	6	4	3				1	731								1
593	97.78	GCF_002115725.1	Marivita cryptomonadis	Proteobacteria	Alphaproteobacteria	1	734	50	3												116			312		306
594	98.89	GCF_001551835.1	Dechloromonas denitrificans	Proteobacteria	Betaproteobacteria	2	734	71	7	5		3			33			628				49	4		12
595	98.89	GCF_001551835.1	Dechloromonas denitrificans	Proteobacteria	Betaproteobacteria	2	734	66	7			1	2	2	23			700				4	2
596	100	GCF_001939045.1	Rhizobium oryziradicis	Proteobacteria	Alphaproteobacteria	6	727	134	11	14	15	8	1	197	237			1				25	190		36	3
597	100	GCF_900142735.1	Flavobacterium saccharophilum	FCB group	Bacteroidetes/Chlorobi group	1	725	118	7					20				43		10	18	326	12		296
598	100	GCF_001045465.1	Chryseobacterium angstadtii	FCB group	Bacteroidetes/Chlorobi group	5	718	35	5					1	695							16	2		4
599	97.78	GCF_900156675.1	Oleibacter marinus	Proteobacteria	Gammaproteobacteria	1	718	29	3									17						545		156
600	97.78	GCF_001443675.1	endosymbiont of Ridgeia piscesae	Proteobacteria	Gammaproteobacteria	1	717	56	6											424	1	3	169	39	81
601	98.89	GCF_000619845.1	Alkanindiges illinoisensis DSM 15370	Proteobacteria	Gammaproteobacteria	1	716	50	7			76			609					6	7	2		6	10
602	100	GCF_000063445.1	Methanocella arvoryzae MRE50	Euryarchaeota	Stenosarchaea group	1	715	273	4	1					1			665				48
603	98.89	GCF_900113825.1	Paraburkholderia megapolitana	Proteobacteria	Betaproteobacteria	9	714	68	5			1	1		4							702			6
604	98.89	GCF_000164635.1	Roseomonas cervicalis ATCC 49957	Proteobacteria	Alphaproteobacteria	1	711	210	11	37	2	106		146	258		15	3	3			29	54		58
605	97.78	GCF_000427385.1	Methylocaldum szegediense O-12	Proteobacteria	Gammaproteobacteria	2	711	67	6			39			301					19	345	2			5
606	100	GCF_900114765.1	Pseudomonas pachastrellae	Proteobacteria	Gammaproteobacteria	1	706	37	5				10	1	15				420							260
607	100	GCF_000164985.3	Paenibacillus polymyxa SC2	Terrabacteria group	Firmicutes	4	705	49	9			9	3	7	14			11				25	9	611	16
608	98.89	GCF_001605015.1	Aminobacter aminovorans	Proteobacteria	Alphaproteobacteria	1	701	120	4											55		62	582		2
609	98.89	GCF_000331535.1	Fulvivirga imtechensis AK7	FCB group	Bacteroidetes/Chlorobi group	2	701	141	3										2	4	695
610	100	GCF_000968195.1	Xenorhabdus doucetiae	Proteobacteria	Gammaproteobacteria	10	701	12	4			23			2							621	55
611	100	GCF_001006305.1	Silvibacterium bohemicum	Acidobacteria	Acidobacteriia	1	700	120	11	2		2		9	17		14			7	35	575	5		6	28
612	100	GCF_900107585.1	Rubrimonas cliftonensis	Proteobacteria	Alphaproteobacteria	2	699	83	9						2	4			222	160	66	2	17	125		101
613	100	GCF_000818015.1	Pseudomonas balearica DSM 6083	Proteobacteria	Gammaproteobacteria	3	694	67	8			9		57	359						1	15	12	6	235
614	97.78	GCF_000305785.2	Simiduia agarivorans SA1 = DSM 21679	Proteobacteria	Gammaproteobacteria	1	692	13	2										684							8
615	97.78	GCF_002000365.1	Thioalkalivibrio denitrificans	Proteobacteria	Gammaproteobacteria	1	692	79	1										692
616	100	GCF_900109785.1	Nitrosovibrio tenuis	Proteobacteria	Betaproteobacteria	1	689	82	10	2				89	27		3	14	9	38	12	469	26
617	98.89	GCF_900185885.1	Enterobacter kobei	Proteobacteria	Gammaproteobacteria	1	688	3	1			688
618	100	GCF_001307195.1	Acinetobacter equi	Proteobacteria	Gammaproteobacteria	2	686	25	5			599		27	38								7		15
619	98.89	GCF_000818015.1	Pseudomonas balearica DSM 6083	Proteobacteria	Gammaproteobacteria	3	684	43	2										21		663
620	97.78	GCF_000379645.1	Actinoplanes globisporus DSM 43857	Terrabacteria group	Actinobacteria	1	683	179	6					30	1			124				418	108		2
621	97.78	GCF_000015285.1	Psychromonas ingrahamii 37	Proteobacteria	Gammaproteobacteria	2	682	10	1						682
622	100	GCF_900105215.1	[Desulfotomaculum] guttoideum	Terrabacteria group	Firmicutes	4	680	38	6			553	1	4	104								1		17
623	100	GCF_001515305.1	Aquitalea pelogenes	Proteobacteria	Betaproteobacteria	1	677	98	5					64	128			429					55		1
624	98.89	GCF_000745425.1	Beijerinckia mobilis	Proteobacteria	Alphaproteobacteria	1	666	103	6			8			17					222		64	270		85
625	100	GCF_001281465.1	Cupriavidus gilardii CR3	Proteobacteria	Betaproteobacteria	1	665	63	10	230	5	56		1	229					36	23	55	29		1
626	98.89	GCF_900115715.1	Pseudomonas sagittaria	Proteobacteria	Gammaproteobacteria	2	659	54	6						99			6		2	1	20			531
627	98.89	GCF_000023905.1	Leptotrichia buccalis C-1013-b	Fusobacteria	Fusobacteriia	3	659	52	3					392	138								129
628	97.78	GCF_000948975.1	Thalassomonas actiniarum	Proteobacteria	Gammaproteobacteria	6	652	41	1												652
629	97.78	GCF_000935065.1	Arcobacter anaerophilus	Proteobacteria	delta/epsilon subdivisions	1	650	86	6						478						124	16	2		17	13
630	100	GCF_001021935.1	Xanthomonas translucens pv. undulosa	Proteobacteria	Gammaproteobacteria	3	649	30	9	6		587		12	24			2	2			10	1		5
631	97.78	GCF_000935065.1	Arcobacter anaerophilus	Proteobacteria	delta/epsilon subdivisions	1	649	64	2										648					1
632	98.89	GCF_900129475.1	Tenacibaculum mesophilum	FCB group	Bacteroidetes/Chlorobi group	3	648	12	1						648
633	100	GCF_001707755.1	Acinetobacter celticus	Proteobacteria	Gammaproteobacteria	1	648	52	8	20		337		8	212							3	16		45	7
634	100	GCF_002078015.1	Niastella populi	FCB group	Bacteroidetes/Chlorobi group	6	644	85	8		6				49			280	1	25		270	11		2
635	100	GCF_900156695.1	Rhodobacter vinaykumarii	Proteobacteria	Alphaproteobacteria	1	644	99	12	17		17		95	227		1	114			40	28	22	1	47	35
636	100	GCF_001558695.1	Paramesorhizobium deserti	Proteobacteria	Alphaproteobacteria	1	643	20	5	2		548		19	71								3
637	98.89	GCF_000015285.1	Psychromonas ingrahamii 37	Proteobacteria	Gammaproteobacteria	2	642	11	1						642
638	97.78	GCF_001050155.1	Nitratireductor soli	Proteobacteria	Alphaproteobacteria	1	640	253	8					1	1			434		14	2	123	8		57
639	100	GCF_000178955.2	Granulicella mallensis MP5ACTX8	Acidobacteria	Acidobacteriia	2	632	99	6			3						18		3		598	1		9
640	98.89	GCF_001027285.1	Archangium gephyra	Proteobacteria	delta/epsilon subdivisions	10	630	131	9			1		14	17			2	1	20		101	471		3
641	100	GCF_900155965.1	Mucilaginibacter lappiensis	FCB group	Bacteroidetes/Chlorobi group	3	630	92	9	5		20		1	5			28				241	38		193	99
642	100	GCF_000817955.1	Geobacter pickeringii	Proteobacteria	delta/epsilon subdivisions	1	630	43	7		20							28		32	137	316			16	81
643	100	GCF_000520995.1	Aquimarina macrocephali JAMB N27	FCB group	Bacteroidetes/Chlorobi group	1	624	74	5			12	2						533		1			76
644	100	GCF_000335475.2	Cystobacter fuscus DSM 2262	Proteobacteria	delta/epsilon subdivisions	7	622	102	10	256	1	7		80	46		2	18				99	71		42
645	98.89	GCF_900114705.1	Rugamonas rubra	Proteobacteria	Gammaproteobacteria	8	622	85	10	11		4		9	211		11	1	2			328	7		38
646	97.78	GCF_900110245.1	Niastella yeongjuensis	FCB group	Bacteroidetes/Chlorobi group	2	617	250	6					11				515		3		80	5		3
647	98.89	GCF_001244495.1	Clostridium phoceensis	Terrabacteria group	Firmicutes	1	611	129	9	1		455	4	27	53		2					2	37		30
648	98.89	GCF_000520995.1	Aquimarina macrocephali JAMB N27	FCB group	Bacteroidetes/Chlorobi group	1	604	100	6										400		95	24	1	45		39
649	100	GCF_900115125.1	Nitrosospira briensis	Proteobacteria	Betaproteobacteria	1	604	35	6									518		29		19	7		24	7
650	98.89	GCF_002198715.1	Rhodomicrobium sp. R_RK_3	Proteobacteria	Alphaproteobacteria	1	594	40	5									24		9		35	522		4
651	100	GCF_000831005.1	Marinobacter salarius	Proteobacteria	Gammaproteobacteria	1	594	1	1					594
652	97.78	GCF_900109255.1	Cyclobacterium halophilum	FCB group	Bacteroidetes/Chlorobi group	1	587	16	2												2				585
653	100	GCF_001244495.1	Clostridium phoceensis	Terrabacteria group	Firmicutes	1	587	107	6	5		507	7	10	57								1
654	98.89	GCF_900115125.1	Nitrosospira briensis	Proteobacteria	Betaproteobacteria	1	586	97	3									520				12	54
655	98.89	GCF_001307195.1	Acinetobacter equi	Proteobacteria	Gammaproteobacteria	2	586	7	2			545													41
656	100	GCF_000590475.1	Pseudomonas stutzeri	Proteobacteria	Gammaproteobacteria	2	585	35	12	4	4	5	1	1	48		7				13		9	206	1	286
657	100	GCF_002158905.1	Yoonia vestfoldensis	Proteobacteria	Alphaproteobacteria	1	585	59	8				5		16				1		78		18	197	79	191
658	97.78	GCF_000691225.1	Nitrincola lacisaponensis	Proteobacteria	Gammaproteobacteria	1	585	12	2												45					540
659	97.78	GCF_001449115.1	Terracidiphilus gabretensis	Acidobacteria	Acidobacteriia	2	579	83	5					1							4	563	6		5
660	98.89	GCF_000430545.1	Tenacibaculum ovolyticum DSM 18103	FCB group	Bacteroidetes/Chlorobi group	4	577	7	3						545				31		1
661	97.78	GCF_000695095.2	Gemmatimonas phototrophica	FCB group	Gemmatimonadetes	1	572	237	8					58	4			3		101		91	248	3	64
662	100	GCF_000252445.1	Deinococcus gobiensis I-0	Terrabacteria group	Deinococcus-Thermus	1	572	83	8	3		34		10	444		14					1	17		49
663	97.78	GCF_001244495.1	Clostridium phoceensis	Terrabacteria group	Firmicutes	1	572	95	5			550			7							2	3		10
664	100	GCF_002142495.1	Leptolyngbya boryana dg5	Terrabacteria group	Cyanobacteria/Melainabacteria group	1	565	67	7	13					22		320	9				1	4		196
665	100	GCF_900110285.1	Paracoccus alcaliphilus	Proteobacteria	Alphaproteobacteria	3	565	20	5	6		425		2	1										131
666	100	GCF_000430545.1	Tenacibaculum ovolyticum DSM 18103	FCB group	Bacteroidetes/Chlorobi group	4	563	57	3						92						1					470
667	98.89	GCF_900185885.1	Enterobacter kobei	Proteobacteria	Gammaproteobacteria	1	562	17	3			161										26			375
668	98.89	GCF_900167135.1	Chitinophaga eiseniae	FCB group	Bacteroidetes/Chlorobi group	5	561	25	6			10			7			439				67	29		9
669	98.89	GCF_002174125.1	Acinetobacter populi	Proteobacteria	Gammaproteobacteria	1	560	5	2			3													557
670	98.89	GCF_001449105.1	Caulobacter vibrioides	Proteobacteria	Alphaproteobacteria	1	556	232	11	2	1	9		36	43			109		42	5	178	71		60
671	98.89	GCF_001998905.1	Rodentibacter heylii	Proteobacteria	Gammaproteobacteria	1	556	3	1			556
672	97.78	GCF_000416985.1	Sphingobacterium paucimobilis HER1398	FCB group	Bacteroidetes/Chlorobi group	1	555	139	5									5		391		49	41		69
673	100	GCF_000769915.1	Flavobacterium beibuense F44-8	FCB group	Bacteroidetes/Chlorobi group	1	555	153	10	65		159	12	10	81		6	75				100	11		36
674	98.89	GCF_002115725.1	Marivita cryptomonadis	Proteobacteria	Alphaproteobacteria	1	552	18	2								511						41
675	98.89	GCF_900115045.1	Izhakiella capsodis	Proteobacteria	Gammaproteobacteria	3	552	24	1						552
676	97.78	GCF_001559595.1	Enterovibrio coralii	Proteobacteria	Gammaproteobacteria	2	549	119	5				2						538		2		5			2
677	100	GCF_001295265.1	Chryseobacterium indologenes	FCB group	Bacteroidetes/Chlorobi group	3	546	49	5					37	480		1					3	25
678	98.89	GCF_000023025.1	Teredinibacter turnerae T7901	Proteobacteria	Gammaproteobacteria	3	545	26	4										334		19			189		3
679	97.78	GCF_900155945.1	Marinobacterium stanieri	Proteobacteria	Gammaproteobacteria	1	545	49	5			1	4						512		14				14
680	98.89	GCF_002078015.1	Niastella populi	FCB group	Bacteroidetes/Chlorobi group	6	544	184	9								1	177	17	80	1	209	4		52	3
681	100	GCF_000010525.1	Azorhizobium caulinodans ORS 571	Proteobacteria	Alphaproteobacteria	1	542	146	10	1		8		30	23			6			17	218	26		37	176
682	100	GCF_000430045.1	Meiothermus chliarophilus DSM 9957	Terrabacteria group	Deinococcus-Thermus	2	542	38	1																542
683	97.78	GCF_900129465.1	Chitinophaga niabensis	FCB group	Bacteroidetes/Chlorobi group	1	541	49	5					1				410				51	54		25
684	97.78	GCF_900156765.1	Filimonas lacunae	FCB group	Bacteroidetes/Chlorobi group	2	540	58	6					5	188				1	11		333	2
685	100	GCF_001298445.1	Nostoc piscinale CENA21	Terrabacteria group	Cyanobacteria/Melainabacteria group	2	540	23	6		368											149	19	1	2	1
686	98.89	GCF_001281465.1	Cupriavidus gilardii CR3	Proteobacteria	Betaproteobacteria	1	540	1	1																540
687	97.78	GCF_002158905.1	Yoonia vestfoldensis	Proteobacteria	Alphaproteobacteria	1	540	21	5					1	25						30			3	481
688	100	GCF_900115705.1	Frateuria terrea	Proteobacteria	Gammaproteobacteria	1	539	40	2				2									537
689	100	GCF_001619955.1	Sphingomonas hankookensis	Proteobacteria	Alphaproteobacteria	1	539	97	8	151	2	113	3	36	170								60		4
690	97.78	GCF_002000365.1	Thioalkalivibrio denitrificans	Proteobacteria	Gammaproteobacteria	1	536	3	1												536
691	98.89	GCF_002080435.1	Sphingobium herbicidovorans	Proteobacteria	Alphaproteobacteria	1	531	47	2														1		530
692	98.89	GCF_002211445.1	Noviherbaspirillum denitrificans	Proteobacteria	Betaproteobacteria	1	527	72	8						15			28		386	7	36	43		2	10
693	98.89	GCF_900018785.1	Xanthomonas massiliensis	Proteobacteria	Gammaproteobacteria	1	527	60	12	60	3	29	11	173	183	1			1			1	61		3	1
694	100	GCF_001311925.1	Cellulosilyticum ruminicola JCM 14822	Terrabacteria group	Firmicutes	1	524	21	4			118	402		1							3
695	100	GCF_900108595.1	Pseudomonas fuscovaginae	Proteobacteria	Gammaproteobacteria	3	522	4	4			1		1	518							2
696	98.89	GCF_000714935.1	Tumebacillus flagellatus	Terrabacteria group	Firmicutes	1	522	47	8				1		5		8	4				31	1		1	471
697	98.89	GCF_900102835.1	Sphingobacterium mizutaii	FCB group	Bacteroidetes/Chlorobi group	1	521	50	7			326		17	149		17		1			3	8
698	98.89	GCF_001306115.1	Ornatilinea apprima	Terrabacteria group	Chloroflexi	1	521	195	2									502				19
699	100	GCF_001244495.1	Clostridium phoceensis	Terrabacteria group	Firmicutes	1	519	98	7		1	26		20	244					3			206		19
700	98.89	GCF_001461035.1	Acetivibrio ethanolgignens	Terrabacteria group	Firmicutes	1	518	165	10			178		2	60		1	250		1		15	1		9	1
701	98.89	GCF_001682385.1	Azoarcus olearius	Proteobacteria	Betaproteobacteria	2	516	47	7			1			6			341		161		1	2			4
702	98.89	GCF_900112235.1	Marinospirillum celere	Proteobacteria	Gammaproteobacteria	1	516	31	5			4	4						197		265			46
703	98.89	GCF_002078015.1	Niastella populi	FCB group	Bacteroidetes/Chlorobi group	6	513	73	8	37				1	5			64				399	2		3	2
704	97.78	GCF_000499785.1	Bacteroides neonati	FCB group	Bacteroidetes/Chlorobi group	1	513	13	5			236		3	256								17		1
705	100	GCF_000317535.1	Cylindrospermum stagnale PCC 7417	Terrabacteria group	Cyanobacteria/Melainabacteria group	1	511	9	4						1			1			2		507
706	100	GCF_900141875.1	Tangfeifania diversioriginum	FCB group	Bacteroidetes/Chlorobi group	1	511	131	5						1					22	460			26		2
707	98.89	GCF_900167135.1	Chitinophaga eiseniae	FCB group	Bacteroidetes/Chlorobi group	5	509	8	3						57			449							3
708	98.89	GCF_900167135.1	Chitinophaga eiseniae	FCB group	Bacteroidetes/Chlorobi group	5	508	61	4						6							447	44		11
709	100	GCF_000015285.1	Psychromonas ingrahamii 37	Proteobacteria	Gammaproteobacteria	2	508	66	4				1						142		281			84
710	98.89	GCF_001955715.1	Rhodoferax saidenbachensis	Proteobacteria	Betaproteobacteria	1	507	5	1																507
711	98.89	GCF_001617625.1	Microbulbifer thermotolerans	Proteobacteria	Gammaproteobacteria	1	506	10	1										506
712	98.89	GCF_000953735.1	Moritella viscosa	Proteobacteria	Gammaproteobacteria	3	501	8	1			501
713	100	GCF_000421185.1	Ornithinimicrobium pekingense DSM 21552	Terrabacteria group	Actinobacteria	2	500	39	9	3		8		69	357		45		1			3	12			2
714	98.89	GCF_000423565.1	Runella zeae DSM 19591	FCB group	Bacteroidetes/Chlorobi group	1	499	19	2						1								498
715	97.78	GCF_000619845.1	Alkanindiges illinoisensis DSM 15370	Proteobacteria	Gammaproteobacteria	1	499	56	5			73			291						110	7			18
716	100	GCF_000818015.1	Pseudomonas balearica DSM 6083	Proteobacteria	Gammaproteobacteria	3	496	5	3									1				23		472
717	98.89	GCF_001205715.1	Pseudaestuariivita atlantica	Proteobacteria	Alphaproteobacteria	1	495	66	1												495
718	98.89	GCF_900108595.1	Pseudomonas fuscovaginae	Proteobacteria	Gammaproteobacteria	3	493	19	5			81			320							33	53		6
719	97.78	GCF_000426465.1	Chryseobacterium caeni DSM 17710	FCB group	Bacteroidetes/Chlorobi group	2	493	4	3			26		461	6
720	98.89	GCF_000785435.1	Paraburkholderia sacchari	Proteobacteria	Betaproteobacteria	8	490	43	4						16					315		4	155
721	100	GCF_000714935.1	Tumebacillus flagellatus	Terrabacteria group	Firmicutes	1	488	221	13		1	1	4	32	7		1	241	1	72	1	115	10			2
722	98.89	GCF_000708615.2	Chryseobacterium hispalense DSM 25574	FCB group	Bacteroidetes/Chlorobi group	2	486	13	6			434			8			1				30	1		12
723	98.89	GCF_000012925.1	Geobacter metallireducens GS-15	Proteobacteria	delta/epsilon subdivisions	1	486	173	2									423				63
724	97.78	GCF_001027285.1	Archangium gephyra	Proteobacteria	delta/epsilon subdivisions	10	483	78	5						5					110		364	1		3
725	100	GCF_000023905.1	Leptotrichia buccalis C-1013-b	Fusobacteria	Fusobacteriia	3	481	108	9	2	19	3		210	81		3				16		144	3
726	100	GCF_001682385.1	Azoarcus olearius	Proteobacteria	Betaproteobacteria	2	480	43	3										5			226			249
727	97.78	GCF_900110245.1	Niastella yeongjuensis	FCB group	Bacteroidetes/Chlorobi group	2	476	100	6					60	14			23	2			369	8
728	100	GCF_900099935.1	Pseudoruegeria lutimaris	Proteobacteria	Alphaproteobacteria	1	475	78	6						2				48	1	206			59		159
729	97.78	GCF_000190575.1	Bacteroides salanitronis DSM 18170	FCB group	Bacteroidetes/Chlorobi group	1	475	95	8	4		2		60	300							11	80	2	16
730	100	GCF_002075795.1	Shewanella japonica	Proteobacteria	Gammaproteobacteria	1	474	42	4										72		10			209		183
731	98.89	GCF_000770795.1	Lysobacter dokdonensis DS-58	Proteobacteria	Gammaproteobacteria	1	474	100	8	24		2		16	140			21				262	4		5
732	100	GCF_900116135.1	Saccharopolyspora flava	Terrabacteria group	Actinobacteria	1	473	47	8	203			3	1	254			7				1	1		3
733	97.78	GCF_900142265.1	Anaerotignum lactatifermentans DSM 14214	Terrabacteria group	Firmicutes	1	473	73	5			48	420	2	2								1
734	100	GCF_900105765.1	Haloactinobacterium album	Terrabacteria group	Actinobacteria	1	472	57	7	77				10	355		12		2			13			3
735	100	GCF_000020025.1	Nostoc punctiforme PCC 73102	Terrabacteria group	Cyanobacteria/Melainabacteria group	1	471	197	8						3			184		8	1	176	71	3	25
736	98.89	GCF_900102695.1	Afifella marina DSM 2698	Proteobacteria	Alphaproteobacteria	1	471	33	4				1		1							15	454
737	100	GCF_900142265.1	Anaerotignum lactatifermentans DSM 14214	Terrabacteria group	Firmicutes	1	471	62	7	34	11	309		80	24								12		1
738	98.89	GCF_900109785.1	Nitrosovibrio tenuis	Proteobacteria	Betaproteobacteria	1	471	30	4		116				6							151			198
739	98.89	GCF_000807275.1	Frischella perrara	Proteobacteria	Gammaproteobacteria	9	471	5	1		471
740	100	GCF_001005315.1	Kordia jejudonensis	FCB group	Bacteroidetes/Chlorobi group	2	466	52	6			4	9					5	423					24		1
741	98.89	GCF_002211445.1	Noviherbaspirillum denitrificans	Proteobacteria	Betaproteobacteria	1	463	57	3						2			430				31
742	97.78	GCF_000455265.1	Paenibacillus antibioticophila	Terrabacteria group	Firmicutes	1	459	135	10			2		6			14	25		7	1	258	3		142	1
743	98.89	GCF_000195275.1	Treponema succinifaciens DSM 2489	Spirochaetes	Spirochaetia	4	459	9	3	25		431											3
744	100	GCF_000769915.1	Flavobacterium beibuense F44-8	FCB group	Bacteroidetes/Chlorobi group	1	458	49	7			3		4	34			293				45	1		78
745	100	GCF_900105215.1	[Desulfotomaculum] guttoideum	Terrabacteria group	Firmicutes	4	457	23	9		1	396	13	2	5					2			5	13	20
746		GCF_001697225.1	Immundisolibacter cernigliae	Proteobacteria	Gammaproteobacteria	1	456	25	4			9	46						399			2
747	100	GCF_900142735.1	Flavobacterium saccharophilum	FCB group	Bacteroidetes/Chlorobi group	1	455	67	10	1		31		44	22			6	43	7		11	8		282
748	97.78	GCF_000153225.1	Polaribacter irgensii 23-P	FCB group	Bacteroidetes/Chlorobi group	1	455	29	3												57			81		317
749	98.89	GCF_000307375.1	Parabacteroides johnsonii CL02T12C29	FCB group	Bacteroidetes/Chlorobi group	2	453	32	6			379		9	23		29					8	5
750	100	GCF_002051585.1	Ruminiclostridium hungatei	Terrabacteria group	Firmicutes	1	452	197	11			3	5	8	8		5	398	1		1	12	3		8
751	100	GCF_000368865.1	Acinetobacter bouvetii DSM 14964 = CIP 107468	Proteobacteria	Gammaproteobacteria	1	452	14	5			382		5	51								12			2
752	97.78	GCF_002009015.1	Microbulbifer mangrovi	Proteobacteria	Gammaproteobacteria	1	450	51	4						90						4	279			77
753	98.89	GCF_900113825.1	Paraburkholderia megapolitana	Proteobacteria	Betaproteobacteria	9	449	61	8						65			18		46	18	79	219	2	2
754	98.89	GCF_000764185.1	Colwellia psychrerythraea	Proteobacteria	Gammaproteobacteria	1	448	44	7					1	4				8		424		1	3		7
755	100	GCF_000745425.1	Beijerinckia mobilis	Proteobacteria	Alphaproteobacteria	1	448	33	5						1		3						71		367	6
756	97.78	GCF_900112365.1	Spirosoma endophyticum	FCB group	Bacteroidetes/Chlorobi group	1	444	94	7	11				15	116		1					262	30		9
757	97.78	GCF_001911425.1	Mucilaginibacter polytrichastri	FCB group	Bacteroidetes/Chlorobi group	2	444	27	7					388	18		18	4	2			12			2
758	100	GCF_000332115.1	Nonlabens dokdonensis DSW-6	FCB group	Bacteroidetes/Chlorobi group	1	444	91	5				6						316			1		117		4
759	98.89	GCF_000023905.1	Leptotrichia buccalis C-1013-b	Fusobacteria	Fusobacteriia	3	444	75	4					147	280						7		10
760	97.78	GCF_900107685.1	Paraburkholderia sartisoli	Proteobacteria	Betaproteobacteria	5	442	13	2														441	1
761	100	GCF_900129785.1	Algoriphagus halophilus	FCB group	Bacteroidetes/Chlorobi group	2	440	57	6						68			131				51	2	155	33
762	98.89	GCF_000964365.1	Acidisphaera rubrifaciens HS-AP3	Proteobacteria	Alphaproteobacteria	1	436	99	5			1		1						6		273			155
763	98.89	GCF_001619955.1	Sphingomonas hankookensis	Proteobacteria	Alphaproteobacteria	1	436	69	9	40		84		11	267		1					12	16	1	4
764	98.89	GCF_000255705.1	Zavarzinella formosa DSM 19928	PVC group	Planctomycetes	2	435	128	5									53				79	54	20	229
765		GCF_000764185.1	Colwellia psychrerythraea	Proteobacteria	Gammaproteobacteria	1	434	71	1												434
766	100	GCF_000157915.1	Bacteroides coprophilus DSM 18228 = JCM 13818	FCB group	Bacteroidetes/Chlorobi group	1	433	35	10	2		353	11	3	16					40		1	3		3	1
767	100	GCF_000143145.1	Hyphomicrobium denitrificans ATCC 51888	Proteobacteria	Alphaproteobacteria	1	433	74	7			3		21	78			21			1	303	6
768	100	GCF_000281175.1	Caldilinea aerophila DSM 14535 = NBRC 104270	Terrabacteria group	Chloroflexi	1	432	58	1														432
769	98.89	GCF_000010305.1	Gemmatimonas aurantiaca T-27	FCB group	Gemmatimonadetes	1	430	56	5										43	3			11		357	16
770	100	GCF_001559795.1	Streptobacillus hongkongensis	Fusobacteria	Fusobacteriia	1	430	29	2					422	8
771		GCF_900185595.1	Calothrix rhizosoleniae SC01	Terrabacteria group	Cyanobacteria/Melainabacteria group	1	429	31	2		1												428
772	100	GCF_000012885.1	Pelobacter carbinolicus DSM 2380	Proteobacteria	delta/epsilon subdivisions	1	428	69	5					3	13					2	394	16
773	98.89	GCF_001584185.1	Collimonas pratensis	Proteobacteria	Betaproteobacteria	12	427	16	2													285			142
774	97.78	GCF_900188295.1	Paracoccus sediminis	Proteobacteria	Alphaproteobacteria	1	427	52	1														427
775	97.78	GCF_900142755.1	Halomonas cupida	Proteobacteria	Gammaproteobacteria	2	426	2	1					426
776	98.89	GCF_000010305.1	Gemmatimonas aurantiaca T-27	FCB group	Gemmatimonadetes	1	425	262	6					4				198		125		69	15		14
777	100	GCF_900109295.1	Cognatiyoonia koreensis	Proteobacteria	Alphaproteobacteria	3	424	27	1										424
778	97.78	GCF_002078015.1	Niastella populi	FCB group	Bacteroidetes/Chlorobi group	6	423	53	2								1					422
779	97.78	GCF_000622385.1	Sulfitobacter noctilucicola	Proteobacteria	Alphaproteobacteria	1	423	77	4						4						225			171		23
780	100	GCF_001697225.1	Immundisolibacter cernigliae	Proteobacteria	Gammaproteobacteria	1	423	19	7			16	5							14	37	336			3	12
781	97.78	GCF_000022265.1	Geobacter daltonii FRC-32	Proteobacteria	delta/epsilon subdivisions	1	418	125	4									104		226		9			79
782	98.89	GCF_900142445.1	Chryseobacterium polytrichastri	FCB group	Bacteroidetes/Chlorobi group	5	417	36	4			1		19	359		38
783	98.89	GCF_900103165.1	Nitrosospira multiformis	Proteobacteria	Betaproteobacteria	2	416	22	3						1						16				399
784	100	GCF_000423665.1	Solirubrobacter soli DSM 22325	Terrabacteria group	Actinobacteria	1	415	151	12	2		7	14	14	175		4	10	14	3		104	42		26
785	100	GCF_900114705.1	Rugamonas rubra	Proteobacteria	Gammaproteobacteria	8	415	72	8			3		4	5			115	9			170	1		108
786	100	GCF_900105215.1	[Desulfotomaculum] guttoideum	Terrabacteria group	Firmicutes	4	415	15	5			403						7				1		3	1
787	98.89	GCF_001189965.1	Herbaspirillum rhizosphaerae	Proteobacteria	Betaproteobacteria	1	414	80	2					2											412
788	97.78	GCF_900110245.1	Niastella yeongjuensis	FCB group	Bacteroidetes/Chlorobi group	2	413	21	2									407				6
789	100	GCF_900113035.1	Acidovorax wautersii	Proteobacteria	Betaproteobacteria	1	412	13	5	60					2							10	339			1
790	100	GCF_000620485.1	Dyella japonica UNC79MFTsu3.2	Proteobacteria	Gammaproteobacteria	2	412	56	5					20	8	1						381			2
791	98.89	GCF_001700965.1	Stenotrophomonas nitritireducens	Proteobacteria	Gammaproteobacteria	3	412	16	3	5		321													86
792	98.89	GCF_001618955.1	Tardiphaga robiniae	Proteobacteria	Alphaproteobacteria	1	410	57	10	1		71		8	6		4			3	1	20	272		24
793	97.78	GCF_002105195.1	Derxia lacustris	Proteobacteria	Betaproteobacteria	2	409	74	5											130		50	205	19	5
794	98.89	GCF_900107585.1	Rubrimonas cliftonensis	Proteobacteria	Alphaproteobacteria	2	402	62	9			169			2					8	57	38	6	83	25	14
795	100	GCF_900109295.1	Cognatiyoonia koreensis	Proteobacteria	Alphaproteobacteria	3	398	63	2												240					158
796	98.89	GCF_900110245.1	Niastella yeongjuensis	FCB group	Bacteroidetes/Chlorobi group	2	397	60	3									374				1			22
797	100	GCF_000421165.1	Marinobacter daepoensis DSM 16072	Proteobacteria	Gammaproteobacteria	1	397	21	6					2	58				86		56		1			194
798	100	GCF_000814475.1	Flavihumibacter solisilvae	FCB group	Bacteroidetes/Chlorobi group	1	396	55	5					1	5						1	388	1
799	98.89	GCF_001644015.1	Methylomonas lenta	Proteobacteria	Gammaproteobacteria	1	396	47	1												396
800	100	GCF_000300005.1	Alcanivorax dieselolei B5	Proteobacteria	Gammaproteobacteria	2	393	34	7					9	95				30				2	7	5	245
801	97.78	GCF_001244495.1	Clostridium phoceensis	Terrabacteria group	Firmicutes	1	393	96	4	2		365											7		19
802	100	GCF_000224065.1	Thiorhodococcus drewsii AZ1	Proteobacteria	Gammaproteobacteria	1	391	8	1														391
803	100	GCF_002198715.1	Rhodomicrobium sp. R_RK_3	Proteobacteria	Alphaproteobacteria	1	389	85	5									16		30		228	110		5
804	97.78	GCF_900167975.1	Ohtaekwangia koreensis	FCB group	Bacteroidetes/Chlorobi group	1	388	33	4			2			6		3					377
805	98.89	GCF_001682385.1	Azoarcus olearius	Proteobacteria	Betaproteobacteria	2	387	36	4	12					1			6				368
806	100	GCF_900109685.1	Chitinophaga rupis	FCB group	Bacteroidetes/Chlorobi group	6	384	42	7	97	4			1			2	220				51	9
807	100	GCF_900128475.1	Mediterranea massiliensis	FCB group	Bacteroidetes/Chlorobi group	1	383	7	2			214													169
808	100	GCF_000468055.1	Treponema lecithinolyticum ATCC 700332	Spirochaetes	Spirochaetia	1	383	110	4		4			191	183								5
809	97.78	GCF_001311845.1	Desulfosarcina cetonica JCM 12296	Proteobacteria	delta/epsilon subdivisions	3	382	91	6						52	2				16	299			7		6
810	100	GCF_000023125.1	Dyadobacter fermentans DSM 18053	FCB group	Bacteroidetes/Chlorobi group	1	382	121	7			20		121	46			112				30	45		8
811	97.75	GCF_000332215.1	Pseudanabaena biceps PCC 7429	Terrabacteria group	Cyanobacteria/Melainabacteria group	1	379	18	2													1			378
812	100	GCF_000444995.1	Paracoccus aminophilus JCM 7686	Proteobacteria	Alphaproteobacteria	2	379	71	6			8		22	272						3		71		3
813	97.78	GCF_002080435.1	Sphingobium herbicidovorans	Proteobacteria	Alphaproteobacteria	1	379	64	8						61					13	6	5	37	7	249	1
814	100	GCF_001902575.1	Streptobacillus notomytis	Fusobacteria	Fusobacteriia	1	379	46	4					294	35							1	49
815	98.89	GCF_900142735.1	Flavobacterium saccharophilum	FCB group	Bacteroidetes/Chlorobi group	1	378	9	5						360					3		8	4		3
816	98.89	GCF_001411495.1	Burkholderia cepacia ATCC 25416	Proteobacteria	Betaproteobacteria	19	376	49	2												33	343
817	100	GCF_000737775.1	Chryseobacterium piperi	FCB group	Bacteroidetes/Chlorobi group	3	375	20	6	26		109			26							5	1		208
818	100	GCF_000745735.1	Agrobacterium rhizogenes	Proteobacteria	Alphaproteobacteria	1	372	122	9	3		5	28	35	20			141				118	20		2
819	100	GCF_002009175.1	Streptomyces niveus	Terrabacteria group	Actinobacteria	1	370	30	6	48				2	26			4				280			10
820	100	GCF_900111245.1	Streptomyces qinglanensis	Terrabacteria group	Actinobacteria	1	370	40	7			275		4	26			5		1		47			12
821	98.89	GCF_900111095.1	Amphritea atlantica	Proteobacteria	Gammaproteobacteria	1	370	15	1												370
822	100	GCF_000759345.1	Halomonas xinjiangensis	Proteobacteria	Gammaproteobacteria	1	369	1	1													369
823	100	GCF_000959725.1	Burkholderia gladioli	Proteobacteria	Betaproteobacteria	14	368	19	6	260		92		1	1							13	1
824	98.89	GCF_001618955.1	Tardiphaga robiniae	Proteobacteria	Alphaproteobacteria	1	368	53	7					7				24		162	1	164	3		7
825	97.78	GCF_000236705.1	Owenweeksia hongkongensis DSM 17368	FCB group	Bacteroidetes/Chlorobi group	1	368	35	1																	368
826	97.78	GCF_002162375.1	Oleiphilus messinensis	Proteobacteria	Gammaproteobacteria	2	366	9	1												366
827	98.89	GCF_001449115.1	Terracidiphilus gabretensis	Acidobacteria	Acidobacteriia	2	366	47	6	39	28	1		2	1							295
828	100	GCF_900102055.1	Ulvibacter litoralis	FCB group	Bacteroidetes/Chlorobi group	2	366	155	6						48				1		266		1	31		19
829	98.89	GCF_000196615.1	Erwinia billingiae Eb661	Proteobacteria	Gammaproteobacteria	4	365	8	1						365
830	98.89	GCF_900115125.1	Nitrosospira briensis	Proteobacteria	Betaproteobacteria	1	365	67	6											6		7	40	52	256	4
831	97.78	GCF_000601485.1	Chondromyces apiculatus DSM 436	Proteobacteria	delta/epsilon subdivisions	35	364	191	9		11	5		2	3			31		33		190	19		70
832	97.78	GCF_000170895.1	Plesiocystis pacifica SIR-1	Proteobacteria	delta/epsilon subdivisions	8	364	191	11	18		9		1	17			72		29	8	170	10	3	27
833	100	GCF_001605015.1	Aminobacter aminovorans	Proteobacteria	Alphaproteobacteria	1	364	32	8			137			35			127		4		32	2		22	5
834	98.89	GCF_900155965.1	Mucilaginibacter lappiensis	FCB group	Bacteroidetes/Chlorobi group	3	363	116	12	2		69		7	6			3	1	1	8	85	53	5	123
835	97.78	GCF_000416985.1	Sphingobacterium paucimobilis HER1398	FCB group	Bacteroidetes/Chlorobi group	1	363	10	6			6		25	329		1					1	1
836	98.89	GCF_000416985.1	Sphingobacterium paucimobilis HER1398	FCB group	Bacteroidetes/Chlorobi group	1	362	25	9	30		9		2	19		7		4			5	1		285
837	100	GCF_900115125.1	Nitrosospira briensis	Proteobacteria	Betaproteobacteria	1	360	75	5									289		16		51	3			1
838	100	GCF_000317535.1	Cylindrospermum stagnale PCC 7417	Terrabacteria group	Cyanobacteria/Melainabacteria group	1	359	153	8					1	4			134		11	1	119	85		4
839	97.78	GCF_000341395.1	Desulfocapsa sulfexigens DSM 10523	Proteobacteria	delta/epsilon subdivisions	1	359	38	5			4			146					35		171			3
840	100	GCF_001937195.1	Salinicola socius	Proteobacteria	Gammaproteobacteria	1	358	58	8			2		13	157			7	88			36	5			50
841	98.89	GCF_002078015.1	Niastella populi	FCB group	Bacteroidetes/Chlorobi group	6	357	28	6											1	61		284	5	4	2
842	98.89	GCF_000968535.2	Methylomicrobium alcaliphilum 20Z	Proteobacteria	Gammaproteobacteria	3	356	49	4						1						346		1	8
843	98.89	GCF_000499785.1	Bacteroides neonati	FCB group	Bacteroidetes/Chlorobi group	1	355	4	4			97		49	207			2
844	98.89	GCF_000968535.2	Methylomicrobium alcaliphilum 20Z	Proteobacteria	Gammaproteobacteria	3	355	47	4											196		14	104		41
845	97.78	GCF_000223985.1	Thiocapsa marina 5811	Proteobacteria	Gammaproteobacteria	1	353	6	2											17	336
846	100	GCF_900167135.1	Chitinophaga eiseniae	FCB group	Bacteroidetes/Chlorobi group	5	352	68	7	38				31	2			118	2			153	8
847	98.89	GCF_900102625.1	Acidovorax valerianellae	Proteobacteria	Betaproteobacteria	5	351	50	5										3		211	70	54		13
848	98.89	GCF_000744515.1	Sphingomonas wittichii	Proteobacteria	Alphaproteobacteria	1	348	63	7						1			1		2		131		4	158	51
849	98.89	GCF_001619955.1	Sphingomonas hankookensis	Proteobacteria	Alphaproteobacteria	1	348	25	10		10	9		5	58		160	1			21	57	10		17
850	100	GCF_000379525.1	Lamprocystis purpurea DSM 4197	Proteobacteria	Gammaproteobacteria	2	347	4	2							346				1
851	97.78	GCF_900156675.1	Oleibacter marinus	Proteobacteria	Gammaproteobacteria	1	347	45	3													5			2	340
852	98.89	GCF_000423665.1	Solirubrobacter soli DSM 22325	Terrabacteria group	Actinobacteria	1	345	101	8	1		2		86	8					2		189	48		9
853	98.89	GCF_001006305.1	Silvibacterium bohemicum	Acidobacteria	Acidobacteriia	1	345	48	2	1												344
854	97.78	GCF_000242635.2	Solitalea canadensis DSM 3403	FCB group	Bacteroidetes/Chlorobi group	1	345	33	1													345
855	100	GCF_000689195.1	Sphaerotilus natans subsp. natans DSM 6575	Proteobacteria	Betaproteobacteria	1	345	9	6		2			2	5				1				2		333
856	97.78	GCF_000766945.1	Cellvibrio mixtus subsp. mixtus J3-8	Proteobacteria	Gammaproteobacteria	2	344	39	10	2		3		6	151			10			2	4	21	97	48
857	98.89	GCF_002087335.1	Pseudophaeobacter leonis	Proteobacteria	Alphaproteobacteria	2	343	69	4										39		134			134		36
858	100	GCF_001244495.1	Clostridium phoceensis	Terrabacteria group	Firmicutes	1	343	77	7	9		33	272	8	3				1				17
859	100	GCF_000373105.1	Lewinella persica DSM 23188	FCB group	Bacteroidetes/Chlorobi group	2	342	79	6				1		5				236		4			78		18
860	98.89	GCF_900107695.1	Thiothrix caldifontis	Proteobacteria	Gammaproteobacteria	1	342	19	2				3						339
861	98.89	GCF_000067165.1	Sorangium cellulosum So ce56	Proteobacteria	delta/epsilon subdivisions	19	341	7	2					332								9
862	98.89	GCF_001281465.1	Cupriavidus gilardii CR3	Proteobacteria	Betaproteobacteria	1	341	41	7						136					103	35	6	7		49	5
863	98.89	GCF_001742225.1	Novosphingobium resinovorum	Proteobacteria	Alphaproteobacteria	1	340	6	1									340
864	98.89	GCF_000335475.2	Cystobacter fuscus DSM 2262	Proteobacteria	delta/epsilon subdivisions	7	339	15	6			5			1			298					17	5	13
865	97.78	GCF_900142395.1	Hymenobacter psychrotolerans DSM 18569	FCB group	Bacteroidetes/Chlorobi group	2	339	9	2			27			312
866	98.89	GCF_000016185.1	Rhodospirillum centenum SW	Proteobacteria	Alphaproteobacteria	1	339	46	2													5			334
867	100	GCF_000012845.1	Parabacteroides distasonis ATCC 8503	FCB group	Bacteroidetes/Chlorobi group	1	338	24	6	9	43	141	101	39	5
868	98.89	GCF_001517915.1	Oceanivirga salmonicida	Fusobacteria	Fusobacteriia	1	338	43	7			4		309	14		1		1				6		3
869	97.78	GCF_000429965.1	Desulfobulbus mediterraneus DSM 13871	Proteobacteria	delta/epsilon subdivisions	1	337	34	3											2	331			4
870	98.89	GCF_900113875.1	Jannaschia pohangensis	Proteobacteria	Alphaproteobacteria	3	335	44	3					1							333				1
871	100	GCF_000785985.1	Actinoplanes utahensis	Terrabacteria group	Actinobacteria	1	334	72	7			4		80	3		1	24				206	16
872	100	GCF_001598555.1	Novosphingobium rosa NBRC 15208	Proteobacteria	Alphaproteobacteria	1	334	50	8			12		13	94			5			2	121			65	22
873	98.89	GCF_900104205.1	Belnapia rosea	Proteobacteria	Alphaproteobacteria	1	334	77	9	29				7	150		27		1		1	103	15		1
874	100	GCF_000255705.1	Zavarzinella formosa DSM 19928	PVC group	Planctomycetes	2	333	102	7			1						1		11		23	53	72	172
875	100	GCF_001274715.1	Aneurinibacillus migulanus	Terrabacteria group	Firmicutes	1	332	25	5		26		3	120	176							7
876	100	GCF_000018105.1	Acaryochloris marina MBIC11017	Terrabacteria group	Cyanobacteria/Melainabacteria group	1	331	75	5			1	6						289					33		2
877	98.89	GCF_001591385.1	Variovorax soli NBRC 106424	Proteobacteria	Betaproteobacteria	3	330	34	7					1	116				3		35		3	8	164
878	100	GCF_001939045.1	Rhizobium oryziradicis	Proteobacteria	Alphaproteobacteria	6	330	57	8			69	5	19	71			50				26	38		52
879	98.89	GCF_000010305.1	Gemmatimonas aurantiaca T-27	FCB group	Gemmatimonadetes	1	330	126	9	25		14		70	77		4	1				71	59		9
880	100	GCF_900103845.1	Pseudomonas jinjuensis	Proteobacteria	Gammaproteobacteria	3	329	16	4	182				10	115							22
881	98.89	GCF_002078015.1	Niastella populi	FCB group	Bacteroidetes/Chlorobi group	6	328	38	8	20				2	7			1		273		6	4		15
882	98.89	GCF_001682385.1	Azoarcus olearius	Proteobacteria	Betaproteobacteria	2	326	44	9						88		2	37		17	18	15	2	3	144
883	97.78	GCF_000020685.1	Deinococcus deserti VCD115	Terrabacteria group	Deinococcus-Thermus	1	326	7	3					4	293		29
884	98.89	GCF_000189595.1	[Clostridium] symbiosum WAL-14163	Terrabacteria group	Firmicutes	1	325	16	2			320			5
885	98.89	GCF_000092025.1	Agrobacterium fabrum str. C58	Proteobacteria	Alphaproteobacteria	2	324	36	4											2			221		94	7
886	97.78	GCF_001682385.1	Azoarcus olearius	Proteobacteria	Betaproteobacteria	2	324	57	5			9		11	9							290	5
887	100	GCF_001748285.1	Thermogemmatispora onikobensis	Terrabacteria group	Chloroflexi	1	323	3	1													323
888	97.78	GCF_001461035.1	Acetivibrio ethanolgignens	Terrabacteria group	Firmicutes	1	323	54	4			231	84										1		7
889	98.89	GCF_900115045.1	Izhakiella capsodis	Proteobacteria	Gammaproteobacteria	3	320	21	1						320
890	100	GCF_900177475.1	Azospirillum lipoferum	Proteobacteria	Alphaproteobacteria	1	319	31	6		1	1			18							1	2		296
891	100	GCF_000414175.1	Agarivorans albus MKT 106	Proteobacteria	Gammaproteobacteria	1	318	13	1										318
892	98.89	GCF_000020725.1	Geobacter bemidjiensis Bem	Proteobacteria	delta/epsilon subdivisions	1	318	122	5									195			4	105			13	1
893	97.78	GCF_001619955.1	Sphingomonas hankookensis	Proteobacteria	Alphaproteobacteria	1	317	46	8	2		145		10	10		39			1		8			102
894	97.78	GCF_000014785.1	Alkalilimnicola ehrlichii MLHE-1	Proteobacteria	Gammaproteobacteria	1	317	46	2												314			3
895	98.89	GCF_900115105.1	Yoonia tamlensis	Proteobacteria	Alphaproteobacteria	1	317	18	5							4			168	2			3	140
896	98.89	GCF_900102835.1	Sphingobacterium mizutaii	FCB group	Bacteroidetes/Chlorobi group	1	315	25	3			239		58	18
897	100	GCF_000382125.1	Eudoraea adriatica DSM 19308	FCB group	Bacteroidetes/Chlorobi group	1	315	24	4						31	5					166			113
898	97.78	GCF_000312425.1	Reyranella massiliensis 521	Proteobacteria	Alphaproteobacteria	1	314	136	10	4		2		35	5			73		2		93	30		63	7
899	98.89	GCF_000429325.1	Desulfovibrio putealis DSM 16056	Proteobacteria	delta/epsilon subdivisions	1	314	64	7	222		4						50		3		23	10		2
900	97.78	GCF_001700965.1	Stenotrophomonas nitritireducens	Proteobacteria	Gammaproteobacteria	3	313	14	4					254	27								31		1
901	98.89	GCF_001955715.1	Rhodoferax saidenbachensis	Proteobacteria	Betaproteobacteria	1	313	24	3						1								2		310
902	98.89	GCF_900115045.1	Izhakiella capsodis	Proteobacteria	Gammaproteobacteria	3	313	2	1			313
903	98.89	GCF_001571085.1	Azohydromonas lata NBRC 102462	Proteobacteria	Betaproteobacteria	1	311	17	2						5								306
904	100	GCF_000271665.2	Pelosinus fermentans JBW45	Terrabacteria group	Firmicutes	1	311	117	7					1	4			91		2	2	17			194
905	98.89	GCF_001027285.1	Archangium gephyra	Proteobacteria	delta/epsilon subdivisions	10	310	145	9				1	15	18			10	9	21		210	15		11
906	98.89	GCF_900114775.1	Marinobacter zhejiangensis	Proteobacteria	Gammaproteobacteria	1	309	4	2				4						305
907	100	GCF_002195995.1	Inquilinus limosus	Proteobacteria	Alphaproteobacteria	3	305	112	9	28		1		1	8			126	2			131	5		3
908	100	GCF_000612125.1	Brevibacillus agri 5-2	Terrabacteria group	Firmicutes	2	305	50	10		27	1	5	72	150		1	3				28	10		8
909	97.78	GCF_900112235.1	Marinospirillum celere	Proteobacteria	Gammaproteobacteria	1	305	10	1										305
910	98.89	GCF_900104845.1	Paraburkholderia caballeronis	Proteobacteria	Betaproteobacteria	4	304	25	4	25					1			19				259
911	98.89	GCF_000264455.2	Tistrella mobilis KA081020-065	Proteobacteria	Alphaproteobacteria	2	304	19	1																	304
912	100	GCF_000238215.1	Tannerella forsythia 92A2	FCB group	Bacteroidetes/Chlorobi group	2	303	65	4		1			280	15								7
913	98.89	GCF_900096895.1	Acinetobacter kookii	Proteobacteria	Gammaproteobacteria	1	303	4	2									1							302
914	98.89	GCF_900114705.1	Rugamonas rubra	Proteobacteria	Gammaproteobacteria	8	302	41	6	48		1		31	186		35					1
915	100	GCF_001038205.1	Muribacter muris	Proteobacteria	Gammaproteobacteria	3	302	6	1						302
916	98.89	GCF_000612125.1	Brevibacillus agri 5-2	Terrabacteria group	Firmicutes	2	301	18	4					1	2		27								271
917	100	GCF_900111245.1	Streptomyces qinglanensis	Terrabacteria group	Actinobacteria	1	300	78	4									67		1		139			93
918	100	GCF_900142725.1	Labrenzia suaedae	Proteobacteria	Alphaproteobacteria	1	300	22	6					3	1				10					79	7	200
919	100	GCF_000716755.1	Saccharothrix syringae	Terrabacteria group	Actinobacteria	3	299	154	7			1			3		1	42				231	19		2
920	100	GCF_000455265.1	Paenibacillus antibioticophila	Terrabacteria group	Firmicutes	1	299	22	4	12		229										2			56
921	100	GCF_000769915.1	Flavobacterium beibuense F44-8	FCB group	Bacteroidetes/Chlorobi group	1	298	52	10	19		13		2	9		1	29				22	4		9	190
922	100	GCF_000158475.2	Oxalobacter formigenes HOxBLS	Proteobacteria	Betaproteobacteria	1	298	82	5			263	1	2								2			30
923	100	GCF_000067165.1	Sorangium cellulosum So ce56	Proteobacteria	delta/epsilon subdivisions	19	297	114	5					5	23			36				228	5
924	98.89	GCF_000189595.1	[Clostridium] symbiosum WAL-14163	Terrabacteria group	Firmicutes	1	297	20	1			297
925	100	GCF_000020685.1	Deinococcus deserti VCD115	Terrabacteria group	Deinococcus-Thermus	1	297	51	7			6			93		3					1	12	4	178
926	98.89	GCF_900102055.1	Ulvibacter litoralis	FCB group	Bacteroidetes/Chlorobi group	2	296	87	4						5						142			131		18
927	97.78	GCF_900129475.1	Tenacibaculum mesophilum	FCB group	Bacteroidetes/Chlorobi group	3	296	9	2						288											8
928	98.89	GCF_001936475.1	Algoriphagus marinus	FCB group	Bacteroidetes/Chlorobi group	1	295	66	4		1										189			98		7
929	98.89	GCF_900110245.1	Niastella yeongjuensis	FCB group	Bacteroidetes/Chlorobi group	2	294	63	4					4						288		1	1
930	97.78	GCF_001644025.1	Methylomonas koyamae	Proteobacteria	Gammaproteobacteria	2	293	13	2											1					292
931	100	GCF_000814475.1	Flavihumibacter solisilvae	FCB group	Bacteroidetes/Chlorobi group	1	293	37	9	1	2	4		3	67		191					14	5		6
932	98.89	GCF_001998905.1	Rodentibacter heylii	Proteobacteria	Gammaproteobacteria	1	293	7	1			293
933	100	GCF_001921205.1	Actinophytocola xanthii	Terrabacteria group	Actinobacteria	3	292	101	10	1		10		1	12		1	1	1			232	7		26
934	98.89	GCF_001698205.1	Altererythrobacter dongtanensis	Proteobacteria	Alphaproteobacteria	1	292	19	6	17		4		34	213		1									23
935	97.78	GCF_001639105.2	Azospirillum humicireducens	Proteobacteria	Alphaproteobacteria	2	291	6	2						280										11
936	100	GCF_000204565.1	Clostridium botulinum BKT015925	Terrabacteria group	Firmicutes	1	291	15	3					4	279							8
937	100	GCF_000265425.1	Terriglobus roseus DSM 18391	Acidobacteria	Acidobacteriia	2	290	144	10	11		25		28	15		8	62			1	49	25		66
938	100	GCF_900100115.1	Chryseobacterium soldanellicola	FCB group	Bacteroidetes/Chlorobi group	4	290	85	9	10		42		97	42				1		2	2	79		15
939	97.78	GCF_000143145.1	Hyphomicrobium denitrificans ATCC 51888	Proteobacteria	Alphaproteobacteria	1	290	45	6			7		15	127							88	15			38
940	97.78	GCF_001027285.1	Archangium gephyra	Proteobacteria	delta/epsilon subdivisions	10	289	84	4									198				88	2		1
941	97.78	GCF_000601485.1	Chondromyces apiculatus DSM 436	Proteobacteria	delta/epsilon subdivisions	35	288	99	2									138				150
942	98.89	GCF_002197665.1	Sphingomonas mucosissima	Proteobacteria	Alphaproteobacteria	2	288	64	8	40			8	80	66					1		21	66		6
943	100	GCF_900188225.1	Desulfovibrio mexicanus	Proteobacteria	delta/epsilon subdivisions	1	288	114	4									208				9	8		63
944	98.89	GCF_900103845.1	Pseudomonas jinjuensis	Proteobacteria	Gammaproteobacteria	3	287	3	1			287
945	98.89	GCF_000341395.1	Desulfocapsa sulfexigens DSM 10523	Proteobacteria	delta/epsilon subdivisions	1	287	46	6						12						225	1		29	18	2
946	100	GCF_000516535.1	Leptotrichia goodfellowii DSM 19756	Fusobacteria	Fusobacteriia	1	286	99	7	4	5		3	170	58						6		40
947	100	GCF_000236565.1	Mesorhizobium alhagi CCNWXJ12-2	Proteobacteria	Alphaproteobacteria	1	285	66	9	1		2			59				1		44	8	1	2		167
948	97.78	GCF_900111105.1	Rosenbergiella nectarea	Proteobacteria	Gammaproteobacteria	3	285	6	1					285
949	97.78	GCF_001311925.1	Cellulosilyticum ruminicola JCM 14822	Terrabacteria group	Firmicutes	1	283	6	4			2	279									1	1
950	100	GCF_000331735.1	Myxococcus stipitatus DSM 14675	Proteobacteria	delta/epsilon subdivisions	11	282	100	11	19			6	6	43		5	9	2			138	16	3	35
951	97.78	GCF_900107585.1	Rubrimonas cliftonensis	Proteobacteria	Alphaproteobacteria	2	281	19	3										261		13			7
952	100	GCF_001305595.1	Azospirillum thiophilum	Proteobacteria	Alphaproteobacteria	3	280	31	7			15			88			69				1	1		105	1
953	98.89	GCF_001311845.1	Desulfosarcina cetonica JCM 12296	Proteobacteria	delta/epsilon subdivisions	3	280	30	5						1					3	64				9	203
954	98.89	GCF_900155965.1	Mucilaginibacter lappiensis	FCB group	Bacteroidetes/Chlorobi group	3	280	53	5					197	3			46				30	4
955	100	GCF_000737775.1	Chryseobacterium piperi	FCB group	Bacteroidetes/Chlorobi group	3	280	54	7	8		3		4	258						3		3		1
956	100	GCF_000243275.1	Myroides odoratus DSM 2801	FCB group	Bacteroidetes/Chlorobi group	2	280	11	5	16		251		3	9							1
957	98.89	GCF_900105215.1	[Desulfotomaculum] guttoideum	Terrabacteria group	Firmicutes	4	279	29	2			276	3
958	97.78	GCF_900115755.1	Parafilimonas terrae	FCB group	Bacteroidetes/Chlorobi group	2	279	89	7			5		4	1			41				217	10			1
959	97.78	GCF_001644015.1	Methylomonas lenta	Proteobacteria	Gammaproteobacteria	1	279	10	4						5					1	254					19
960	100	GCF_000009925.1	Bacteroides fragilis YCH46	FCB group	Bacteroidetes/Chlorobi group	4	278	6	4			94		162	6		16
961	97.78	GCF_001298265.1	Bosea vaviloviae	Proteobacteria	Alphaproteobacteria	2	276	175	4								1	157	1			117
962	98.89	GCF_900177465.1	Paraburkholderia caryophylli	Proteobacteria	Betaproteobacteria	16	275	39	4			2		8	1							264
963	98.89	GCF_900089455.2	Orrella dioscoreae	Proteobacteria	Betaproteobacteria	4	274	6	4			268			2		2					2
964	100	GCF_900115705.1	Frateuria terrea	Proteobacteria	Gammaproteobacteria	1	272	16	1													272
965	100	GCF_000429445.1	Algoriphagus terrigena DSM 22685	FCB group	Bacteroidetes/Chlorobi group	1	271	43	9	2		5		3	26			27				31		50	1	126
966	100	GCF_000264315.1	Rhodanobacter fulvus Jip2	Proteobacteria	Gammaproteobacteria	1	271	15	2						3							268
967	100	GCF_900115125.1	Nitrosospira briensis	Proteobacteria	Betaproteobacteria	1	271	20	4												4		12		65	190
968	97.78	GCF_900115125.1	Nitrosospira briensis	Proteobacteria	Betaproteobacteria	1	271	4	1											271
969	98.89	GCF_900104205.1	Belnapia rosea	Proteobacteria	Alphaproteobacteria	1	270	144	12		1	6	2	58	42		3	30	2	7		16	93		10
970	100	GCF_900091655.1	Culturomica massiliensis	FCB group	Bacteroidetes/Chlorobi group	1	270	16	2			33	237
971	97.78	GCF_900156695.1	Rhodobacter vinaykumarii	Proteobacteria	Alphaproteobacteria	1	270	2	1												270
972	98.89	GCF_900107685.1	Paraburkholderia sartisoli	Proteobacteria	Betaproteobacteria	5	269	14	2	5												264
973	98.89	GCF_002197665.1	Sphingomonas mucosissima	Proteobacteria	Alphaproteobacteria	2	269	3	3			262										4	3
974	97.78	GCF_000235505.1	Hungatella hathewayi WAL-18680	Terrabacteria group	Firmicutes	1	268	68	2			264	4
975	100	GCF_000179615.1	Paenibacillus curdlanolyticus YK9	Terrabacteria group	Firmicutes	1	268	126	8					66	25		4	52	11			71	37		2
976	97.78	GCF_001244495.1	Clostridium phoceensis	Terrabacteria group	Firmicutes	1	268	76	4			239	2										11		16
977	100	GCF_001676875.1	Chromobacterium subtsugae	Proteobacteria	Betaproteobacteria	1	267	10	1										267
978	98.89	GCF_001885585.1	Pararhizobium antarcticum	Proteobacteria	Alphaproteobacteria	1	266	4	1						266
979	100	GCF_900142725.1	Labrenzia suaedae	Proteobacteria	Alphaproteobacteria	1	266	36	10		28	1			25				2	2		1	185	1	9	12
980	98.89	GCF_000600335.2	Rubellimicrobium mesophilum DSM 19309	Proteobacteria	Alphaproteobacteria	1	266	52	6	84				26	107		21		2				26
981	98.89	GCF_000818015.1	Pseudomonas balearica DSM 6083	Proteobacteria	Gammaproteobacteria	3	266	8	2													1			265
982	100	GCF_001957165.1	Vibrio ostreicida	Proteobacteria	Gammaproteobacteria	2	263	62	8			41			20				145		1	2	1	1		52
983	98.89	GCF_000968195.1	Xenorhabdus doucetiae	Proteobacteria	Gammaproteobacteria	10	261	6	2			256			5
984	100	GCF_001267175.1	Oblitimonas alkaliphila	Proteobacteria	Gammaproteobacteria	1	261	23	6	3		63			119		20					9	47
985	100	GCF_900116605.1	Pseudomonas marincola	Proteobacteria	Gammaproteobacteria	3	260	21	7	1		12		1	212				6				25		3
986	100	GCF_000718315.1	Streptomyces griseofuscus	Terrabacteria group	Actinobacteria	1	259	43	7	14		2			70		2	2				165	4
987	100	GCF_000023125.1	Dyadobacter fermentans DSM 18053	FCB group	Bacteroidetes/Chlorobi group	1	259	34	6					1	5			19				209	17		8
988	100	GCF_000336555.1	Afipia clevelandensis ATCC 49720	Proteobacteria	Alphaproteobacteria	1	258	68	8			4			26		3	9				83	6		18	109
989	98.89	GCF_000023025.1	Teredinibacter turnerae T7901	Proteobacteria	Gammaproteobacteria	3	257	27	1												257
990	98.89	GCF_000243115.2	Niabella soli DSM 19437	FCB group	Bacteroidetes/Chlorobi group	2	257	38	6	5					8			80				2	1		161
991	100	GCF_900105005.1	Pseudomonas litoralis	Proteobacteria	Gammaproteobacteria	3	257	39	6	2		7		12	154						18		64
992	98.89	GCF_000800615.1	Pseudomonas putida	Proteobacteria	Gammaproteobacteria	5	256	6	3	7					241							8
993	100	GCF_001551835.1	Dechloromonas denitrificans	Proteobacteria	Betaproteobacteria	2	256	26	6						5			14		6		4	11		216
994	100	GCF_000599985.1	Gilliamella apicola	Proteobacteria	Gammaproteobacteria	8	256	4	1					256
995	97.78	GCF_001189295.1	Chondromyces crocatus	Proteobacteria	delta/epsilon subdivisions	24	255	114	10			5		28	7		2	31		66	1	80	21		14
996	100	GCF_002161865.1	Paenibacillus apiarius	Terrabacteria group	Firmicutes	2	254	24	7	60		153		1	9							10	8		13
997	100	GCF_002197665.1	Sphingomonas mucosissima	Proteobacteria	Alphaproteobacteria	2	254	50	11	26	8	3		17	122			3				1	65	2	5	2
998	97.78	GCF_002116905.1	Rhizobacter gummiphilus	Proteobacteria	Betaproteobacteria	2	252	27	3											2			206		44
999	97.78	GCF_000284255.1	Rubrivivax gelatinosus IL144	Proteobacteria	Betaproteobacteria	3	251	29	1														251
1000	97.78	GCF_001006305.1	Silvibacterium bohemicum	Acidobacteria	Acidobacteriia	1	250	23	4			1							1			246	2
1001	98.89	GCF_000495935.2	Elizabethkingia anophelis NUHP1	FCB group	Bacteroidetes/Chlorobi group	5	250	11	1					250
1002	100	GCF_001050155.1	Nitratireductor soli	Proteobacteria	Alphaproteobacteria	1	249	109	12		1	1		31	17		1	69		1		54	15	1	45	13
1003	97.78	GCF_000255455.1	Aquimarina agarilytica ZC1	FCB group	Bacteroidetes/Chlorobi group	1	249	12	3				1						202					46
1004	100	GCF_000423325.1	Lysobacter defluvii IMMIB APB-9 = DSM 18482	Proteobacteria	Gammaproteobacteria	1	249	44	6			6	1	10	226				1				5
1005	98.89	GCF_001698205.1	Altererythrobacter dongtanensis	Proteobacteria	Alphaproteobacteria	1	248	45	7			1			16					28	1	7	165		30
1006	98.89	GCF_002105195.1	Derxia lacustris	Proteobacteria	Betaproteobacteria	2	246	18	3									18				84	144
1007	97.78	GCF_900167075.1	Sediminibacterium ginsengisoli	FCB group	Bacteroidetes/Chlorobi group	1	246	52	11	2	10	4		6	115		28	9	1			25	15		31
1008	100	GCF_000023025.1	Teredinibacter turnerae T7901	Proteobacteria	Gammaproteobacteria	3	245	9	1										245
1009	98.89	GCF_900142445.1	Chryseobacterium polytrichastri	FCB group	Bacteroidetes/Chlorobi group	5	245	40	7			68	4	8	111		16						37		1
1010	97.78	GCF_900110245.1	Niastella yeongjuensis	FCB group	Bacteroidetes/Chlorobi group	2	244	40	1													244
1011	100	GCF_900105215.1	[Desulfotomaculum] guttoideum	Terrabacteria group	Firmicutes	4	244	42	8		1	125		1	36			11			14	5			51
1012	97.78	GCF_002115725.1	Marivita cryptomonadis	Proteobacteria	Alphaproteobacteria	1	244	53	2												242			2
1013	98.89	GCF_000600005.1	Snodgrassella alvi wkB2	Proteobacteria	Betaproteobacteria	4	244	8	1					244
1014	97.78	GCF_002078015.1	Niastella populi	FCB group	Bacteroidetes/Chlorobi group	6	243	52	8	8				3	159		5		1			57	8		2
1015	98.89	GCF_900112365.1	Spirosoma endophyticum	FCB group	Bacteroidetes/Chlorobi group	1	243	35	2						17							226
1016	100	GCF_000164635.1	Roseomonas cervicalis ATCC 49957	Proteobacteria	Alphaproteobacteria	1	243	89	10	9	2	16	6	22	160				2			4	12		10
1017	98.89	GCF_001955715.1	Rhodoferax saidenbachensis	Proteobacteria	Betaproteobacteria	1	243	19	3											227		6			10
1018	97.78	GCF_900109295.1	Cognatiyoonia koreensis	Proteobacteria	Alphaproteobacteria	3	243	81	2												240			3
1019	98.89	GCF_001298445.1	Nostoc piscinale CENA21	Terrabacteria group	Cyanobacteria/Melainabacteria group	2	242	37	5											1	2	13	224		2
1020	98.89	GCF_001006305.1	Silvibacterium bohemicum	Acidobacteria	Acidobacteriia	1	242	14	2		19											223
1021	100	GCF_900102625.1	Acidovorax valerianellae	Proteobacteria	Betaproteobacteria	5	241	36	8					2	34		1		31	4		36	8		125
1022	98.89	GCF_900102055.1	Ulvibacter litoralis	FCB group	Bacteroidetes/Chlorobi group	2	241	37	4										193			2		44		2
1023	97.78	GCF_001312005.1	Methylomonas koyamae JCM 16701	Proteobacteria	Gammaproteobacteria	1	240	38	3											203		13	24
1024	100	GCF_900107685.1	Paraburkholderia sartisoli	Proteobacteria	Betaproteobacteria	5	239	45	5			2			1			19				211	6
1025	97.78	GCF_000601485.1	Chondromyces apiculatus DSM 436	Proteobacteria	delta/epsilon subdivisions	35	238	73	4	2								6				226	4
1026	98.89	GCF_000156535.1	Roseburia intestinalis L1-82	Terrabacteria group	Firmicutes	4	238	16	2	2		236
1027	98.89	GCF_900110245.1	Niastella yeongjuensis	FCB group	Bacteroidetes/Chlorobi group	2	235	21	4						2					19		206	8
1028	98.89	GCF_900103215.1	Kriegella aquimaris	FCB group	Bacteroidetes/Chlorobi group	1	235	32	1										235
1029	98.89	GCF_900102055.1	Ulvibacter litoralis	FCB group	Bacteroidetes/Chlorobi group	2	235	18	4						33						9			187		6
1030	98.89	GCF_900167055.1	Lysobacter spongiicola DSM 21749	Proteobacteria	Gammaproteobacteria	3	235	117	4						5			93			7	130
1031	98.89	GCF_001941825.1	Massilia putida	Proteobacteria	Betaproteobacteria	3	234	46	8	2		5		2	51		1	6				165	2
1032	98.89	GCF_900105215.1	[Desulfotomaculum] guttoideum	Terrabacteria group	Firmicutes	4	234	6	3			223	1				10
1033	98.89	GCF_900111105.1	Rosenbergiella nectarea	Proteobacteria	Gammaproteobacteria	3	234	16	3			118										15			101
1034	98.89	GCF_001449115.1	Terracidiphilus gabretensis	Acidobacteria	Acidobacteriia	2	233	55	5					4			4	30				191	4
1035	97.78	GCF_001697225.1	Immundisolibacter cernigliae	Proteobacteria	Gammaproteobacteria	1	233	22	1																	233
1036	100	GCF_900106985.1	Hydrobacter penzbergensis	FCB group	Bacteroidetes/Chlorobi group	1	232	14	4					2	4										222	4
1037	97.78	GCF_000379725.1	Cytophaga aurantiaca DSM 3654	FCB group	Bacteroidetes/Chlorobi group	2	231	48	10					2	18		71			1	4	46	2	3	83	1
1038	97.78	GCF_001584185.1	Collimonas pratensis	Proteobacteria	Betaproteobacteria	12	230	13	1				230
1039	98.89	GCF_001676875.1	Chromobacterium subtsugae	Proteobacteria	Betaproteobacteria	1	230	7	6	30				7			4			187		1	1
1040	97.78	GCF_001318345.1	Bacteroides cellulosilyticus	FCB group	Bacteroidetes/Chlorobi group	1	229	8	3			4		224	1
1041	98.89	GCF_001742225.1	Novosphingobium resinovorum	Proteobacteria	Alphaproteobacteria	1	229	51	9		4				14			6		38	7	5	145	1	9
1042	100	GCF_900142265.1	Anaerotignum lactatifermentans DSM 14214	Terrabacteria group	Firmicutes	1	229	62	6		3	15		10	57							1	143
1043	97.78	GCF_001027285.1	Archangium gephyra	Proteobacteria	delta/epsilon subdivisions	10	228	71	6						1			120		12		28	9		58
1044	97.78	GCF_900129725.1	Chryseolinea serpens	FCB group	Bacteroidetes/Chlorobi group	1	227	132	3									171				55	1
1045	97.78	GCF_001449115.1	Terracidiphilus gabretensis	Acidobacteria	Acidobacteriia	2	227	34	2													220			7
1046	100	GCF_000010065.1	Synechococcus elongatus PCC 6301	Terrabacteria group	Cyanobacteria/Melainabacteria group	1	227	28	5						3								22	1	142	59
1047	98.89	GCF_001017435.1	[Polyangium] brachysporum	Proteobacteria	Betaproteobacteria	10	223	11	2														217			6
1048	97.78	GCF_001050155.1	Nitratireductor soli	Proteobacteria	Alphaproteobacteria	1	221	49	4									1		50		124			46
1049	100	GCF_000757825.1	Cedecea neteri	Proteobacteria	Gammaproteobacteria	1	221	13	5		143	14		6								12				46
1050	97.78	GCF_000444995.1	Paracoccus aminophilus JCM 7686	Proteobacteria	Alphaproteobacteria	2	221	2	1						221
1051	100	GCF_001418005.1	Chelatococcus sambhunathii	Proteobacteria	Alphaproteobacteria	1	221	34	9	1		1	31	25	142				2			7	10		2
1052	97.78	GCF_000601485.1	Chondromyces apiculatus DSM 436	Proteobacteria	delta/epsilon subdivisions	35	219	108	5									2		157		26	10		24
1053	100	GCF_001006305.1	Silvibacterium bohemicum	Acidobacteria	Acidobacteriia	1	219	37	6			1						1			3	206	4		4
1054	100	GCF_000024365.1	Nakamurella multipartita DSM 44233	Terrabacteria group	Actinobacteria	2	219	109	8	5			4	13	72			67				42	10		6
1055	97.78	GCF_000312425.1	Reyranella massiliensis 521	Proteobacteria	Alphaproteobacteria	1	219	116	6									26		65		108	6	1	13
1056	97.78	GCF_900107695.1	Thiothrix caldifontis	Proteobacteria	Gammaproteobacteria	1	219	8	4			214										3		1	1
1057	98.89	GCF_900107685.1	Paraburkholderia sartisoli	Proteobacteria	Betaproteobacteria	5	218	18	1													218
1058	97.78	GCF_001311845.1	Desulfosarcina cetonica JCM 12296	Proteobacteria	delta/epsilon subdivisions	3	217	21	3												110			100		7
1059	100	GCF_900129825.1	Hydrocarboniphaga daqingensis	Proteobacteria	Gammaproteobacteria	1	217	21	3			3			69										145
1060	98.89	GCF_000948975.1	Thalassomonas actiniarum	Proteobacteria	Gammaproteobacteria	6	215	18	3										152		62		1
1061	98.89	GCF_000219605.1	Pseudomonas stutzeri	Proteobacteria	Gammaproteobacteria	1	215	8	5	55		128											3	12	17
1062	97.78	GCF_000332215.1	Pseudanabaena biceps PCC 7429	Terrabacteria group	Cyanobacteria/Melainabacteria group	1	214	71	8					5	2					9	63	12	84	14	25
1063	97.78	GCF_000023025.1	Teredinibacter turnerae T7901	Proteobacteria	Gammaproteobacteria	3	214	10	1										214
1064	98.89	GCF_000023025.1	Teredinibacter turnerae T7901	Proteobacteria	Gammaproteobacteria	3	214	5	1										214
1065	97.78	GCF_002080435.1	Sphingobium herbicidovorans	Proteobacteria	Alphaproteobacteria	1	214	11	2											6			208
1066	97.78	GCF_001922575.1	Neptunomonas phycophila	Proteobacteria	Gammaproteobacteria	4	214	4	1																	214
1067	98.89	GCF_001517915.1	Oceanivirga salmonicida	Fusobacteria	Fusobacteriia	1	214	16	4			153		12	1								48
1068	97.78	GCF_000350485.1	Ruminiclostridium cellobioparum subsp. termitidis CT1112	Terrabacteria group	Firmicutes	1	213	4	2													209			4
1069	97.78	GCF_001559595.1	Enterovibrio coralii	Proteobacteria	Gammaproteobacteria	2	213	64	1										213
1070	98.89	GCF_002074155.1	Clostridium argentinense	Terrabacteria group	Firmicutes	1	213	35	4									21		2		2			188
1071	100	GCF_900113745.1	Pseudomonas guineae	Proteobacteria	Gammaproteobacteria	1	213	27	3												7	63				143
1072	98.89	GCF_000429325.1	Desulfovibrio putealis DSM 16056	Proteobacteria	delta/epsilon subdivisions	1	212	20	3													3	10		199
1073	98.89	GCF_900142125.1	Malonomonas rubra DSM 5091	Proteobacteria	delta/epsilon subdivisions	2	211	18	1												211
1074	98.89	GCF_001244495.1	Clostridium phoceensis	Terrabacteria group	Firmicutes	1	211	24	4			200										1	3		7
1075	98.89	GCF_000770795.1	Lysobacter dokdonensis DS-58	Proteobacteria	Gammaproteobacteria	1	211	32	5	14					23							10	3		161
1076	97.78	GCF_000423565.1	Runella zeae DSM 19591	FCB group	Bacteroidetes/Chlorobi group	1	210	69	4											9		11	13		177
1077	98.89	GCF_900177465.1	Paraburkholderia caryophylli	Proteobacteria	Betaproteobacteria	16	210	10	8						4		2				80	10	10	1	1	102
1078	100	GCF_000423565.1	Runella zeae DSM 19591	FCB group	Bacteroidetes/Chlorobi group	1	209	61	5						69					6		2	25		107
1079	97.78	GCF_002116905.1	Rhizobacter gummiphilus	Proteobacteria	Betaproteobacteria	2	209	10	5											94	58	44	11	2
1080	97.78	GCF_001449115.1	Terracidiphilus gabretensis	Acidobacteria	Acidobacteriia	2	209	37	3											12		191			6
1081	100	GCF_000006745.1	Vibrio cholerae O1 biovar El Tor str. N16961	Proteobacteria	Gammaproteobacteria	2	209	9	5			55		10										109	2	33
1082	100	GCF_900104205.1	Belnapia rosea	Proteobacteria	Alphaproteobacteria	1	208	41	7	99	6			7	25							49	5		17
1083	98.89	GCF_001660705.2	Labilibacter aurantiacus	FCB group	Bacteroidetes/Chlorobi group	1	208	2	1												208
1084	100	GCF_900116605.1	Pseudomonas marincola	Proteobacteria	Gammaproteobacteria	3	208	29	7					15	68			11			7		40		21	46
1085	97.78	GCF_001877035.1	Clostridium estertheticum subsp. estertheticum	Terrabacteria group	Firmicutes	4	208	111	4						1			193		3		11
1086	98.89	GCF_002197665.1	Sphingomonas mucosissima	Proteobacteria	Alphaproteobacteria	2	208	42	10	1	6	34		31	68			12				1	12		18	25
1087	100	GCF_900107585.1	Rubrimonas cliftonensis	Proteobacteria	Alphaproteobacteria	2	207	17	6							42				13	56			49	14	33
1088	98.89	GCF_001720485.1	Cobetia marina	Proteobacteria	Gammaproteobacteria	1	207	3	2						77				130
1089	97.78	GCF_000242615.2	Holophaga foetida DSM 6591	Acidobacteria	Holophagae	1	207	49	5						2					9		42	20		134
1090	100	GCF_000242255.2	Frateuria aurantia DSM 6220	Proteobacteria	Gammaproteobacteria	1	207	24	6	4	25			123			3					48	4
1091	98.89	GCF_900112235.1	Marinospirillum celere	Proteobacteria	Gammaproteobacteria	1	207	11	3										189				6	12
1092	97.78	GCF_900101395.1	Niabella drilacis	FCB group	Bacteroidetes/Chlorobi group	4	206	16	5						3					6	1	61			135
1093	98.89	GCF_000166135.1	Frankia inefficax	Terrabacteria group	Actinobacteria	1	205	79	8	4					20			7		1	1	164	3		5
1094	98.89	GCF_001584185.1	Collimonas pratensis	Proteobacteria	Betaproteobacteria	12	204	72	6					4	41			53				99	2		5
1095	97.78	GCF_000235505.1	Hungatella hathewayi WAL-18680	Terrabacteria group	Firmicutes	1	204	62	3	19		177													8
1096	98.89	GCF_001682385.1	Azoarcus olearius	Proteobacteria	Betaproteobacteria	2	204	4	3											106					24	74
1097	98.89	GCF_000341395.1	Desulfocapsa sulfexigens DSM 10523	Proteobacteria	delta/epsilon subdivisions	1	204	54	7			11			53					34	69	4	3		30
1098	98.89	GCF_000423665.1	Solirubrobacter soli DSM 22325	Terrabacteria group	Actinobacteria	1	203	115	9	8				32	16			4	9		1	77	39		17
1099	98.89	GCF_900105215.1	[Desulfotomaculum] guttoideum	Terrabacteria group	Firmicutes	4	202	6	1			202
1100	100	GCF_000271665.2	Pelosinus fermentans JBW45	Terrabacteria group	Firmicutes	1	202	31	5									3			1	3		151	44
1101	97.78	GCF_900162675.1	Halomonas utahensis	Proteobacteria	Gammaproteobacteria	1	201	6	1	201
1102	98.89	GCF_000968535.2	Methylomicrobium alcaliphilum 20Z	Proteobacteria	Gammaproteobacteria	3	200	39	7						3					14		18	39	2	118	6
1103	98.89	GCF_001707755.1	Acinetobacter celticus	Proteobacteria	Gammaproteobacteria	1	200	5	2			196													4
1104	98.89	GCF_000935065.1	Arcobacter anaerophilus	Proteobacteria	delta/epsilon subdivisions	1	199	54	7	11	2			1							58	4		12		111
1105	98.89	GCF_001611975.1	Haematospirillum jordaniae	Proteobacteria	Alphaproteobacteria	2	199	24	4			2		24	162										11
1106	98.89	GCF_900113825.1	Paraburkholderia megapolitana	Proteobacteria	Betaproteobacteria	9	198	44	5	63								26				107	1		1
1107	97.78	GCF_000428465.1	Chitinimonas koreensis DSM 17726	Proteobacteria	Betaproteobacteria	1	198	28	4									4		51		115	28
1108	97.78	GCF_001476815.1	Pseudacidovorax intermedius	Proteobacteria	Betaproteobacteria	2	198	1	1						198
1109	100	GCF_900129785.1	Algoriphagus halophilus	FCB group	Bacteroidetes/Chlorobi group	2	198	20	5					1	101					5		85			6
1110	98.89	GCF_002075795.1	Shewanella japonica	Proteobacteria	Gammaproteobacteria	1	198	6	2															191		7
1111	97.78	GCF_000020725.1	Geobacter bemidjiensis Bem	Proteobacteria	delta/epsilon subdivisions	1	198	45	4											85		103	3		7
1112	98.89	GCF_900115045.1	Izhakiella capsodis	Proteobacteria	Gammaproteobacteria	3	198	12	2			47													151
1113	98.89	GCF_000024365.1	Nakamurella multipartita DSM 44233	Terrabacteria group	Actinobacteria	2	197	112	6					13	21			55				80	9		19
1114	98.89	GCF_001911425.1	Mucilaginibacter polytrichastri	FCB group	Bacteroidetes/Chlorobi group	2	197	48	7			29			11			24	1			94	4		34
1115	97.78	GCF_000189595.1	[Clostridium] symbiosum WAL-14163	Terrabacteria group	Firmicutes	1	197	15	2			171	26
1116	100	GCF_000620485.1	Dyella japonica UNC79MFTsu3.2	Proteobacteria	Gammaproteobacteria	2	197	7	2						156							41
1117	97.78	GCF_000015045.1	Pelobacter propionicus DSM 2379	Proteobacteria	delta/epsilon subdivisions	1	197	44	4											88		77	14		18
1118	100	GCF_001922575.1	Neptunomonas phycophila	Proteobacteria	Gammaproteobacteria	4	197	15	2						194									3
1119	98.89	GCF_000024005.1	Chitinophaga pinensis DSM 2588	FCB group	Bacteroidetes/Chlorobi group	5	196	13	2										6			190
1120	100	GCF_000620485.1	Dyella japonica UNC79MFTsu3.2	Proteobacteria	Gammaproteobacteria	2	196	32	3						3							192	1
1121	100	GCF_900177465.1	Paraburkholderia caryophylli	Proteobacteria	Betaproteobacteria	16	195	9	1													195
1122	100	GCF_002005305.1	Shewanella psychrophila	Proteobacteria	Gammaproteobacteria	2	192	31	4						133				1		55			3
1123	98.89	GCF_000023025.1	Teredinibacter turnerae T7901	Proteobacteria	Gammaproteobacteria	3	192	23	1												192
1124	97.78	GCF_001050155.1	Nitratireductor soli	Proteobacteria	Alphaproteobacteria	1	192	43	6											2	1	4	81	3	101
1125	97.78	GCF_000331535.1	Fulvivirga imtechensis AK7	FCB group	Bacteroidetes/Chlorobi group	2	191	66	2												185			6
1126	98.89	GCF_000332215.1	Pseudanabaena biceps PCC 7429	Terrabacteria group	Cyanobacteria/Melainabacteria group	1	191	9	1														191
1127	98.89	GCF_900142035.1	Flavobacterium terrae	FCB group	Bacteroidetes/Chlorobi group	1	191	46	7			93		25	41			6				9	16		1
1128	100	GCF_000416985.1	Sphingobacterium paucimobilis HER1398	FCB group	Bacteroidetes/Chlorobi group	1	190	44	4			59		46	83								2
1129	97.78	GCF_900102835.1	Sphingobacterium mizutaii	FCB group	Bacteroidetes/Chlorobi group	1	190	5	2			124													66
1130	97.78	GCF_001682385.1	Azoarcus olearius	Proteobacteria	Betaproteobacteria	2	190	15	3					3								104	83
1131	98.89	GCF_900188225.1	Desulfovibrio mexicanus	Proteobacteria	delta/epsilon subdivisions	1	190	26	4											5			1		183	1
1132	98.89	GCF_900129475.1	Tenacibaculum mesophilum	FCB group	Bacteroidetes/Chlorobi group	3	190	14	3				9		171				10
1133	98.89	GCF_001969365.1	Tateyamaria omphalii	Proteobacteria	Alphaproteobacteria	2	189	46	4							9					170		1	9
1134	97.78	GCF_001278055.1	Desulfuromonas soudanensis	Proteobacteria	delta/epsilon subdivisions	1	189	28	1										189
1135	98.89	GCF_000191145.1	Acinetobacter pittii PHEA-2	Proteobacteria	Gammaproteobacteria	1	189	11	1				189
1136	98.89	GCF_900115125.1	Nitrosospira briensis	Proteobacteria	Betaproteobacteria	1	189	37	2												180			9
1137	100	GCF_001940455.1	Actinokineospora bangkokensis	Terrabacteria group	Actinobacteria	1	188	13	6	139			2	3	16							27			1
1138	98.89	GCF_900107685.1	Paraburkholderia sartisoli	Proteobacteria	Betaproteobacteria	5	188	53	2									150				38
1139	97.78	GCF_000300005.1	Alcanivorax dieselolei B5	Proteobacteria	Gammaproteobacteria	2	188	26	1						188
1140	100	GCF_001644705.1	Dickeya solani IPO 2222	Proteobacteria	Gammaproteobacteria	3	188	25	4						50			19				8	111
1141	97.78	GCF_000308195.1	Pusillimonas noertemannii BS8	Proteobacteria	Betaproteobacteria	1	188	29	6	25		12		33	93							16	9
1142	98.89	GCF_000759345.1	Halomonas xinjiangensis	Proteobacteria	Gammaproteobacteria	1	188	7	3					1							99			88
1143	98.89	GCF_001639105.2	Azospirillum humicireducens	Proteobacteria	Alphaproteobacteria	2	187	31	1									187
1144	98.89	GCF_000164635.1	Roseomonas cervicalis ATCC 49957	Proteobacteria	Alphaproteobacteria	1	186	62	7			4	4	26	79		3					2	68
1145	98.89	GCF_000235505.1	Hungatella hathewayi WAL-18680	Terrabacteria group	Firmicutes	1	185	34	3			156											1		28
1146	100	GCF_900130105.1	Vibrio aerogenes CECT 7868	Proteobacteria	Gammaproteobacteria	6	185	24	4			1							68		6					110
1147	100	GCF_002095575.1	Pantoea septica	Proteobacteria	Gammaproteobacteria	1	185	10	3					32	9							144
1148	100	GCF_000332215.1	Pseudanabaena biceps PCC 7429	Terrabacteria group	Cyanobacteria/Melainabacteria group	1	184	31	4													2	168	1	13
1149	100	GCF_001312005.1	Methylomonas koyamae JCM 16701	Proteobacteria	Gammaproteobacteria	1	184	46	2									183				1
1150	100	GCF_000238215.1	Tannerella forsythia 92A2	FCB group	Bacteroidetes/Chlorobi group	2	184	61	3					59	76								49
1151	98.89	GCF_002078015.1	Niastella populi	FCB group	Bacteroidetes/Chlorobi group	6	183	99	4									122		22		35			4
1152	100	GCF_000243115.2	Niabella soli DSM 19437	FCB group	Bacteroidetes/Chlorobi group	2	183	22	5		2						3	141				35	2
1153	100	GCF_900102055.1	Ulvibacter litoralis	FCB group	Bacteroidetes/Chlorobi group	2	183	70	5						2				2		91			66		22
1154	100	GCF_002197665.1	Sphingomonas mucosissima	Proteobacteria	Alphaproteobacteria	2	183	46	8			4		29	11		1	44				68	25		1
1155	97.78	GCF_900113825.1	Paraburkholderia megapolitana	Proteobacteria	Betaproteobacteria	9	182	13	2										12						170
1156	98.89	GCF_000024365.1	Nakamurella multipartita DSM 44233	Terrabacteria group	Actinobacteria	2	182	65	6					2	2			142				19	15		2
1157	95.56	GCF_000619845.1	Alkanindiges illinoisensis DSM 15370	Proteobacteria	Gammaproteobacteria	1	182	44	1										182
1158	97.78	GCF_000702445.1	Bryobacter aggregatus MPL3	Acidobacteria	Acidobacteriia	1	181	96	6											82	10	39	41	2	7
1159	100	GCF_900115225.1	Cohaesibacter marisflavi	Proteobacteria	Alphaproteobacteria	1	181	6	2														1	180
1160	97.78	GCF_900115755.1	Parafilimonas terrae	FCB group	Bacteroidetes/Chlorobi group	2	181	56	2					2								179
1161	100	GCF_001571085.1	Azohydromonas lata NBRC 102462	Proteobacteria	Betaproteobacteria	1	180	23	6					1	6						2	30	58			83
1162	98.89	GCF_900104205.1	Belnapia rosea	Proteobacteria	Alphaproteobacteria	1	180	51	8		4	6		80	13		8					53	11		5
1163	97.78	GCF_002074155.1	Clostridium argentinense	Terrabacteria group	Firmicutes	1	180	52	6											1	1	146	5	2	25
1164	97.78	GCF_000416985.1	Sphingobacterium paucimobilis HER1398	FCB group	Bacteroidetes/Chlorobi group	1	179	64	4									1	6			171				1
1165		GCF_000729985.1	Chryseobacterium antarcticum	FCB group	Bacteroidetes/Chlorobi group	3	179	38	3												136	3		40
1166	100	GCF_001411495.1	Burkholderia cepacia ATCC 25416	Proteobacteria	Betaproteobacteria	19	178	38	7					17	34			7			1	86	32			1
1167	100	GCF_900101875.1	Mucilaginibacter pineti	FCB group	Bacteroidetes/Chlorobi group	1	178	85	6					3	7			27				58	31		52
1168	97.78	GCF_000517085.1	Saccharicrinis fermentans DSM 9555 = JCM 21142	FCB group	Bacteroidetes/Chlorobi group	5	178	6	1												178
1169	98.89	GCF_000208405.1	Selenomonas sputigena ATCC 35185	Terrabacteria group	Firmicutes	1	178	13	4				170	1	6							1
1170	100	GCF_000020025.1	Nostoc punctiforme PCC 73102	Terrabacteria group	Cyanobacteria/Melainabacteria group	1	177	35	8						1			8	1		17	37	99		12	2
1171	97.78	GCF_000235505.1	Hungatella hathewayi WAL-18680	Terrabacteria group	Firmicutes	1	177	54	6		23			8	49							2	88	7
1172	97.78	GCF_000785705.2	Methylomonas denitrificans	Proteobacteria	Gammaproteobacteria	1	177	7	1															177
1173	98.89	GCF_000423665.1	Solirubrobacter soli DSM 22325	Terrabacteria group	Actinobacteria	1	176	44	10	1	65		4	15	39		2	5				20	24		1
1174	98.89	GCF_000235505.1	Hungatella hathewayi WAL-18680	Terrabacteria group	Firmicutes	1	176	50	3			164	5												7
1175	100	GCF_001953305.1	Cnuella takakiae	FCB group	Bacteroidetes/Chlorobi group	1	176	48	8	14		5		27	117		3					2	4		4
1176	100	GCF_900142725.1	Labrenzia suaedae	Proteobacteria	Alphaproteobacteria	1	176	67	8			18	2	16	22		1					2	112		3
1177	98.89	GCF_900188225.1	Desulfovibrio mexicanus	Proteobacteria	delta/epsilon subdivisions	1	176	39	4					1				173				1			1
1178	97.78	GCF_900172285.1	Roseovarius aestuarii	Proteobacteria	Alphaproteobacteria	1	175	22	3										149		10					16
1179	100	GCF_002074155.1	Clostridium argentinense	Terrabacteria group	Firmicutes	1	175	56	8				1					37	1	3	2	11	6		114
1180	100	GCF_001877035.1	Clostridium estertheticum subsp. estertheticum	Terrabacteria group	Firmicutes	4	175	15	7			162		1	2			1		6		2	1
1181	100	GCF_000233695.2	Desulfobacter postgatei 2ac9	Proteobacteria	delta/epsilon subdivisions	1	175	81	5						1				1		145				9	19
1182	98.89	GCF_000510805.1	Ignatzschineria larvae DSM 13226	Proteobacteria	Gammaproteobacteria	1	175	5	3			103			29								43
1183	98.89	GCF_900100495.1	Pseudomonas benzenivorans	Proteobacteria	Gammaproteobacteria	2	173	10	1												173
1184	97.78	GCF_900111145.1	Fabibacter pacificus	FCB group	Bacteroidetes/Chlorobi group	1	173	61	5						26			4		2		139			2
1185	98.89	GCF_001605015.1	Aminobacter aminovorans	Proteobacteria	Alphaproteobacteria	1	172	59	3												110			15		47
1186	97.78	GCF_000429965.1	Desulfobulbus mediterraneus DSM 13871	Proteobacteria	delta/epsilon subdivisions	1	172	10	3						110					3					59
1187	100	GCF_000770795.1	Lysobacter dokdonensis DS-58	Proteobacteria	Gammaproteobacteria	1	172	26	5	6		2		3	160							1
1188	97.78	GCF_900188275.1	Dokdonia pacifica	FCB group	Bacteroidetes/Chlorobi group	4	171	40	3			3	8						160
1189	98.89	GCF_001449105.1	Caulobacter vibrioides	Proteobacteria	Alphaproteobacteria	1	171	68	9		4	1		6	22						5	71	8	2	52
1190	98.89	GCF_002115725.1	Marivita cryptomonadis	Proteobacteria	Alphaproteobacteria	1	171	1	1						171
1191	97.78	GCF_900142125.1	Malonomonas rubra DSM 5091	Proteobacteria	delta/epsilon subdivisions	2	171	50	5										2		164		1	3		1
1192	97.78	GCF_900128475.1	Mediterranea massiliensis	FCB group	Bacteroidetes/Chlorobi group	1	171	6	2			81													90
1193	97.78	GCF_000617865.1	Acidomonas methanolica NBRC 104435	Proteobacteria	Alphaproteobacteria	1	171	60	6						3			2		26		138	1		1
1194	100	GCF_001281465.1	Cupriavidus gilardii CR3	Proteobacteria	Betaproteobacteria	1	170	44	9			2		1	7				5	9	14	118			5	9
1195	97.78	GCF_900129475.1	Tenacibaculum mesophilum	FCB group	Bacteroidetes/Chlorobi group	3	170	12	6		1				1				41		3			76		48
1196	100	GCF_900105695.1	Streptomyces melanosporofaciens	Terrabacteria group	Actinobacteria	2	169	49	9	55		11		1	3			1				80	12		3	3
1197	97.78	GCF_000423665.1	Solirubrobacter soli DSM 22325	Terrabacteria group	Actinobacteria	1	169	55	8			1	4		20			1		42		12	83		6
1198	97.78	GCF_000817955.1	Geobacter pickeringii	Proteobacteria	delta/epsilon subdivisions	1	169	25	1										169
1199	98.89	GCF_900114705.1	Rugamonas rubra	Proteobacteria	Gammaproteobacteria	8	168	15	4												79	6	32		51
1200	100	GCF_000695095.2	Gemmatimonas phototrophica	FCB group	Gemmatimonadetes	1	168	59	9					3	44				9	4	16	9	17	3	63
1201		GCF_000723165.1	Janthinobacterium agaricidamnosum NBRC 102515 = DSM 9628	Proteobacteria	Betaproteobacteria	6	167	6	4					3	117								3		44
1202	100	GCF_000378105.1	Rubritalea marina DSM 17716	PVC group	Verrucomicrobia	1	167	38	6		62				2				60		30			4		9
1203	97.78	GCF_002078015.1	Niastella populi	FCB group	Bacteroidetes/Chlorobi group	6	166	24	3					1						160	5
1204	98.89	GCF_000520995.1	Aquimarina macrocephali JAMB N27	FCB group	Bacteroidetes/Chlorobi group	1	166	8	1										166
1205	98.89	GCF_001267175.1	Oblitimonas alkaliphila	Proteobacteria	Gammaproteobacteria	1	166	15	5					10	1		3					3	149
1206	100	GCF_000785435.1	Paraburkholderia sacchari	Proteobacteria	Betaproteobacteria	8	165	13	1													165
1207	100	GCF_000626635.1	Draconibacterium orientale	FCB group	Bacteroidetes/Chlorobi group	1	165	10	4											42	1				28	94
1208	100	GCF_001998905.1	Rodentibacter heylii	Proteobacteria	Gammaproteobacteria	1	165	9	2					164	1
1209	97.78	GCF_900109295.1	Cognatiyoonia koreensis	Proteobacteria	Alphaproteobacteria	3	164	24	2												153			11
1210	98.89	GCF_900097105.1	Akkermansia glycaniphila	PVC group	Verrucomicrobia	1	164	6	2			155			9
1211	100	GCF_900156515.1	Moraxella cuniculi DSM 21768	Proteobacteria	Gammaproteobacteria	2	164	27	4	58				16	48								42
1212		GCF_900114705.1	Rugamonas rubra	Proteobacteria	Gammaproteobacteria	8	163	15	4					42	107										12	2
1213	98.89	GCF_002116905.1	Rhizobacter gummiphilus	Proteobacteria	Betaproteobacteria	2	163	12	3					1					5						157
1214	100	GCF_900129315.1	Aliifodinibius roseus	FCB group	Bacteroidetes/Chlorobi group	2	163	10	4						2	1				3	157
1215	98.89	GCF_000196135.1	Wolinella succinogenes DSM 1740	Proteobacteria	delta/epsilon subdivisions	1	163	61	3					66	45								52
1216	98.89	GCF_000427385.1	Methylocaldum szegediense O-12	Proteobacteria	Gammaproteobacteria	2	162	21	2												155					7
1217	100	GCF_900102795.1	Epibacterium ulvae	Proteobacteria	Alphaproteobacteria	1	162	6	3										109		1					52
1218	98.89	GCF_900091535.1	Micromonospora carbonacea	Terrabacteria group	Actinobacteria	1	161	91	6					29	2			65				49	11		5
1219	98.89	GCF_000785705.2	Methylomonas denitrificans	Proteobacteria	Gammaproteobacteria	1	161	6	1																161
1220	100	GCF_900101475.1	Ruegeria marina	Proteobacteria	Alphaproteobacteria	1	161	41	7					3	20	2				2	12				4	118
1221	98.89	GCF_000023065.1	Tolumonas auensis DSM 9187	Proteobacteria	Gammaproteobacteria	1	161	10	4					138	15			3				5
1222	100	GCF_900116135.1	Saccharopolyspora flava	Terrabacteria group	Actinobacteria	1	160	35	7	9		12	2	11	79							4	43
1223	100	GCF_900105165.1	Mucilaginibacter mallensis	FCB group	Bacteroidetes/Chlorobi group	1	159	61	8					1	6			56	3	1		82	9	1
1224	100	GCF_900100115.1	Chryseobacterium soldanellicola	FCB group	Bacteroidetes/Chlorobi group	4	159	12	5			28		53	74								3		1
1225	97.78	GCF_000376785.1	Hahella ganghwensis DSM 17046	Proteobacteria	Gammaproteobacteria	4	158	9	2													157	1
1226	98.89	GCF_900110105.1	Mucilaginibacter gossypiicola	FCB group	Bacteroidetes/Chlorobi group	1	157	34	4	4												39	41		73
1227	98.89	GCF_000582685.1	[Scytonema hofmanni] UTEX 2349	Terrabacteria group	Cyanobacteria/Melainabacteria group	1	157	6	2											155			2
1228	97.78	GCF_000331535.1	Fulvivirga imtechensis AK7	FCB group	Bacteroidetes/Chlorobi group	2	157	68	1												157
1229	97.78	GCF_900142125.1	Malonomonas rubra DSM 5091	Proteobacteria	delta/epsilon subdivisions	2	157	38	2												76			81
1230	98.89	GCF_000314895.2	Providencia sneebia DSM 19967	Proteobacteria	Gammaproteobacteria	3	157	21	3			70	7												80
1231	98.89	GCF_900129825.1	Hydrocarboniphaga daqingensis	Proteobacteria	Gammaproteobacteria	1	157	19	4			92						55				4			6
1232	98.88	GCF_000745905.1	Ferrimicrobium acidiphilum DSM 19497	Terrabacteria group	Actinobacteria	1	157	20	3											29		127			1
1233	97.78	GCF_900110245.1	Niastella yeongjuensis	FCB group	Bacteroidetes/Chlorobi group	2	156	29	3					1						79			76
1234	100	GCF_900115905.1	Pseudomonas formosensis	Proteobacteria	Gammaproteobacteria	2	156	20	6	32				5	110				1			2	6
1235	98.89	GCF_000582685.1	[Scytonema hofmanni] UTEX 2349	Terrabacteria group	Cyanobacteria/Melainabacteria group	1	155	29	8		4			9	11		5	17				79	29			1
1236	98.89	GCF_001318345.1	Bacteroides cellulosilyticus	FCB group	Bacteroidetes/Chlorobi group	1	155	2	2			1		154
1237	98.89	GCF_002162375.1	Oleiphilus messinensis	Proteobacteria	Gammaproteobacteria	2	155	9	1												155
1238	98.89	GCF_000970345.1	Robbsia andropogonis	Proteobacteria	Betaproteobacteria	9	155	12	9	28				4	12		17		2			22	1	33	36
1239	100	GCF_900113695.1	Albimonas pacifica	Proteobacteria	Alphaproteobacteria	1	155	33	7						30		1	13				21	63		19	8
1240	97.78	GCF_000600335.2	Rubellimicrobium mesophilum DSM 19309	Proteobacteria	Alphaproteobacteria	1	155	37	7	77		1		7	59		1					6	4
1241	98.89	GCF_900107585.1	Rubrimonas cliftonensis	Proteobacteria	Alphaproteobacteria	2	155	12	5					1	15						66		36	37
1242	100	GCF_900114775.1	Marinobacter zhejiangensis	Proteobacteria	Gammaproteobacteria	1	155	7	2									2			153
1243	100	GCF_000223985.1	Thiocapsa marina 5811	Proteobacteria	Gammaproteobacteria	1	154	10	4			2									56		8	88
1244	98.89	GCF_001040945.1	Herbaspirillum seropedicae	Proteobacteria	Betaproteobacteria	9	154	1	1																154
1245	97.78	GCF_001244495.1	Clostridium phoceensis	Terrabacteria group	Firmicutes	1	154	42	5	14		29		10	52								49
1246	98.89	GCF_900110245.1	Niastella yeongjuensis	FCB group	Bacteroidetes/Chlorobi group	2	153	23	4									2		5		95			51
1247	98.89	GCF_900100495.1	Pseudomonas benzenivorans	Proteobacteria	Gammaproteobacteria	2	153	2	2					151							2
1248	98.89	GCF_900110285.1	Paracoccus alcaliphilus	Proteobacteria	Alphaproteobacteria	3	153	20	4			104		44	4								1
1249	97.78	GCF_001922575.1	Neptunomonas phycophila	Proteobacteria	Gammaproteobacteria	4	153	15	2												147			6
1250	98.89	GCF_900115125.1	Nitrosospira briensis	Proteobacteria	Betaproteobacteria	1	153	30	3					1								145	7
1251	97.78	GCF_001189295.1	Chondromyces crocatus	Proteobacteria	delta/epsilon subdivisions	24	152	104	2											150		2
1252	100	GCF_002215135.1	Vibrio vulnificus	Proteobacteria	Gammaproteobacteria	3	152	22	3			16							72		64
1253	98.89	GCF_001591025.1	Sphingomonas soli NBRC 100801	Proteobacteria	Alphaproteobacteria	1	152	12	2			90													62
1254	97.78	GCF_900109295.1	Cognatiyoonia koreensis	Proteobacteria	Alphaproteobacteria	3	151	46	1												151
1255	100	GCF_000240165.1	Streptomyces cattleya NRRL 8057 = DSM 46488	Terrabacteria group	Actinobacteria	1	150	6	3			4			1							145
1256	98.89	GCF_001911425.1	Mucilaginibacter polytrichastri	FCB group	Bacteroidetes/Chlorobi group	2	150	13	3													139	4		7
1257	97.78	GCF_001682385.1	Azoarcus olearius	Proteobacteria	Betaproteobacteria	2	150	6	2			10		140
1258	98.89	GCF_000143165.1	Dehalogenimonas lykanthroporepellens BL-DC-9	Terrabacteria group	Chloroflexi	1	150	76	7									5		11	66	56	1	1	10
1259	100	GCF_900108595.1	Pseudomonas fuscovaginae	Proteobacteria	Gammaproteobacteria	3	149	6	3					78	53								18
1260	98.89	GCF_900185595.1	Calothrix rhizosoleniae SC01	Terrabacteria group	Cyanobacteria/Melainabacteria group	1	149	21	7	1	2			12	34							63	8		29
1261	98.89	GCF_001421015.2	Paenibacillus bovis	Terrabacteria group	Firmicutes	3	149	10	4		8	10		126	5
1262	98.89	GCF_002161865.1	Paenibacillus apiarius	Terrabacteria group	Firmicutes	2	149	12	6			96			4			1						45	2	1
1263	98.89	GCF_900129875.1	Marivita hallyeonensis	Proteobacteria	Alphaproteobacteria	1	149	7	4				6			2					140					1
1264	97.78	GCF_000202835.1	Acidiphilium multivorum AIU301	Proteobacteria	Alphaproteobacteria	1	148	16	3													1	146		1
1265	97.78	GCF_900167075.1	Sediminibacterium ginsengisoli	FCB group	Bacteroidetes/Chlorobi group	1	148	26	7	2	14			4	27								5		92	4
1266	98.89	GCF_000429325.1	Desulfovibrio putealis DSM 16056	Proteobacteria	delta/epsilon subdivisions	1	147	80	3									142				3	2
1267	97.78	GCF_001955715.1	Rhodoferax saidenbachensis	Proteobacteria	Betaproteobacteria	1	147	18	2															18	129
1268	98.89	GCF_000416985.1	Sphingobacterium paucimobilis HER1398	FCB group	Bacteroidetes/Chlorobi group	1	146	58	6	2				13	16		5	19				91
1269	100	GCF_900105215.1	[Desulfotomaculum] guttoideum	Terrabacteria group	Firmicutes	4	145	8	2		7	138
1270	98.89	GCF_900130115.1	Nissabacter archeti	Proteobacteria	Gammaproteobacteria	3	145	3	2						123							22
1271	100	GCF_000737775.1	Chryseobacterium piperi	FCB group	Bacteroidetes/Chlorobi group	3	145	16	8			26		4	17			2	5			1	1		89
1272	98.89	GCF_000378105.1	Rubritalea marina DSM 17716	PVC group	Verrucomicrobia	1	145	34	4		8		8						114					15
1273	100	GCF_000948975.1	Thalassomonas actiniarum	Proteobacteria	Gammaproteobacteria	6	144	17	2												143			1
1274	98.89	GCF_900102625.1	Acidovorax valerianellae	Proteobacteria	Betaproteobacteria	5	144	6	4	10		126		5	3
1275	100	GCF_001045465.1	Chryseobacterium angstadtii	FCB group	Bacteroidetes/Chlorobi group	5	144	14	7	4		118		3	9							1			1	8
1276	98.89	GCF_900142755.1	Halomonas cupida	Proteobacteria	Gammaproteobacteria	2	144	14	4					63	45							33	3
1277	98.89	GCF_000769915.1	Flavobacterium beibuense F44-8	FCB group	Bacteroidetes/Chlorobi group	1	144	37	8	6		87		3	16		9	1				18			4
1278	100	GCF_001307195.1	Acinetobacter equi	Proteobacteria	Gammaproteobacteria	2	144	13	8	6		45		14	61							12	2	3	1
1279	100	GCF_900141865.1	Anaerovibrio lipolyticus DSM 3074	Terrabacteria group	Firmicutes	1	144	54	4			4	132	1									7
1280	98.89	GCF_000733855.1	Methylomicrobium agile	Proteobacteria	Gammaproteobacteria	1	143	3	1							143
1281	100	GCF_000732925.1	Amycolatopsis japonica	Terrabacteria group	Actinobacteria	1	142	55	4						7			44				90			1
1282	100	GCF_000423605.1	Saccharospirillum impatiens DSM 12546	Proteobacteria	Gammaproteobacteria	1	142	10	3												127			6		9
1283	98.89	GCF_000153185.1	Reinekea blandensis MED297	Proteobacteria	Gammaproteobacteria	2	142	7	1																	142
1284	98.89	GCF_900185885.1	Enterobacter kobei	Proteobacteria	Gammaproteobacteria	1	141	9	4		68			2	70						1
1285	100	GCF_001318345.1	Bacteroides cellulosilyticus	FCB group	Bacteroidetes/Chlorobi group	1	140	6	1			140
1286	98.89	GCF_900177465.1	Paraburkholderia caryophylli	Proteobacteria	Betaproteobacteria	16	140	6	1													140
1287	100	GCF_000468615.2	Cellulophaga baltica 18	FCB group	Bacteroidetes/Chlorobi group	3	140	25	4						1				126		1	12
1288	98.89	GCF_900142445.1	Chryseobacterium polytrichastri	FCB group	Bacteroidetes/Chlorobi group	5	139	20	3					10	127		2
1289	98.89	GCF_000968535.2	Methylomicrobium alcaliphilum 20Z	Proteobacteria	Gammaproteobacteria	3	139	21	1												139
1290	98.89	GCF_001955715.1	Rhodoferax saidenbachensis	Proteobacteria	Betaproteobacteria	1	139	2	2														133		6
1291	97.78	GCF_900102055.1	Ulvibacter litoralis	FCB group	Bacteroidetes/Chlorobi group	2	139	23	2										130			9
1292	100	GCF_900112585.1	Kushneria avicenniae	Proteobacteria	Gammaproteobacteria	1	139	17	4					56	2				80				1
1293	98.89	GCF_900109785.1	Nitrosovibrio tenuis	Proteobacteria	Betaproteobacteria	1	139	16	2										7						132
1294	100	GCF_000718025.1	Kitasatospora purpeofusca	Terrabacteria group	Actinobacteria	1	138	38	7			1	1		8		8		12			76			32
1295	98.89	GCF_000423665.1	Solirubrobacter soli DSM 22325	Terrabacteria group	Actinobacteria	1	138	44	9	1		1	2	17	80			3				4	16		14
1296	100	GCF_000959725.1	Burkholderia gladioli	Proteobacteria	Betaproteobacteria	14	138	5	1																138
1297	98.89	GCF_900104535.1	Nakamurella panacisegetis	Terrabacteria group	Actinobacteria	2	138	52	8	15		4		12	29			1				3	7		67
1298	100	GCF_000959725.1	Burkholderia gladioli	Proteobacteria	Betaproteobacteria	14	137	15	1													137
1299	100	GCF_000155555.1	Coleofasciculus chthonoplastes PCC 7420	Terrabacteria group	Cyanobacteria/Melainabacteria group	1	137	3	2												105			32
1300	100	GCF_000350485.1	Ruminiclostridium cellobioparum subsp. termitidis CT1112	Terrabacteria group	Firmicutes	1	137	76	9			1		7	8		1	105	1			7	5		2
1301	98.89	GCF_000235505.1	Hungatella hathewayi WAL-18680	Terrabacteria group	Firmicutes	1	137	46	2			136										1
1302	100	GCF_000739935.1	Agrobacterium rubi TR3 = NBRC 13261	Proteobacteria	Alphaproteobacteria	3	137	16	5			30		2	96								5		4
1303	98.89	GCF_900116605.1	Pseudomonas marincola	Proteobacteria	Gammaproteobacteria	3	137	12	1												137
1304	98.89	GCF_001697225.1	Immundisolibacter cernigliae	Proteobacteria	Gammaproteobacteria	1	137	4	2				1						136
1305	97.78	GCF_001027285.1	Archangium gephyra	Proteobacteria	delta/epsilon subdivisions	10	136	6	3						133							2	1
1306	100	GCF_001906585.1	Streptomyces kebangsaanensis	Terrabacteria group	Actinobacteria	1	136	11	3			1		6				129
1307	98.89	GCF_900167975.1	Ohtaekwangia koreensis	FCB group	Bacteroidetes/Chlorobi group	1	136	50	6					1	17			26			2	88	2
1308	97.78	GCF_900129785.1	Algoriphagus halophilus	FCB group	Bacteroidetes/Chlorobi group	2	136	14	1												136
1309	100	GCF_000687875.1	Acidocella facilis ATCC 35904	Proteobacteria	Alphaproteobacteria	3	136	42	4					5	32			98				1
1310	98.89	GCF_900156515.1	Moraxella cuniculi DSM 21768	Proteobacteria	Gammaproteobacteria	2	136	14	4			112		1	14								9
1311	98.89	GCF_000235505.1	Hungatella hathewayi WAL-18680	Terrabacteria group	Firmicutes	1	135	14	2			133			2
1312	98.89	GCF_000265425.1	Terriglobus roseus DSM 18391	Acidobacteria	Acidobacteriia	2	135	30	6	1	5	42		46	34							7
1313	100	GCF_900142725.1	Labrenzia suaedae	Proteobacteria	Alphaproteobacteria	1	135	8	3		1				1									133
1314	100	GCF_001262015.1	Prevotella fusca JCM 17724	FCB group	Bacteroidetes/Chlorobi group	10	135	29	3					100	23								12
1315	98.89	GCF_900110105.1	Mucilaginibacter gossypiicola	FCB group	Bacteroidetes/Chlorobi group	1	134	5	2					6								128
1316	100	GCF_001293525.1	Ideonella sakaiensis	Proteobacteria	Betaproteobacteria	1	134	5	2					92	42
1317	98.89	GCF_002115725.1	Marivita cryptomonadis	Proteobacteria	Alphaproteobacteria	1	134	11	2											20					114
1318	98.89	GCF_000170895.1	Plesiocystis pacifica SIR-1	Proteobacteria	delta/epsilon subdivisions	8	133	64	7			3			5			40			36	38	6	5
1319	98.89	GCF_000189595.1	[Clostridium] symbiosum WAL-14163	Terrabacteria group	Firmicutes	1	133	31	2			127													6
1320	100	GCF_000164635.1	Roseomonas cervicalis ATCC 49957	Proteobacteria	Alphaproteobacteria	1	133	39	7			15		23	56		17					2	18		2
1321	97.78	GCF_001969365.1	Tateyamaria omphalii	Proteobacteria	Alphaproteobacteria	2	133	10	2										3					130
1322	97.78	GCF_000964365.1	Acidisphaera rubrifaciens HS-AP3	Proteobacteria	Alphaproteobacteria	1	133	29	4			26			1								105	1
1323	98.89	GCF_000769915.1	Flavobacterium beibuense F44-8	FCB group	Bacteroidetes/Chlorobi group	1	133	22	7					10	98		4	4				4	9		4
1324	98.89	GCF_900109295.1	Cognatiyoonia koreensis	Proteobacteria	Alphaproteobacteria	3	133	51	1												133
1325	100	GCF_900162675.1	Halomonas utahensis	Proteobacteria	Gammaproteobacteria	1	133	10	3							20					105					8
1326	97.78	GCF_000014785.1	Alkalilimnicola ehrlichii MLHE-1	Proteobacteria	Gammaproteobacteria	1	133	22	1																133
1327	98.89	GCF_000510805.1	Ignatzschineria larvae DSM 13226	Proteobacteria	Gammaproteobacteria	1	133	1	1			133
1328	98.89	GCF_000170895.1	Plesiocystis pacifica SIR-1	Proteobacteria	delta/epsilon subdivisions	8	132	29	2							30					102
1329	97.78	GCF_000390185.1	Lunatimonas lonarensis	FCB group	Bacteroidetes/Chlorobi group	1	132	5	1															132
1330	100	GCF_900115755.1	Parafilimonas terrae	FCB group	Bacteroidetes/Chlorobi group	2	132	39	7			34		8	3			23	2			46	16
1331	98.89	GCF_900156805.1	Roseivivax lentus	Proteobacteria	Alphaproteobacteria	1	132	9	2											6	126
1332	97.78	GCF_000014145.1	Cytophaga hutchinsonii ATCC 33406	FCB group	Bacteroidetes/Chlorobi group	2	132	29	5			2						1				104	4		21
1333	98.89	GCF_000769915.1	Flavobacterium beibuense F44-8	FCB group	Bacteroidetes/Chlorobi group	1	132	40	8	1		1		17	40		4					56	6		7
1334	97.78	GCF_000378105.1	Rubritalea marina DSM 17716	PVC group	Verrucomicrobia	1	132	25	1										132
1335	97.78	GCF_001027285.1	Archangium gephyra	Proteobacteria	delta/epsilon subdivisions	10	131	39	6										2	2	7	106			4	10
1336	97.78	GCF_900110245.1	Niastella yeongjuensis	FCB group	Bacteroidetes/Chlorobi group	2	131	52	7					1	6			23		3		63	19		16
1337	97.78	GCF_000972495.1	Hymenobacter terrenus	FCB group	Bacteroidetes/Chlorobi group	12	131	49	7			2		29	19			1				41	17		22
1338	98.89	GCF_001442615.1	Algoriphagus resistens	FCB group	Bacteroidetes/Chlorobi group	1	131	14	4			20		1	106				4
1339	98.89	GCF_000371425.1	[Clostridium] innocuum 2959	Terrabacteria group	Firmicutes	1	131	11	3			6	113		12
1340	97.78	GCF_900109785.1	Nitrosovibrio tenuis	Proteobacteria	Betaproteobacteria	1	131	14	3											34		32			65
1341	98.89	GCF_000023905.1	Leptotrichia buccalis C-1013-b	Fusobacteria	Fusobacteriia	3	131	23	5		7		76	15	17						16
1342	98.89	GCF_900099935.1	Pseudoruegeria lutimaris	Proteobacteria	Alphaproteobacteria	1	130	7	2												6			124
1343	98.89	GCF_000012845.1	Parabacteroides distasonis ATCC 8503	FCB group	Bacteroidetes/Chlorobi group	1	130	5	1			130
1344		GCF_000619845.1	Alkanindiges illinoisensis DSM 15370	Proteobacteria	Gammaproteobacteria	1	130	27	1										130
1345	98.89	GCF_900096895.1	Acinetobacter kookii	Proteobacteria	Gammaproteobacteria	1	130	4	3					72	4						54
1346	98.89	GCF_001742225.1	Novosphingobium resinovorum	Proteobacteria	Alphaproteobacteria	1	129	24	7			1			101			2		9		14	1		1
1347	98.89	GCF_000689195.1	Sphaerotilus natans subsp. natans DSM 6575	Proteobacteria	Betaproteobacteria	1	129	5	1														129
1348	100	GCF_000495935.2	Elizabethkingia anophelis NUHP1	FCB group	Bacteroidetes/Chlorobi group	5	129	1	1						129
1349	98.89	GCF_900101875.1	Mucilaginibacter pineti	FCB group	Bacteroidetes/Chlorobi group	1	128	49	8			10		1	9			13	1			56	4		34
1350	98.89	GCF_000020365.1	Desulfobacterium autotrophicum HRM2	Proteobacteria	delta/epsilon subdivisions	1	128	16	2												126		2
1351	98.89	GCF_001955715.1	Rhodoferax saidenbachensis	Proteobacteria	Betaproteobacteria	1	128	17	5						2				2		29		5		90
1352	100	GCF_000169175.1	Microscilla marina ATCC 23134	FCB group	Bacteroidetes/Chlorobi group	1	127	27	3										94		27					6
1353	97.78	GCF_000350485.1	Ruminiclostridium cellobioparum subsp. termitidis CT1112	Terrabacteria group	Firmicutes	1	127	71	5									8		103	12	3			1
1354	98.89	GCF_900106975.1	Pseudomonas kuykendallii	Proteobacteria	Gammaproteobacteria	1	127	6	2						124								3
1355	97.78	GCF_002078015.1	Niastella populi	FCB group	Bacteroidetes/Chlorobi group	6	126	13	1											126
1356		GCF_900114705.1	Rugamonas rubra	Proteobacteria	Gammaproteobacteria	8	126	3	1																126
1357	98.89	GCF_000015285.1	Psychromonas ingrahamii 37	Proteobacteria	Gammaproteobacteria	2	126	2	1												126
1358	98.89	GCF_900107685.1	Paraburkholderia sartisoli	Proteobacteria	Betaproteobacteria	5	125	15	2													117			8
1359	97.78	GCF_000202835.1	Acidiphilium multivorum AIU301	Proteobacteria	Alphaproteobacteria	1	125	45	5										1	2		112	8		2
1360	98.89	GCF_000423665.1	Solirubrobacter soli DSM 22325	Terrabacteria group	Actinobacteria	1	124	40	6			8	8		5							93	1		9
1361	100	GCF_900155965.1	Mucilaginibacter lappiensis	FCB group	Bacteroidetes/Chlorobi group	3	124	41	6	7				4	3			1				103	6
1362	98.89	GCF_000364225.1	Eubacterium plexicaudatum ASF492	Terrabacteria group	Firmicutes	1	124	15	1						124
1363	98.89	GCF_000423705.1	Stappia stellulata DSM 5886	Proteobacteria	Alphaproteobacteria	1	124	16	4						1		72			50					1
1364	98.89	GCF_000807275.1	Frischella perrara	Proteobacteria	Gammaproteobacteria	9	124	2	1		124
1365	97.75	GCF_000335475.2	Cystobacter fuscus DSM 2262	Proteobacteria	delta/epsilon subdivisions	7	123	40	8					4	2		1	12		4	58	41	1
1366	97.78	GCF_001885585.1	Pararhizobium antarcticum	Proteobacteria	Alphaproteobacteria	1	123	49	4											34		21	48		20
1367	98.89	GCF_000814475.1	Flavihumibacter solisilvae	FCB group	Bacteroidetes/Chlorobi group	1	122	7	1																122
1368	98.89	GCF_900113035.1	Acidovorax wautersii	Proteobacteria	Betaproteobacteria	1	122	1	1													122
1369	98.89	GCF_000766945.1	Cellvibrio mixtus subsp. mixtus J3-8	Proteobacteria	Gammaproteobacteria	2	122	44	5						1			25				93		1	2
1370	97.78	GCF_000020725.1	Geobacter bemidjiensis Bem	Proteobacteria	delta/epsilon subdivisions	1	122	19	1																122
1371	97.78	GCF_900113825.1	Paraburkholderia megapolitana	Proteobacteria	Betaproteobacteria	9	121	26	4											51		32	14		24
1372	98.89	GCF_000009925.1	Bacteroides fragilis YCH46	FCB group	Bacteroidetes/Chlorobi group	4	121	10	1				121
1373	98.89	GCF_000444995.1	Paracoccus aminophilus JCM 7686	Proteobacteria	Alphaproteobacteria	2	121	24	4											1		5	12		103
1374	100	GCF_900096895.1	Acinetobacter kookii	Proteobacteria	Gammaproteobacteria	1	121	9	6			61		23	6							29	1			1
1375	97.78	GCF_900101875.1	Mucilaginibacter pineti	FCB group	Bacteroidetes/Chlorobi group	1	119	20	6			41		43	5		1	4				25
1376	100	GCF_900102055.1	Ulvibacter litoralis	FCB group	Bacteroidetes/Chlorobi group	2	119	73	4						2				1		10					106
1377	97.78	GCF_900112235.1	Marinospirillum celere	Proteobacteria	Gammaproteobacteria	1	119	20	2											115					4
1378	100	GCF_900113035.1	Acidovorax wautersii	Proteobacteria	Betaproteobacteria	1	118	12	7		4			4	16		1						10		39	44
1379	100	GCF_000739935.1	Agrobacterium rubi TR3 = NBRC 13261	Proteobacteria	Alphaproteobacteria	3	118	63	6	1				5	33			35				34	10
1380	98.89	GCF_900142725.1	Labrenzia suaedae	Proteobacteria	Alphaproteobacteria	1	118	63	8			3		5	1		1	54	1			43	10
1381	98.89	GCF_000156535.1	Roseburia intestinalis L1-82	Terrabacteria group	Firmicutes	4	118	19	4	82		13			5								18
1382	97.78	GCF_000016185.1	Rhodospirillum centenum SW	Proteobacteria	Alphaproteobacteria	1	118	23	1													118
1383	97.78	GCF_000312425.1	Reyranella massiliensis 521	Proteobacteria	Alphaproteobacteria	1	117	80	4									26				77	5		9
1384	100	GCF_900096955.1	Acinetobacter boissieri	Proteobacteria	Gammaproteobacteria	1	117	13	2		115			2
1385	98.89	GCF_001027285.1	Archangium gephyra	Proteobacteria	delta/epsilon subdivisions	10	116	4	3			6			1										109
1386	100	GCF_001877035.1	Clostridium estertheticum subsp. estertheticum	Terrabacteria group	Firmicutes	4	116	83	7					3	3			90	1			12	5		2
1387	98.89	GCF_001484935.1	Acinetobacter johnsonii XBB1	Proteobacteria	Gammaproteobacteria	1	116	9	1						116
1388	98.89	GCF_000364225.1	Eubacterium plexicaudatum ASF492	Terrabacteria group	Firmicutes	1	115	9	4		106			4	2								3
1389	97.78	GCF_000236705.1	Owenweeksia hongkongensis DSM 17368	FCB group	Bacteroidetes/Chlorobi group	1	115	25	6						2				5		16			17	74	1
1390	98.89	GCF_000253275.1	Flavobacterium branchiophilum FL-15	FCB group	Bacteroidetes/Chlorobi group	3	115	19	3											1			110		4
1391	97.78	GCF_000600005.1	Snodgrassella alvi wkB2	Proteobacteria	Betaproteobacteria	4	115	20	4				24	67	21							3
1392	98.89	GCF_900113035.1	Acidovorax wautersii	Proteobacteria	Betaproteobacteria	1	114	10	3						91						13			10
1393	97.78	GCF_000714935.1	Tumebacillus flagellatus	Terrabacteria group	Firmicutes	1	114	45	4									12		1		93			8
1394	97.78	GCF_000233695.2	Desulfobacter postgatei 2ac9	Proteobacteria	delta/epsilon subdivisions	1	114	11	4												14		6		62	32
1395	98.89	GCF_000191145.1	Acinetobacter pittii PHEA-2	Proteobacteria	Gammaproteobacteria	1	114	1	1						114
1396	98.89	GCF_900108405.1	Paracoccus alkenifer	Proteobacteria	Alphaproteobacteria	1	114	33	10			24		1	2		15		42		2	2	21		3	2
1397	100	GCF_900167135.1	Chitinophaga eiseniae	FCB group	Bacteroidetes/Chlorobi group	5	113	14	7			8		3				79			3	15	1			4
1398	100	GCF_900100495.1	Pseudomonas benzenivorans	Proteobacteria	Gammaproteobacteria	2	113	18	6			3	2	3	71							32	2
1399	97.78	GCF_000600335.2	Rubellimicrobium mesophilum DSM 19309	Proteobacteria	Alphaproteobacteria	1	113	20	1						113
1400	98.89	GCF_002087335.1	Pseudophaeobacter leonis	Proteobacteria	Alphaproteobacteria	2	113	12	1										113
1401	98.89	GCF_001551835.1	Dechloromonas denitrificans	Proteobacteria	Betaproteobacteria	2	113	16	4						2						7	8			96
1402	97.78	GCF_900108405.1	Paracoccus alkenifer	Proteobacteria	Alphaproteobacteria	1	113	38	2												110					3
1403	98.89	GCF_001682385.1	Azoarcus olearius	Proteobacteria	Betaproteobacteria	2	112	23	8	14				8	18		3	11				25	9		24
1404	98.89	GCF_900129235.1	Litoreibacter ascidiaceicola	Proteobacteria	Alphaproteobacteria	1	112	30	5						1				33		12			63		3
1405	98.89	GCF_001704115.1	Acinetobacter larvae	Proteobacteria	Gammaproteobacteria	2	112	29	2						11				101
1406	97.78	GCF_900115125.1	Nitrosospira briensis	Proteobacteria	Betaproteobacteria	1	112	26	2											18		94
1407	100	GCF_000515335.1	Cohnella panacarvi Gsoil 349	Terrabacteria group	Firmicutes	1	111	51	9			41		4	13		13	6		1		28	3		2
1408	98.89	GCF_002080435.1	Sphingobium herbicidovorans	Proteobacteria	Alphaproteobacteria	1	111	39	4						3		1	16				91
1409	98.89	GCF_000818015.1	Pseudomonas balearica DSM 6083	Proteobacteria	Gammaproteobacteria	3	110	4	1												110
1410	97.78	GCF_000688515.1	Afifella pfennigii DSM 17143	Proteobacteria	Alphaproteobacteria	1	110	16	1											110
1411	98.89	GCF_900167975.1	Ohtaekwangia koreensis	FCB group	Bacteroidetes/Chlorobi group	1	109	4	1													109
1412	100	GCF_000332215.1	Pseudanabaena biceps PCC 7429	Terrabacteria group	Cyanobacteria/Melainabacteria group	1	109	34	6					3						2	2	22	14		66
1413	100	GCF_900185885.1	Enterobacter kobei	Proteobacteria	Gammaproteobacteria	1	109	9	5		34	56			2							6			11
1414	98.89	GCF_001682385.1	Azoarcus olearius	Proteobacteria	Betaproteobacteria	2	109	9	2														87		22
1415	100	GCF_000378465.1	Elioraea tepidiphila DSM 17972	Proteobacteria	Alphaproteobacteria	1	109	31	4					4	1							13	91
1416	97.78	GCF_001937195.1	Salinicola socius	Proteobacteria	Gammaproteobacteria	1	109	23	4	64				15	9								21
1417	98.89	GCF_900129475.1	Tenacibaculum mesophilum	FCB group	Bacteroidetes/Chlorobi group	3	109	2	1						109
1418	100	GCF_900113805.1	Chryseobacterium frigidisoli	FCB group	Bacteroidetes/Chlorobi group	2	109	47	7	9		30		20	30		1						16		3
1419	98.89	GCF_900143005.1	Cryptosporangium aurantiacum	Terrabacteria group	Actinobacteria	1	108	16	3									101				6	1
1420	97.78	GCF_900167135.1	Chitinophaga eiseniae	FCB group	Bacteroidetes/Chlorobi group	5	108	14	6	68				1	3		4					26	6
1421	97.78	GCF_000947195.1	Shewanella algae	Proteobacteria	Gammaproteobacteria	3	108	32	5	1				1	4							101	1
1422	98.89	GCF_002051585.1	Ruminiclostridium hungatei	Terrabacteria group	Firmicutes	1	108	39	4						1			96				3			8
1423	97.78	GCF_000195635.1	Bacteroides fluxus YIT 12057	FCB group	Bacteroidetes/Chlorobi group	2	108	5	1			108
1424	97.78	GCF_001969365.1	Tateyamaria omphalii	Proteobacteria	Alphaproteobacteria	2	108	8	2										85					23
1425	98.89	GCF_900104115.1	Clostridium gasigenes	Terrabacteria group	Firmicutes	1	108	74	6						12					73	13	1	1		8
1426	98.89	GCF_001307195.1	Acinetobacter equi	Proteobacteria	Gammaproteobacteria	2	108	9	3	4		62													42
1427	97.78	GCF_900103215.1	Kriegella aquimaris	FCB group	Bacteroidetes/Chlorobi group	1	107	41	1										107
1428	100	GCF_001281465.1	Cupriavidus gilardii CR3	Proteobacteria	Betaproteobacteria	1	107	15	5					1				40	1			57	8
1429	97.78	GCF_002115725.1	Marivita cryptomonadis	Proteobacteria	Alphaproteobacteria	1	107	22	7				11					4		10	13	23		5	41
1430		GCF_001697225.1	Immundisolibacter cernigliae	Proteobacteria	Gammaproteobacteria	1	107	8	2				1						106
1431	97.78	GCF_001027285.1	Archangium gephyra	Proteobacteria	delta/epsilon subdivisions	10	106	32	3											21		80	5
1432	100	GCF_000024005.1	Chitinophaga pinensis DSM 2588	FCB group	Bacteroidetes/Chlorobi group	5	106	11	4						1			31				73	1
1433	97.78	GCF_001262605.1	Pseudobacteroides cellulosolvens ATCC 35603 = DSM 2933	Terrabacteria group	Firmicutes	3	106	51	9			4		1	1			29		5		4	1	16	45
1434	97.78	GCF_000737775.1	Chryseobacterium piperi	FCB group	Bacteroidetes/Chlorobi group	3	106	6	1					106
1435	97.78	GCF_000421165.1	Marinobacter daepoensis DSM 16072	Proteobacteria	Gammaproteobacteria	1	106	14	1										106
1436	97.78	GCF_000178855.1	Ktedonobacter racemifer DSM 44963	Terrabacteria group	Chloroflexi	1	105	32	2										35			70
1437	98.89	GCF_002078015.1	Niastella populi	FCB group	Bacteroidetes/Chlorobi group	6	105	22	3											1		35	69
1438	98.89	GCF_001618955.1	Tardiphaga robiniae	Proteobacteria	Alphaproteobacteria	1	105	34	4			1			2							94			8
1439	98.89	GCF_000766945.1	Cellvibrio mixtus subsp. mixtus J3-8	Proteobacteria	Gammaproteobacteria	2	105	35	7			3			2			8		2		65	1		24
1440	97.78	GCF_000695095.2	Gemmatimonas phototrophica	FCB group	Gemmatimonadetes	1	105	49	4						7			27				3	68
1441	98.89	GCF_000701585.1	Acidiphilium angustum ATCC 35903	Proteobacteria	Alphaproteobacteria	5	105	70	6					1	7			53		1		39			4
1442	98.89	GCF_000812685.1	Halocynthiibacter namhaensis	Proteobacteria	Alphaproteobacteria	3	105	8	2			5							100
1443	97.78	GCF_900101395.1	Niabella drilacis	FCB group	Bacteroidetes/Chlorobi group	4	104	18	2			5			99
1444	100	GCF_000800615.1	Pseudomonas putida	Proteobacteria	Gammaproteobacteria	5	104	3	1																104
1445	100	GCF_900109255.1	Cyclobacterium halophilum	FCB group	Bacteroidetes/Chlorobi group	1	104	11	3												52			6		46
1446	98.89	GCF_000600335.2	Rubellimicrobium mesophilum DSM 19309	Proteobacteria	Alphaproteobacteria	1	104	31	6				1	8	71		1					5	18
1447	97.78	GCF_001647025.1	Endozoicomonas atrinae	Proteobacteria	Gammaproteobacteria	1	103	2	1										103
1448	97.78	GCF_000687875.1	Acidocella facilis ATCC 35904	Proteobacteria	Alphaproteobacteria	3	103	49	6			11			1			28		58			3		2
1449	98.89	GCF_900167055.1	Lysobacter spongiicola DSM 21749	Proteobacteria	Gammaproteobacteria	3	103	1	1			103
1450	100	GCF_900115065.1	Formivibrio citricus	Proteobacteria	Betaproteobacteria	1	103	49	2									95				8
1451	97.78	GCF_000276685.1	Taylorella equigenitalis ATCC 35865	Proteobacteria	Betaproteobacteria	2	103	2	1			103
1452	100	GCF_001305595.1	Azospirillum thiophilum	Proteobacteria	Alphaproteobacteria	3	102	45	8	1		7			3			3				7	12		68	1
1453	98.89	GCF_000766945.1	Cellvibrio mixtus subsp. mixtus J3-8	Proteobacteria	Gammaproteobacteria	2	102	18	6	2				1	89		8	1					1
1454	98.89	GCF_900111495.1	Chryseobacterium wanjuense	FCB group	Bacteroidetes/Chlorobi group	2	102	14	5	20		41		8	2								31
1455	98.89	GCF_900096585.1	Sanguibacter gelidistatuariae	Terrabacteria group	Actinobacteria	1	102	7	1						102
1456	100	GCF_900114775.1	Marinobacter zhejiangensis	Proteobacteria	Gammaproteobacteria	1	102	5	2												72			30
1457	97.78	GCF_000770795.1	Lysobacter dokdonensis DS-58	Proteobacteria	Gammaproteobacteria	1	102	5	2					14	88
1458	98.89	GCF_000235505.1	Hungatella hathewayi WAL-18680	Terrabacteria group	Firmicutes	1	101	15	5	2		15		1	81								2
1459	100	GCF_002161865.1	Paenibacillus apiarius	Terrabacteria group	Firmicutes	2	101	5	2			98												3
1460	98.89	GCF_900109375.1	Aquimarina amphilecti	FCB group	Bacteroidetes/Chlorobi group	3	101	8	6			1	3						16		35			36		10
1461	100	GCF_000620485.1	Dyella japonica UNC79MFTsu3.2	Proteobacteria	Gammaproteobacteria	2	101	22	4					8	21			8				64
1462	98.89	GCF_900111095.1	Amphritea atlantica	Proteobacteria	Gammaproteobacteria	1	101	3	1												101
1463	98.89	GCF_000019225.1	Cellvibrio japonicus Ueda107	Proteobacteria	Gammaproteobacteria	1	101	3	1															101
1464	98.89	GCF_900094565.1	Rhizobium lusitanum	Proteobacteria	Alphaproteobacteria	2	100	11	4					1	77			2				20
1465	98.89	GCF_000317535.1	Cylindrospermum stagnale PCC 7417	Terrabacteria group	Cyanobacteria/Melainabacteria group	1	100	9	4						1					85		2	12
1466	97.78	GCF_900107685.1	Paraburkholderia sartisoli	Proteobacteria	Betaproteobacteria	5	100	1	1											100
1467	97.78	GCF_900116605.1	Pseudomonas marincola	Proteobacteria	Gammaproteobacteria	3	100	12	2												81					19
1468	97.78	GCF_001877035.1	Clostridium estertheticum subsp. estertheticum	Terrabacteria group	Firmicutes	4	100	34	8					3	9			15		1		13	4	1	54
1469	100	GCF_000429425.1	Algoriphagus mannitolivorans DSM 15301	FCB group	Bacteroidetes/Chlorobi group	1	100	20	3												2		97		1
1470	100	GCF_900111105.1	Rosenbergiella nectarea	Proteobacteria	Gammaproteobacteria	3	100	1	1			100
1471	98.89	GCF_900115125.1	Nitrosospira briensis	Proteobacteria	Betaproteobacteria	1	100	12	3											4	85			11
1472	98.89	GCF_900111155.1	Pedobacter rhizosphaerae	FCB group	Bacteroidetes/Chlorobi group	3	99	10	3										2			96			1
1473	98.89	GCF_000702445.1	Bryobacter aggregatus MPL3	Acidobacteria	Acidobacteriia	1	99	55	3											13		48	38
1474	98.89	GCF_000223985.1	Thiocapsa marina 5811	Proteobacteria	Gammaproteobacteria	1	99	7	2												79			20
1475	100	GCF_000331515.1	Photobacterium marinum	Proteobacteria	Gammaproteobacteria	2	99	44	1										99
1476	100	GCF_001939725.1	Vibrio panuliri	Proteobacteria	Gammaproteobacteria	2	99	17	3		10		16						73
1477	97.78	GCF_000014785.1	Alkalilimnicola ehrlichii MLHE-1	Proteobacteria	Gammaproteobacteria	1	99	23	4					24	10							16	49
1478	98.89	GCF_002073715.2	Neisseria sicca	Proteobacteria	Betaproteobacteria	2	99	3	2					97	2
1479	98.89	GCF_001192655.1	Caedimonas varicaedens	Proteobacteria	Alphaproteobacteria	1	99	7	1																99
1480	100	GCF_001707825.1	Enterovibrio pacificus	Proteobacteria	Gammaproteobacteria	1	98	20	3				4						82							12
1481	98.89	GCF_000620485.1	Dyella japonica UNC79MFTsu3.2	Proteobacteria	Gammaproteobacteria	2	98	24	2						7							91
1482	98.89	GCF_002115725.1	Marivita cryptomonadis	Proteobacteria	Alphaproteobacteria	1	98	10	1																98
1483	98.89	GCF_001955715.1	Rhodoferax saidenbachensis	Proteobacteria	Betaproteobacteria	1	98	8	2														26		72
1484	100	GCF_900176595.1	Aquiflexum balticum DSM 16537	FCB group	Bacteroidetes/Chlorobi group	2	97	6	2												4			93
1485	97.78	GCF_000189595.1	[Clostridium] symbiosum WAL-14163	Terrabacteria group	Firmicutes	1	97	22	3			92			3		2
1486	98.89	GCF_001278055.1	Desulfuromonas soudanensis	Proteobacteria	delta/epsilon subdivisions	1	97	11	3											93	2				2
1487	97.78	GCF_001189295.1	Chondromyces crocatus	Proteobacteria	delta/epsilon subdivisions	24	96	58	3											89		6			1
1488	98.89	GCF_000020025.1	Nostoc punctiforme PCC 73102	Terrabacteria group	Cyanobacteria/Melainabacteria group	1	96	23	7		1	1								5		68	16		4	1
1489	100	GCF_900104205.1	Belnapia rosea	Proteobacteria	Alphaproteobacteria	1	96	47	9		3	1	3	2	8					4		32	24		19
1490	100	GCF_900105765.1	Haloactinobacterium album	Terrabacteria group	Actinobacteria	1	96	14	6	21		5		4	5							54	7
1491	98.89	GCF_001458595.1	Clostridium neonatale	Terrabacteria group	Firmicutes	2	96	14	1			96
1492	98.89	GCF_001902575.1	Streptobacillus notomytis	Fusobacteria	Fusobacteriia	1	96	23	3					69	2								25
1493	97.78	GCF_000373105.1	Lewinella persica DSM 23188	FCB group	Bacteroidetes/Chlorobi group	2	95	3	1										95
1494	100	GCF_000800615.1	Pseudomonas putida	Proteobacteria	Gammaproteobacteria	5	95	8	5	19				36	5			32				3
1495	97.78	GCF_900106985.1	Hydrobacter penzbergensis	FCB group	Bacteroidetes/Chlorobi group	1	95	22	6	1				7	7					3		1			76
1496	98.89	GCF_900156675.1	Oleibacter marinus	Proteobacteria	Gammaproteobacteria	1	95	6	2																1	94
1497	100	GCF_000619845.1	Alkanindiges illinoisensis DSM 15370	Proteobacteria	Gammaproteobacteria	1	95	25	3									1				93			1
1498	98.89	GCF_900112235.1	Marinospirillum celere	Proteobacteria	Gammaproteobacteria	1	95	7	4						44						2	3			46
1499	97.78	GCF_000601485.1	Chondromyces apiculatus DSM 436	Proteobacteria	delta/epsilon subdivisions	35	94	56	4					2								89			2	1
1500	98.89	GCF_900188005.1	Actinoplanes regularis	Terrabacteria group	Actinobacteria	2	94	29	8	4		2		6	18						1	10	26		27
1501	98.89	GCF_900105355.1	Pseudomonas anguilliseptica	Proteobacteria	Gammaproteobacteria	1	94	7	3		2	73													19
1502	100	GCF_000430545.1	Tenacibaculum ovolyticum DSM 18103	FCB group	Bacteroidetes/Chlorobi group	4	94	26	5			12							8		3			19		52
1503	98.89	GCF_000235505.1	Hungatella hathewayi WAL-18680	Terrabacteria group	Firmicutes	1	93	24	1			93
1504	97.78	GCF_900107585.1	Rubrimonas cliftonensis	Proteobacteria	Alphaproteobacteria	2	93	19	2														76	17
1505	97.78	GCF_000153185.1	Reinekea blandensis MED297	Proteobacteria	Gammaproteobacteria	2	93	8	1						93
1506	98.89	GCF_000332115.1	Nonlabens dokdonensis DSW-6	FCB group	Bacteroidetes/Chlorobi group	1	93	18	3			10	7						76
1507	97.78	GCF_000770795.1	Lysobacter dokdonensis DS-58	Proteobacteria	Gammaproteobacteria	1	93	44	4											62		20	5		6
1508	97.78	GCF_900109785.1	Nitrosovibrio tenuis	Proteobacteria	Betaproteobacteria	1	93	21	5						3					11		52	1		26
1509	98.89	GCF_900091535.1	Micromonospora carbonacea	Terrabacteria group	Actinobacteria	1	92	5	3					89	2							1
1510	97.78	GCF_002215215.1	Granulosicoccus antarcticus IMCC3135	Proteobacteria	Gammaproteobacteria	1	92	3	1										92
1511	100	GCF_002211445.1	Noviherbaspirillum denitrificans	Proteobacteria	Betaproteobacteria	1	92	24	5						16					33		6	33		4
1512	98.89	GCF_900102625.1	Acidovorax valerianellae	Proteobacteria	Betaproteobacteria	5	92	8	5						24								1	18	48	1
1513	98.89	GCF_900105355.1	Pseudomonas anguilliseptica	Proteobacteria	Gammaproteobacteria	1	92	2	2						1						91
1514	100	GCF_001458595.1	Clostridium neonatale	Terrabacteria group	Firmicutes	2	92	12	2			88	4
1515	98.89	GCF_900129475.1	Tenacibaculum mesophilum	FCB group	Bacteroidetes/Chlorobi group	3	92	16	4						69				10		3					10
1516	97.78	GCF_900167055.1	Lysobacter spongiicola DSM 21749	Proteobacteria	Gammaproteobacteria	3	92	32	4									56				34	1		1
1517	97.78	GCF_000023905.1	Leptotrichia buccalis C-1013-b	Fusobacteria	Fusobacteriia	3	92	18	3					11	80								1
1518	97.78	GCF_000423665.1	Solirubrobacter soli DSM 22325	Terrabacteria group	Actinobacteria	1	91	24	7		49			4	6		2		5			23	2
1519	97.78	GCF_000384075.1	Methylovulum miyakonense HT12	Proteobacteria	Gammaproteobacteria	1	91	10	2											7			84
1520	98.89	GCF_000022265.1	Geobacter daltonii FRC-32	Proteobacteria	delta/epsilon subdivisions	1	91	32	5									9		3	7	69				3
1521	97.78	GCF_000012925.1	Geobacter metallireducens GS-15	Proteobacteria	delta/epsilon subdivisions	1	91	34	4											26		56	3		6
1522	97.78	GCF_900188295.1	Paracoccus sediminis	Proteobacteria	Alphaproteobacteria	1	91	17	4	18					66							1	6
1523	98.89	GCF_002197665.1	Sphingomonas mucosissima	Proteobacteria	Alphaproteobacteria	2	91	27	7			8		5	4					9		5	1		59
1524	97.78	GCF_001443675.1	endosymbiont of Ridgeia piscesae	Proteobacteria	Gammaproteobacteria	1	91	1	1												91
1525	98.89	GCF_900142035.1	Flavobacterium terrae	FCB group	Bacteroidetes/Chlorobi group	1	91	1	1						91
1526	100	GCF_001006805.1	Microvirga massiliensis	Proteobacteria	Alphaproteobacteria	2	89	33	7				2	1	28		4		10			41	3
1527	97.78	GCF_002009175.1	Streptomyces niveus	Terrabacteria group	Actinobacteria	1	89	24	1													89
1528	98.89	GCF_000373105.1	Lewinella persica DSM 23188	FCB group	Bacteroidetes/Chlorobi group	2	89	7	3												1			87		1
1529	100	GCF_001605015.1	Aminobacter aminovorans	Proteobacteria	Alphaproteobacteria	1	89	24	7		8	9		9	55							1	6		1
1530	98.89	GCF_900109375.1	Aquimarina amphilecti	FCB group	Bacteroidetes/Chlorobi group	3	89	14	1										89
1531	98.89	GCF_000416985.1	Sphingobacterium paucimobilis HER1398	FCB group	Bacteroidetes/Chlorobi group	1	89	43	5						1				2	2		62			22
1532	98.89	GCF_001890765.1	Spirulina major PCC 6313	Terrabacteria group	Cyanobacteria/Melainabacteria group	1	89	6	2												86			3
1533	98.89	GCF_900155945.1	Marinobacterium stanieri	Proteobacteria	Gammaproteobacteria	1	89	5	1										89
1534	97.78	GCF_000015285.1	Psychromonas ingrahamii 37	Proteobacteria	Gammaproteobacteria	2	89	3	1																	89
1535	100	GCF_000153185.1	Reinekea blandensis MED297	Proteobacteria	Gammaproteobacteria	2	89	8	4		9	35			5										40
1536	97.78	GCF_900104115.1	Clostridium gasigenes	Terrabacteria group	Firmicutes	1	89	39	6			3			7					15		2			61	1
1537	97.78	GCF_000421165.1	Marinobacter daepoensis DSM 16072	Proteobacteria	Gammaproteobacteria	1	89	3	1										89
1538	97.78	GCF_000817955.1	Geobacter pickeringii	Proteobacteria	delta/epsilon subdivisions	1	89	20	1												89
1539	98.89	GCF_900129475.1	Tenacibaculum mesophilum	FCB group	Bacteroidetes/Chlorobi group	3	89	3	1						89
1540	97.78	GCF_001605015.1	Aminobacter aminovorans	Proteobacteria	Alphaproteobacteria	1	88	18	2												76			12
1541	100	GCF_000020365.1	Desulfobacterium autotrophicum HRM2	Proteobacteria	delta/epsilon subdivisions	1	88	23	2												87					1
1542	98.89	GCF_002215135.1	Vibrio vulnificus	Proteobacteria	Gammaproteobacteria	3	88	5	2			11			77
1543	98.89	GCF_000695095.2	Gemmatimonas phototrophica	FCB group	Gemmatimonadetes	1	88	27	4									1		26		2			59
1544	98.89	GCF_000195635.1	Bacteroides fluxus YIT 12057	FCB group	Bacteroidetes/Chlorobi group	2	88	10	2			87													1
1545	97.78	GCF_001017435.1	[Polyangium] brachysporum	Proteobacteria	Betaproteobacteria	10	87	8	3			1			2								84
1546	98.89	GCF_001077885.1	Photobacterium swingsii	Proteobacteria	Gammaproteobacteria	2	87	25	1										87
1547	97.78	GCF_002080435.1	Sphingobium herbicidovorans	Proteobacteria	Alphaproteobacteria	1	87	5	1																87
1548	98.89	GCF_000426465.1	Chryseobacterium caeni DSM 17710	FCB group	Bacteroidetes/Chlorobi group	2	87	16	4			9		8	69							1
1549	98.89	GCF_000769915.1	Flavobacterium beibuense F44-8	FCB group	Bacteroidetes/Chlorobi group	1	87	16	4			2			3								10		72
1550	97.78	GCF_000817955.1	Geobacter pickeringii	Proteobacteria	delta/epsilon subdivisions	1	87	12	4						38			20		2					27
1551	98.89	GCF_900115125.1	Nitrosospira briensis	Proteobacteria	Betaproteobacteria	1	87	16	1													87
1552	98.89	GCF_001707755.1	Acinetobacter celticus	Proteobacteria	Gammaproteobacteria	1	87	5	5			74		1	1				1			10
1553	98.89	GCF_002080435.1	Sphingobium herbicidovorans	Proteobacteria	Alphaproteobacteria	1	86	8	3			77		5	4
1554	97.78	GCF_000952855.1	Aequorivita vladivostokensis	FCB group	Bacteroidetes/Chlorobi group	1	86	21	6					9	2			55				14	3		3
1555	100	GCF_900143255.1	Desulfovibrio litoralis DSM 11393	Proteobacteria	delta/epsilon subdivisions	1	86	14	5			13			55					3			2		13
1556	97.78	GCF_001027285.1	Archangium gephyra	Proteobacteria	delta/epsilon subdivisions	10	85	27	9	4		32	2		12		5		2			24	1		3
1557	98.89	GCF_002078015.1	Niastella populi	FCB group	Bacteroidetes/Chlorobi group	6	85	8	6			62						3	3	5		5			7
1558	97.78	GCF_001293525.1	Ideonella sakaiensis	Proteobacteria	Betaproteobacteria	1	85	1	1						85
1559	100	GCF_000731985.1	Natrinema altunense	Euryarchaeota	Stenosarchaea group	1	85	9	3							1				4	80
1560	100	GCF_900112365.1	Spirosoma endophyticum	FCB group	Bacteroidetes/Chlorobi group	1	84	49	10	2	1	13		13	16		3	13				8	4		11
1561	100	GCF_000429325.1	Desulfovibrio putealis DSM 16056	Proteobacteria	delta/epsilon subdivisions	1	84	47	5									50		1		3	9		21
1562	98.89	GCF_002115725.1	Marivita cryptomonadis	Proteobacteria	Alphaproteobacteria	1	84	8	4					1	19							3			61
1563	100	GCF_001281465.1	Cupriavidus gilardii CR3	Proteobacteria	Betaproteobacteria	1	83	28	5						6			44				26	6		1
1564	98.89	GCF_001189965.1	Herbaspirillum rhizosphaerae	Proteobacteria	Betaproteobacteria	1	83	16	4					41	7							34	1
1565	98.89	GCF_900107585.1	Rubrimonas cliftonensis	Proteobacteria	Alphaproteobacteria	2	83	1	1	83
1566	100	GCF_000756665.1	Alcanivorax nanhaiticus	Proteobacteria	Gammaproteobacteria	1	83	9	2						3											80
1567	97.78	GCF_000600005.1	Snodgrassella alvi wkB2	Proteobacteria	Betaproteobacteria	4	83	7	2		49			34
1568	98.89	GCF_900113765.1	Parapedobacter indicus	FCB group	Bacteroidetes/Chlorobi group	1	82	8	5			13			61			3				3	2
1569	100	GCF_001045465.1	Chryseobacterium angstadtii	FCB group	Bacteroidetes/Chlorobi group	5	82	30	8	5				6	8			33				4	14		11	1
1570	98.89	GCF_900142725.1	Labrenzia suaedae	Proteobacteria	Alphaproteobacteria	1	82	35	4											12		6	46		18
1571	97.78	GCF_000014045.1	Roseobacter denitrificans OCh 114	Proteobacteria	Alphaproteobacteria	1	82	39	1												82
1572	97.78	GCF_900091535.1	Micromonospora carbonacea	Terrabacteria group	Actinobacteria	1	81	20	1													81
1573	98.89	GCF_000520995.1	Aquimarina macrocephali JAMB N27	FCB group	Bacteroidetes/Chlorobi group	1	81	14	1										81
1574	98.89	GCF_001281465.1	Cupriavidus gilardii CR3	Proteobacteria	Betaproteobacteria	1	81	20	2									68				13
1575	98.89	GCF_000010305.1	Gemmatimonas aurantiaca T-27	FCB group	Gemmatimonadetes	1	81	42	5											12		15	15		35	4
1576	98.89	GCF_000023065.1	Tolumonas auensis DSM 9187	Proteobacteria	Gammaproteobacteria	1	81	6	4			1		22	44										14
1577	100	GCF_900167135.1	Chitinophaga eiseniae	FCB group	Bacteroidetes/Chlorobi group	5	80	11	3									9				64	7
1578	97.78	GCF_000427385.1	Methylocaldum szegediense O-12	Proteobacteria	Gammaproteobacteria	2	80	2	2												38					42
1579	100	GCF_900115705.1	Frateuria terrea	Proteobacteria	Gammaproteobacteria	1	80	13	1													80
1580	100	GCF_000411115.1	Capnocytophaga granulosa ATCC 51502	FCB group	Bacteroidetes/Chlorobi group	2	80	16	3					1	59								20
1581	97.78	GCF_002078015.1	Niastella populi	FCB group	Bacteroidetes/Chlorobi group	6	79	32	6	3				6				1		22	2	45
1582	98.89	GCF_900177475.1	Azospirillum lipoferum	Proteobacteria	Alphaproteobacteria	1	79	10	1																79
1583	98.89	GCF_001748285.1	Thermogemmatispora onikobensis	Terrabacteria group	Chloroflexi	1	79	2	1													79
1584	98.89	GCF_900142735.1	Flavobacterium saccharophilum	FCB group	Bacteroidetes/Chlorobi group	1	79	21	5					1				1				2	73		2
1585	98.89	GCF_900116605.1	Pseudomonas marincola	Proteobacteria	Gammaproteobacteria	3	79	3	1												79
1586	95.56	GCF_000429425.1	Algoriphagus mannitolivorans DSM 15301	FCB group	Bacteroidetes/Chlorobi group	1	79	10	2						66					13
1587	97.78	GCF_900109295.1	Cognatiyoonia koreensis	Proteobacteria	Alphaproteobacteria	3	79	8	1																	79
1588	100	GCF_002197665.1	Sphingomonas mucosissima	Proteobacteria	Alphaproteobacteria	2	79	14	7			10		1	16		21					2	7		22
1589	98.89	GCF_000381125.1	Caldimonas manganoxidans ATCC BAA-369	Proteobacteria	Betaproteobacteria	2	79	3	1					79
1590	97.78	GCF_900103165.1	Nitrosospira multiformis	Proteobacteria	Betaproteobacteria	2	79	1	1																79
1591	98.89	GCF_900167055.1	Lysobacter spongiicola DSM 21749	Proteobacteria	Gammaproteobacteria	3	79	8	3													1	14		64
1592	97.78	GCF_000959245.1	Burkholderia ubonensis MSMB22	Proteobacteria	Betaproteobacteria	14	78	6	2						19								59
1593	100	GCF_001660705.2	Labilibacter aurantiacus	FCB group	Bacteroidetes/Chlorobi group	1	78	33	4										5		47		1			25
1594	100	GCF_000164635.1	Roseomonas cervicalis ATCC 49957	Proteobacteria	Alphaproteobacteria	1	78	29	7				1	24	34				1			1	13		4
1595	98.89	GCF_000400735.1	Acinetobacter tandoii DSM 14970 = CIP 107469	Proteobacteria	Gammaproteobacteria	1	78	5	2					1											77
1596	100	GCF_900167055.1	Lysobacter spongiicola DSM 21749	Proteobacteria	Gammaproteobacteria	3	78	18	6	7				8	27			16				17	3
1597	100	GCF_000308835.1	Nocardia vinacea NBRC 16497	Terrabacteria group	Actinobacteria	1	77	29	3									41	4			32
1598	97.78	GCF_000255655.1	Schlesneria paludicola DSM 18645	PVC group	Planctomycetes	2	77	54	6								1	25		20		21	2		8
1599	97.78	GCF_900105215.1	[Desulfotomaculum] guttoideum	Terrabacteria group	Firmicutes	4	77	9	3			30		45	2
1600	98.89	GCF_900142395.1	Hymenobacter psychrotolerans DSM 18569	FCB group	Bacteroidetes/Chlorobi group	2	77	33	7	2				6	31			1				15	19		3
1601	97.78	GCF_000423705.1	Stappia stellulata DSM 5886	Proteobacteria	Alphaproteobacteria	1	77	6	3						45					1					31
1602	97.78	GCF_002115725.1	Marivita cryptomonadis	Proteobacteria	Alphaproteobacteria	1	77	21	5				3	3	20							47	4
1603	97.78	GCF_001682385.1	Azoarcus olearius	Proteobacteria	Betaproteobacteria	2	77	15	1											77
1604	100	GCF_000190575.1	Bacteroides salanitronis DSM 18170	FCB group	Bacteroidetes/Chlorobi group	1	77	5	3	24			2		51
1605	97.78	GCF_900105255.1	Pseudomonas sabulinigri	Proteobacteria	Gammaproteobacteria	2	77	23	1												77
1606	97.78	GCF_001981305.1	Marinobacter lutaoensis	Proteobacteria	Gammaproteobacteria	1	77	10	2													66			11
1607	97.78	GCF_001244495.1	Clostridium phoceensis	Terrabacteria group	Firmicutes	1	77	17	5			55	5		3								13		1
1608	98.89	GCF_000601485.1	Chondromyces apiculatus DSM 436	Proteobacteria	delta/epsilon subdivisions	35	76	46	6			1	1	1	1							71	1
1609	97.78	GCF_900110245.1	Niastella yeongjuensis	FCB group	Bacteroidetes/Chlorobi group	2	76	9	2						62							14
1610	98.89	GCF_000373105.1	Lewinella persica DSM 23188	FCB group	Bacteroidetes/Chlorobi group	2	76	9	1															76
1611	97.78	GCF_001544495.1	Caballeronia telluris	Proteobacteria	Betaproteobacteria	6	76	42	3					1				2				73
1612	97.78	GCF_900185595.1	Calothrix rhizosoleniae SC01	Terrabacteria group	Cyanobacteria/Melainabacteria group	1	76	12	2									4					72
1613	98.89	GCF_900119185.1	Sinomicrobium oceani	FCB group	Bacteroidetes/Chlorobi group	4	76	3	2												1					75
1614	97.78	GCF_000307375.1	Parabacteroides johnsonii CL02T12C29	FCB group	Bacteroidetes/Chlorobi group	2	76	10	4			38		3	34								1
1615	98.89	GCF_001551835.1	Dechloromonas denitrificans	Proteobacteria	Betaproteobacteria	2	76	24	7					1	22					3	5	40		2	3
1616	98.89	GCF_900113745.1	Pseudomonas guineae	Proteobacteria	Gammaproteobacteria	1	76	34	3						5			43				28
1617		GCF_900096585.1	Sanguibacter gelidistatuariae	Terrabacteria group	Actinobacteria	1	76	14	1						76
1618	98.89	GCF_001922575.1	Neptunomonas phycophila	Proteobacteria	Gammaproteobacteria	4	76	5	2	2																74
1619	98.89	GCF_001697225.1	Immundisolibacter cernigliae	Proteobacteria	Gammaproteobacteria	1	76	10	4			10	5						16					45
1620	97.78	GCF_900112235.1	Marinospirillum celere	Proteobacteria	Gammaproteobacteria	1	76	7	3						38	21					17
1621	97.78	GCF_000170895.1	Plesiocystis pacifica SIR-1	Proteobacteria	delta/epsilon subdivisions	8	75	48	5									2		22		28	12		11
1622	97.78	GCF_002078015.1	Niastella populi	FCB group	Bacteroidetes/Chlorobi group	6	75	22	5					8	35		3					25	4
1623	97.78	GCF_002078015.1	Niastella populi	FCB group	Bacteroidetes/Chlorobi group	6	75	25	5					7	18			22		5		23
1624	97.78	GCF_900168195.1	Bosea thiooxidans	Proteobacteria	Alphaproteobacteria	1	75	21	7	1	39	2		3	12							14	4
1625	97.78	GCF_000430545.1	Tenacibaculum ovolyticum DSM 18103	FCB group	Bacteroidetes/Chlorobi group	4	75	4	1						75
1626	97.78	GCF_900102695.1	Afifella marina DSM 2698	Proteobacteria	Alphaproteobacteria	1	75	15	5						1					1		2	59		12
1627	98.89	GCF_000012885.1	Pelobacter carbinolicus DSM 2380	Proteobacteria	delta/epsilon subdivisions	1	75	14	1													75
1628	97.78	GCF_001038205.1	Muribacter muris	Proteobacteria	Gammaproteobacteria	3	75	1	1						75
1629	97.78	GCF_000601485.1	Chondromyces apiculatus DSM 436	Proteobacteria	delta/epsilon subdivisions	35	74	20	2													73			1
1630	98.89	GCF_000800615.1	Pseudomonas putida	Proteobacteria	Gammaproteobacteria	5	74	3	2	21					53
1631	98.89	GCF_000970465.2	Devosia insulae DS-56	Proteobacteria	Alphaproteobacteria	1	74	33	4									12		6		46			10
1632	100	GCF_001558695.1	Paramesorhizobium deserti	Proteobacteria	Alphaproteobacteria	1	74	1	1			74
1633	97.78	GCF_900142725.1	Labrenzia suaedae	Proteobacteria	Alphaproteobacteria	1	74	16	2													24	50
1634	97.78	GCF_001941715.1	Rhodovulum sulfidophilum	Proteobacteria	Alphaproteobacteria	1	74	8	4	4												54	4		12
1635	97.78	GCF_002158905.1	Yoonia vestfoldensis	Proteobacteria	Alphaproteobacteria	1	74	7	2						7											67
1636	98.89	GCF_900103165.1	Nitrosospira multiformis	Proteobacteria	Betaproteobacteria	2	74	8	2													73	1
1637	98.89	GCF_900185885.1	Enterobacter kobei	Proteobacteria	Gammaproteobacteria	1	73	2	2	4	69
1638	97.78	GCF_900110245.1	Niastella yeongjuensis	FCB group	Bacteroidetes/Chlorobi group	2	72	21	5						58			2			2		3		7
1639	97.8	GCF_900129465.1	Chitinophaga niabensis	FCB group	Bacteroidetes/Chlorobi group	1	72	6	4					3					67			1	1
1640	100	GCF_000520995.1	Aquimarina macrocephali JAMB N27	FCB group	Bacteroidetes/Chlorobi group	1	72	3	2										65					7
1641	97.78	GCF_001449105.1	Caulobacter vibrioides	Proteobacteria	Alphaproteobacteria	1	72	18	6			38		11	1							4	7		11
1642	98.89	GCF_900102625.1	Acidovorax valerianellae	Proteobacteria	Betaproteobacteria	5	72	17	6	13				6	39				4			9	1
1643	98.89	GCF_001682385.1	Azoarcus olearius	Proteobacteria	Betaproteobacteria	2	72	14	7			3		2	1			12	12			20			22
1644	97.78	GCF_000600005.1	Snodgrassella alvi wkB2	Proteobacteria	Betaproteobacteria	4	72	1	1					72
1645	100	GCF_000473085.1	Azorhizobium doebereinerae UFLA1-100	Proteobacteria	Alphaproteobacteria	1	71	27	7		18	3	1							1		39	8		1
1646	97.78	GCF_000429305.1	Desulfovibrio inopinatus DSM 10711	Proteobacteria	delta/epsilon subdivisions	6	71	2	2			68			3
1647	100	GCF_000235505.1	Hungatella hathewayi WAL-18680	Terrabacteria group	Firmicutes	1	71	21	2			65													6
1648	97.78	GCF_000520955.1	Aquimarina pacifica	FCB group	Bacteroidetes/Chlorobi group	3	71	14	5	10		47		1	11								2
1649	97.78	GCF_000968535.2	Methylomicrobium alcaliphilum 20Z	Proteobacteria	Gammaproteobacteria	3	71	16	1																71
1650	97.78	GCF_000018145.1	Dinoroseobacter shibae DFL 12 = DSM 16493	Proteobacteria	Alphaproteobacteria	1	71	11	1										71
1651	97.78	GCF_900129475.1	Tenacibaculum mesophilum	FCB group	Bacteroidetes/Chlorobi group	3	71	3	1						71
1652	98.89	GCF_001998905.1	Rodentibacter heylii	Proteobacteria	Gammaproteobacteria	1	71	23	3					60	10								1
1653	97.78	GCF_001189295.1	Chondromyces crocatus	Proteobacteria	delta/epsilon subdivisions	24	70	24	5					2	1							64			1	2
1654		GCF_900114705.1	Rugamonas rubra	Proteobacteria	Gammaproteobacteria	8	70	6	1						70
1655	100	GCF_001077885.1	Photobacterium swingsii	Proteobacteria	Gammaproteobacteria	2	70	10	3						41				13							16
1656	100	GCF_900142725.1	Labrenzia suaedae	Proteobacteria	Alphaproteobacteria	1	70	16	2			1										69
1657	98.89	GCF_000600335.2	Rubellimicrobium mesophilum DSM 19309	Proteobacteria	Alphaproteobacteria	1	70	1	1								70
1658	100	GCF_900142385.1	Marinobacter antarcticus	Proteobacteria	Gammaproteobacteria	1	70	7	4	31						33					1				5
1659	97.78	GCF_900113875.1	Jannaschia pohangensis	Proteobacteria	Alphaproteobacteria	3	70	13	3				1						68			1
1660	97.78	GCF_001244495.1	Clostridium phoceensis	Terrabacteria group	Firmicutes	1	70	9	3	43			21		6
1661	98.89	GCF_000488255.1	Acinetobacter indicus CIP 110367	Proteobacteria	Gammaproteobacteria	1	70	1	1	70
1662	98.89	GCF_001027285.1	Archangium gephyra	Proteobacteria	delta/epsilon subdivisions	10	69	31	6					5	4			12				43	1		4
1663	97.78	GCF_000601485.1	Chondromyces apiculatus DSM 436	Proteobacteria	delta/epsilon subdivisions	35	69	45	6					3	1			29		2		29			5
1664	98.89	GCF_000235505.1	Hungatella hathewayi WAL-18680	Terrabacteria group	Firmicutes	1	69	14	1			69
1665	97.78	GCF_000714935.1	Tumebacillus flagellatus	Terrabacteria group	Firmicutes	1	69	49	6			1		9	2			36				8	13
1666	98.89	GCF_001682385.1	Azoarcus olearius	Proteobacteria	Betaproteobacteria	2	69	21	2													66				3
1667	97.78	GCF_000423665.1	Solirubrobacter soli DSM 22325	Terrabacteria group	Actinobacteria	1	68	21	4			8	7		5							48
1668	97.78	GCF_900167975.1	Ohtaekwangia koreensis	FCB group	Bacteroidetes/Chlorobi group	1	68	11	5			6						2				1	2		57
1669	100	GCF_001318345.1	Bacteroides cellulosilyticus	FCB group	Bacteroidetes/Chlorobi group	1	68	7	2			54			14
1670	98.89	GCF_001650695.1	Chloroflexus islandicus	Terrabacteria group	Chloroflexi	1	68	3	1														68
1671	94.44	GCF_900119185.1	Sinomicrobium oceani	FCB group	Bacteroidetes/Chlorobi group	4	68	33	4					30	30							1	7
1672	97.78	GCF_000259075.1	Marinilabilia salmonicolor JCM 21150	FCB group	Bacteroidetes/Chlorobi group	3	68	4	1												68
1673	97.78	GCF_001644015.1	Methylomonas lenta	Proteobacteria	Gammaproteobacteria	1	68	9	1												68
1674	98.89	GCF_001955715.1	Rhodoferax saidenbachensis	Proteobacteria	Betaproteobacteria	1	68	1	1																68
1675	98.89	GCF_000430825.1	Chryseobacterium daeguense DSM 19388	FCB group	Bacteroidetes/Chlorobi group	1	68	8	5			38			25			2				2			1
1676	100	GCF_900119825.1	Chitinimonas taiwanensis DSM 18899	Proteobacteria	Betaproteobacteria	5	68	10	3					8	58		2
1677	98.89	GCF_001885585.1	Pararhizobium antarcticum	Proteobacteria	Alphaproteobacteria	1	67	5	3	20					46								1
1678	100	GCF_000243115.2	Niabella soli DSM 19437	FCB group	Bacteroidetes/Chlorobi group	2	67	15	5			2		2	40			18					5
1679	98.89	GCF_000195635.1	Bacteroides fluxus YIT 12057	FCB group	Bacteroidetes/Chlorobi group	2	67	28	6	3		3		1	53							5	2
1680	98.89	GCF_000015045.1	Pelobacter propionicus DSM 2379	Proteobacteria	delta/epsilon subdivisions	1	67	12	2									54				13
1681	100	GCF_000217675.1	Vibrio anguillarum 775	Proteobacteria	Gammaproteobacteria	2	67	11	4										28		28			1	10
1682	97.78	GCF_000341395.1	Desulfocapsa sulfexigens DSM 10523	Proteobacteria	delta/epsilon subdivisions	1	67	14	3												1	62			4
1683	98.89	GCF_000688515.1	Afifella pfennigii DSM 17143	Proteobacteria	Alphaproteobacteria	1	67	40	3											6	50					11
1684	98.89	GCF_000381125.1	Caldimonas manganoxidans ATCC BAA-369	Proteobacteria	Betaproteobacteria	2	67	24	7			14	3		16						1	26			4	3
1685	98.89	GCF_002211445.1	Noviherbaspirillum denitrificans	Proteobacteria	Betaproteobacteria	1	66	20	1											66
1686	100	GCF_001654455.1	Niabella ginsenosidivorans	FCB group	Bacteroidetes/Chlorobi group	2	66	4	2			1			65
1687	98.89	GCF_000416985.1	Sphingobacterium paucimobilis HER1398	FCB group	Bacteroidetes/Chlorobi group	1	66	45	4									49		10		6			1
1688		GCF_000259075.1	Marinilabilia salmonicolor JCM 21150	FCB group	Bacteroidetes/Chlorobi group	3	66	46	6						1			49		2		11	2		1
1689	98.89	GCF_900113745.1	Pseudomonas guineae	Proteobacteria	Gammaproteobacteria	1	66	2	1			66
1690	97.78	GCF_000964365.1	Acidisphaera rubrifaciens HS-AP3	Proteobacteria	Alphaproteobacteria	1	66	8	3			1										63				2
1691	97.78	GCF_001697225.1	Immundisolibacter cernigliae	Proteobacteria	Gammaproteobacteria	1	66	26	3									31				33			2
1692	97.78	GCF_000745905.1	Ferrimicrobium acidiphilum DSM 19497	Terrabacteria group	Actinobacteria	1	66	12	3						2			1				63
1693	98.89	GCF_001998905.1	Rodentibacter heylii	Proteobacteria	Gammaproteobacteria	1	66	12	3					40	14								12
1694	98.89	GCF_900109685.1	Chitinophaga rupis	FCB group	Bacteroidetes/Chlorobi group	6	65	4	2						44							21
1695	97.78	GCF_900091535.1	Micromonospora carbonacea	Terrabacteria group	Actinobacteria	1	65	27	4	3								55				6	1
1696	98.89	GCF_001605015.1	Aminobacter aminovorans	Proteobacteria	Alphaproteobacteria	1	65	4	1															65
1697	98.89	GCF_000010165.1	Brevibacillus brevis NBRC 100599	Terrabacteria group	Firmicutes	4	65	35	6					2	1			9				31	11		11
1698	98.89	GCF_000309945.1	Oscillatoriales cyanobacterium JSC-12	Terrabacteria group	Cyanobacteria/Melainabacteria group	1	65	3	1														65
1699	97.78	GCF_900102525.1	Bosea robiniae	Proteobacteria	Alphaproteobacteria	1	65	19	8			13	21	3	3			2				21	1		1
1700	100	GCF_000600335.2	Rubellimicrobium mesophilum DSM 19309	Proteobacteria	Alphaproteobacteria	1	65	30	8	1		2		14	10		11	1				10	16
1701	97.78	GCF_001936475.1	Algoriphagus marinus	FCB group	Bacteroidetes/Chlorobi group	1	65	5	3												1			62		2
1702	97.78	GCF_000817955.1	Geobacter pickeringii	Proteobacteria	delta/epsilon subdivisions	1	65	2	2												6				59
1703	98.89	GCF_900103165.1	Nitrosospira multiformis	Proteobacteria	Betaproteobacteria	2	65	8	3						57			2					6
1704	100	GCF_900109065.1	Halohasta litchfieldiae	Euryarchaeota	Stenosarchaea group	1	65	5	2							1					64
1705	97.78	GCF_000737325.1	Sandaracinus amylolyticus	Proteobacteria	delta/epsilon subdivisions	2	64	27	3														3	2	59
1706	97.78	GCF_900110915.1	bacterium A52C2	unclassified Bacteria	unclassified Bacteria (miscellaneous)	1	64	19	1													64
1707	100	GCF_900105005.1	Pseudomonas litoralis	Proteobacteria	Gammaproteobacteria	3	64	8	3	39					24								1
1708	97.78	GCF_001189295.1	Chondromyces crocatus	Proteobacteria	delta/epsilon subdivisions	24	63	28	5	2				3	1							52	5
1709	97.78	GCF_001189295.1	Chondromyces crocatus	Proteobacteria	delta/epsilon subdivisions	24	63	38	4											48		4	4		7
1710	100	GCF_000423565.1	Runella zeae DSM 19591	FCB group	Bacteroidetes/Chlorobi group	1	63	35	5						4			14				1	17		27
1711	97.78	GCF_001465255.1	Paenibacillus naphthalenovorans	Terrabacteria group	Firmicutes	1	63	38	1									63
1712	97.78	GCF_000259075.1	Marinilabilia salmonicolor JCM 21150	FCB group	Bacteroidetes/Chlorobi group	3	63	6	1														63
1713	98.89	GCF_002074155.1	Clostridium argentinense	Terrabacteria group	Firmicutes	1	63	51	7					1				29		4	4	10	2		13
1714		GCF_000192865.1	Marinomonas mediterranea MMB-1	Proteobacteria	Gammaproteobacteria	2	63	6	1												63
1715	97.78	GCF_000764325.1	Vibrio navarrensis	Proteobacteria	Gammaproteobacteria	1	63	5	2				17						46
1716	100	GCF_900104115.1	Clostridium gasigenes	Terrabacteria group	Firmicutes	1	63	34	5			1								37		8	5		12
1717	98.89	GCF_900156675.1	Oleibacter marinus	Proteobacteria	Gammaproteobacteria	1	63	3	3						19								1			43
1718	100	GCF_001461035.1	Acetivibrio ethanolgignens	Terrabacteria group	Firmicutes	1	63	6	2			62											1
1719	97.78	GCF_001697225.1	Immundisolibacter cernigliae	Proteobacteria	Gammaproteobacteria	1	63	5	1												63
1720	97.78	GCF_900109785.1	Nitrosovibrio tenuis	Proteobacteria	Betaproteobacteria	1	63	23	5					1				35	8			4			15
1721	97.78	GCF_001027285.1	Archangium gephyra	Proteobacteria	delta/epsilon subdivisions	10	62	37	7					6	3			2		1		37	4		9
1722	97.78	GCF_000170895.1	Plesiocystis pacifica SIR-1	Proteobacteria	delta/epsilon subdivisions	8	62	7	2												50			12
1723	100	GCF_001605015.1	Aminobacter aminovorans	Proteobacteria	Alphaproteobacteria	1	62	21	6			2			6			7		41		5	1
1724	98.89	GCF_002211445.1	Noviherbaspirillum denitrificans	Proteobacteria	Betaproteobacteria	1	62	13	6			1		5	41		1						4		10
1725	98.89	GCF_000223985.1	Thiocapsa marina 5811	Proteobacteria	Gammaproteobacteria	1	62	2	2											2	60
1726		GCF_900112225.1	Massilia yuzhufengensis	Proteobacteria	Betaproteobacteria	4	62	4	2													13			49
1727	97.78	GCF_000429965.1	Desulfobulbus mediterraneus DSM 13871	Proteobacteria	delta/epsilon subdivisions	1	62	6	1												62
1728	98.89	GCF_000425585.1	Terrimonas ferruginea DSM 30193	FCB group	Bacteroidetes/Chlorobi group	2	62	24	5						2					3		1	47		9
1729	98.89	GCF_000307375.1	Parabacteroides johnsonii CL02T12C29	FCB group	Bacteroidetes/Chlorobi group	2	62	11	5	16		9	34		1								2
1730	97.78	GCF_001700965.1	Stenotrophomonas nitritireducens	Proteobacteria	Gammaproteobacteria	3	62	1	1						62
1731	97.78	GCF_000252445.1	Deinococcus gobiensis I-0	Terrabacteria group	Deinococcus-Thermus	1	62	13	4						41		2					2	17
1732	100	GCF_000012925.1	Geobacter metallireducens GS-15	Proteobacteria	delta/epsilon subdivisions	1	62	11	3											7		2			53
1733	100	GCF_000143145.1	Hyphomicrobium denitrificans ATCC 51888	Proteobacteria	Alphaproteobacteria	1	62	21	2					1								61
1734	98.89	GCF_000935065.1	Arcobacter anaerophilus	Proteobacteria	delta/epsilon subdivisions	1	62	15	5					18	23						19	1				1
1735	100	GCF_002127965.1	Oxalobacter formigenes	Proteobacteria	Betaproteobacteria	1	62	10	2			43													19
1736	97.78	GCF_000335475.2	Cystobacter fuscus DSM 2262	Proteobacteria	delta/epsilon subdivisions	7	61	28	4						1					1			55		4
1737	97.78	GCF_000346295.1	Rhodopirellula maiorica SM1	PVC group	Planctomycetes	1	61	38	8						2			1		1	5	23	16	4	9
1738	100	GCF_001305595.1	Azospirillum thiophilum	Proteobacteria	Alphaproteobacteria	3	61	17	6					1	7			10				3	1		39
1739	98.89	GCF_000739935.1	Agrobacterium rubi TR3 = NBRC 13261	Proteobacteria	Alphaproteobacteria	3	61	17	2			35													26
1740	97.78	GCF_000600335.2	Rubellimicrobium mesophilum DSM 19309	Proteobacteria	Alphaproteobacteria	1	61	12	2					20	41
1741	98.89	GCF_000619845.1	Alkanindiges illinoisensis DSM 15370	Proteobacteria	Gammaproteobacteria	1	61	2	1												61
1742	97.78	GCF_001189295.1	Chondromyces crocatus	Proteobacteria	delta/epsilon subdivisions	24	60	38	1											60
1743	98.89	GCF_900091535.1	Micromonospora carbonacea	Terrabacteria group	Actinobacteria	1	60	1	1	60
1744	95.56	GCF_900167975.1	Ohtaekwangia koreensis	FCB group	Bacteroidetes/Chlorobi group	1	60	25	4											32		18	4		6
1745	97.78	GCF_001571085.1	Azohydromonas lata NBRC 102462	Proteobacteria	Betaproteobacteria	1	60	7	2						1							59
1746	97.78	GCF_001006305.1	Silvibacterium bohemicum	Acidobacteria	Acidobacteriia	1	60	5	1													60
1747	98.89	GCF_001618955.1	Tardiphaga robiniae	Proteobacteria	Alphaproteobacteria	1	60	24	5								3			10		15	21		11
1748	98.89	GCF_900113695.1	Albimonas pacifica	Proteobacteria	Alphaproteobacteria	1	60	10	2						57								3
1749	97.78	GCF_002211445.1	Noviherbaspirillum denitrificans	Proteobacteria	Betaproteobacteria	1	60	3	1														60
1750	100	GCF_001421015.2	Paenibacillus bovis	Terrabacteria group	Firmicutes	3	60	22	7			3	15	8	18		11					2	3
1751	98.89	GCF_000814475.1	Flavihumibacter solisilvae	FCB group	Bacteroidetes/Chlorobi group	1	60	7	2											9			51
1752	97.78	GCF_000378465.1	Elioraea tepidiphila DSM 17972	Proteobacteria	Alphaproteobacteria	1	60	2	1															60
1753	100	GCF_000688655.1	Lonsdalea quercina subsp. quercina	Proteobacteria	Gammaproteobacteria	8	60	8	5	4				1	44								5		6
1754	97.78	GCF_000817955.1	Geobacter pickeringii	Proteobacteria	delta/epsilon subdivisions	1	60	33	2									55				5
1755	100	GCF_000716755.1	Saccharothrix syringae	Terrabacteria group	Actinobacteria	3	59	28	4	9					19			8				23
1756	97.78	GCF_900113765.1	Parapedobacter indicus	FCB group	Bacteroidetes/Chlorobi group	1	59	10	5	6					40		4	1				8
1757	98.89	GCF_900107685.1	Paraburkholderia sartisoli	Proteobacteria	Betaproteobacteria	5	59	7	3											3	13		43
1758	98.89	GCF_000235505.1	Hungatella hathewayi WAL-18680	Terrabacteria group	Firmicutes	1	59	17	6	4		46		1	1								2		5
1759	97.78	GCF_001281465.1	Cupriavidus gilardii CR3	Proteobacteria	Betaproteobacteria	1	59	7	4					1						48			9		1
1760	100	GCF_000973105.1	Zobellia galactanivorans	FCB group	Bacteroidetes/Chlorobi group	2	59	19	5						46				1		4			2		6
1761	97.78	GCF_900107585.1	Rubrimonas cliftonensis	Proteobacteria	Alphaproteobacteria	2	59	18	1														59
1762	98.89	GCF_900185885.1	Enterobacter kobei	Proteobacteria	Gammaproteobacteria	1	59	3	3			4			48										7
1763	98.89	GCF_900110285.1	Paracoccus alcaliphilus	Proteobacteria	Alphaproteobacteria	3	59	21	6	24		1		12	6							14	2
1764	97.78	GCF_900115715.1	Pseudomonas sagittaria	Proteobacteria	Gammaproteobacteria	2	59	7	3					4	50								5
1765	98.89	GCF_000423345.1	Marinimicrobium agarilyticum DSM 16975	Proteobacteria	Gammaproteobacteria	1	59	2	2												57					2
1766	98.89	GCF_900107725.1	Microbulbifer marinus	Proteobacteria	Gammaproteobacteria	1	59	3	1										59
1767	97.78	GCF_900128475.1	Mediterranea massiliensis	FCB group	Bacteroidetes/Chlorobi group	1	59	6	2			36													23
1768	97.78	GCF_900102055.1	Ulvibacter litoralis	FCB group	Bacteroidetes/Chlorobi group	2	59	4	1															59
1769	97.78	GCF_002000365.1	Thioalkalivibrio denitrificans	Proteobacteria	Gammaproteobacteria	1	59	11	2						56										3
1770	98.89	GCF_001698205.1	Altererythrobacter dongtanensis	Proteobacteria	Alphaproteobacteria	1	59	18	3					12	24							23
1771	100	GCF_000689375.1	Cardinium endosymbiont cBtQ1 of Bemisia tabaci	FCB group	Bacteroidetes/Chlorobi group	1	59	21	9					5	5		1			4	2	9	20		12	1
1772	100	GCF_001027285.1	Archangium gephyra	Proteobacteria	delta/epsilon subdivisions	10	58	21	6	3		1			5							39	6		4
1773	97.78	GCF_900176595.1	Aquiflexum balticum DSM 16537	FCB group	Bacteroidetes/Chlorobi group	2	58	13	5			7		1	29		1					20
1774	98.89	GCF_000332215.1	Pseudanabaena biceps PCC 7429	Terrabacteria group	Cyanobacteria/Melainabacteria group	1	58	14	3												44			13		1
1775	97.78	GCF_000015045.1	Pelobacter propionicus DSM 2379	Proteobacteria	delta/epsilon subdivisions	1	58	18	1									58
1776	97.78	GCF_000430545.1	Tenacibaculum ovolyticum DSM 18103	FCB group	Bacteroidetes/Chlorobi group	4	58	2	1						58
1777	98.89	GCF_000264315.1	Rhodanobacter fulvus Jip2	Proteobacteria	Gammaproteobacteria	1	58	11	3	1												49	8
1778	100	GCF_900115705.1	Frateuria terrea	Proteobacteria	Gammaproteobacteria	1	58	3	3	54			1	3
1779	97.78	GCF_900109785.1	Nitrosovibrio tenuis	Proteobacteria	Betaproteobacteria	1	58	11	2											2					56
1780	98.89	GCF_900109785.1	Nitrosovibrio tenuis	Proteobacteria	Betaproteobacteria	1	58	11	1													58
1781	98.89	GCF_001189295.1	Chondromyces crocatus	Proteobacteria	delta/epsilon subdivisions	24	57	29	2													55	2
1782	100	GCF_000785435.1	Paraburkholderia sacchari	Proteobacteria	Betaproteobacteria	8	57	13	3											5	1	51
1783	100	GCF_001006305.1	Silvibacterium bohemicum	Acidobacteria	Acidobacteriia	1	57	8	3			1										20	36
1784	100	GCF_000970345.1	Robbsia andropogonis	Proteobacteria	Betaproteobacteria	9	57	3	2										30			27
1785		GCF_000723165.1	Janthinobacterium agaricidamnosum NBRC 102515 = DSM 9628	Proteobacteria	Betaproteobacteria	6	57	6	2													13	44
1786	98.89	GCF_000332215.1	Pseudanabaena biceps PCC 7429	Terrabacteria group	Cyanobacteria/Melainabacteria group	1	57	12	3											5		1	51
1787	98.89	GCF_900168195.1	Bosea thiooxidans	Proteobacteria	Alphaproteobacteria	1	57	29	7	1	5	1		16	17							2	15
1788	100	GCF_000023025.1	Teredinibacter turnerae T7901	Proteobacteria	Gammaproteobacteria	3	57	16	4			17	18						21			1
1789	98.89	GCF_000154725.1	Kordia algicida OT-1	FCB group	Bacteroidetes/Chlorobi group	2	57	24	1												57
1790	98.89	GCF_001877035.1	Clostridium estertheticum subsp. estertheticum	Terrabacteria group	Firmicutes	4	57	4	3						53							1	3
1791	97.78	GCF_002115725.1	Marivita cryptomonadis	Proteobacteria	Alphaproteobacteria	1	57	16	1																57
1792	97.78	GCF_001682385.1	Azoarcus olearius	Proteobacteria	Betaproteobacteria	2	57	8	3						1										43	13
1793	100	GCF_000250635.1	Saprospira grandis str. Lewin	FCB group	Bacteroidetes/Chlorobi group	1	57	8	4						1				5					47		4
1794	98.89	GCF_000341395.1	Desulfocapsa sulfexigens DSM 10523	Proteobacteria	delta/epsilon subdivisions	1	57	22	1												57
1795	98.89	GCF_000143145.1	Hyphomicrobium denitrificans ATCC 51888	Proteobacteria	Alphaproteobacteria	1	57	7	2														56		1
1796	97.78	GCF_001697225.1	Immundisolibacter cernigliae	Proteobacteria	Gammaproteobacteria	1	57	2	2				7						50
1797	97.78	GCF_900104205.1	Belnapia rosea	Proteobacteria	Alphaproteobacteria	1	56	24	6			1		6	5							20	4		20
1798	97.78	GCF_900176595.1	Aquiflexum balticum DSM 16537	FCB group	Bacteroidetes/Chlorobi group	2	56	3	1															56
1799	98.89	GCF_002211445.1	Noviherbaspirillum denitrificans	Proteobacteria	Betaproteobacteria	1	56	19	3						12							38			6
1800	97.78	GCF_000312425.1	Reyranella massiliensis 521	Proteobacteria	Alphaproteobacteria	1	56	24	5					1	3					1		5			46
1801	98.89	GCF_001281465.1	Cupriavidus gilardii CR3	Proteobacteria	Betaproteobacteria	1	56	8	2													23			33
1802	97.78	GCF_000814475.1	Flavihumibacter solisilvae	FCB group	Bacteroidetes/Chlorobi group	1	56	4	2													55	1
1803	98.89	GCF_900142725.1	Labrenzia suaedae	Proteobacteria	Alphaproteobacteria	1	56	16	5											3	40		1	7	5
1804	98.89	GCF_900116605.1	Pseudomonas marincola	Proteobacteria	Gammaproteobacteria	3	56	1	1												56
1805	98.89	GCF_900172285.1	Roseovarius aestuarii	Proteobacteria	Alphaproteobacteria	1	56	1	1												56
1806	98.89	GCF_000371425.1	[Clostridium] innocuum 2959	Terrabacteria group	Firmicutes	1	56	8	2			26			30
1807	98.89	GCF_900102835.1	Sphingobacterium mizutaii	FCB group	Bacteroidetes/Chlorobi group	1	56	10	1													56
1808	100	GCF_001205715.1	Pseudaestuariivita atlantica	Proteobacteria	Alphaproteobacteria	1	56	2	1												56
1809	97.78	GCF_001969365.1	Tateyamaria omphalii	Proteobacteria	Alphaproteobacteria	2	56	5	1										56
1810	100	GCF_000688515.1	Afifella pfennigii DSM 17143	Proteobacteria	Alphaproteobacteria	1	56	7	6		19				28					3	1			2		3
1811	98.89	GCF_900188295.1	Paracoccus sediminis	Proteobacteria	Alphaproteobacteria	1	56	10	3											3		1	52
1812	98.89	GCF_900111105.1	Rosenbergiella nectarea	Proteobacteria	Gammaproteobacteria	3	56	7	4	8				4	7											37
1813	98.89	GCF_900096955.1	Acinetobacter boissieri	Proteobacteria	Gammaproteobacteria	1	56	1	1	56
1814	97.78	GCF_000312425.1	Reyranella massiliensis 521	Proteobacteria	Alphaproteobacteria	1	55	19	4									6				13	4		32
1815	100	GCF_900104535.1	Nakamurella panacisegetis	Terrabacteria group	Actinobacteria	2	55	21	3					1								28			26
1816	97.78	GCF_000264315.1	Rhodanobacter fulvus Jip2	Proteobacteria	Gammaproteobacteria	1	55	13	2									12				43
1817	98.89	GCF_000757905.1	Arsenophonus endosymbiont str. Hangzhou of Nilaparvata lugens	Proteobacteria	Gammaproteobacteria	1	55	5	1					55
1818	100	GCF_001315015.1	Azospirillum brasilense	Proteobacteria	Alphaproteobacteria	1	54	11	5					10	30							1	4		9
1819		GCF_000184745.1	Variovorax paradoxus EPS	Proteobacteria	Betaproteobacteria	7	54	12	2														53		1
1820	98.89	GCF_900105215.1	[Desulfotomaculum] guttoideum	Terrabacteria group	Firmicutes	4	54	1	1			54
1821	98.89	GCF_900107685.1	Paraburkholderia sartisoli	Proteobacteria	Betaproteobacteria	5	54	1	1	54
1822	100	GCF_000969705.1	Nitriliruptor alkaliphilus DSM 45188	Terrabacteria group	Actinobacteria	2	54	10	2						53						1
1823	97.78	GCF_001748285.1	Thermogemmatispora onikobensis	Terrabacteria group	Chloroflexi	1	54	3	2													27	27
1824	98.89	GCF_900115225.1	Cohaesibacter marisflavi	Proteobacteria	Alphaproteobacteria	1	54	36	1												54
1825	100	GCF_900142445.1	Chryseobacterium polytrichastri	FCB group	Bacteroidetes/Chlorobi group	5	54	19	6			9		22	14		3						3		3
1826	98.89	GCF_000689195.1	Sphaerotilus natans subsp. natans DSM 6575	Proteobacteria	Betaproteobacteria	1	54	4	2																53	1
1827		GCF_000014145.1	Cytophaga hutchinsonii ATCC 33406	FCB group	Bacteroidetes/Chlorobi group	2	54	2	2						53										1
1828	98.89	GCF_000812665.2	Halocynthiibacter arcticus	Proteobacteria	Alphaproteobacteria	1	54	3	2						50								4
1829	97.78	GCF_001551835.1	Dechloromonas denitrificans	Proteobacteria	Betaproteobacteria	2	54	4	4												4	19		28	3
1830	98.89	GCF_900102795.1	Epibacterium ulvae	Proteobacteria	Alphaproteobacteria	1	54	8	2														2			52
1831	98.89	GCF_900188295.1	Paracoccus sediminis	Proteobacteria	Alphaproteobacteria	1	54	4	2						6	48
1832	98.89	GCF_000757905.1	Arsenophonus endosymbiont str. Hangzhou of Nilaparvata lugens	Proteobacteria	Gammaproteobacteria	1	54	4	1					54
1833	98.89	GCF_000423665.1	Solirubrobacter soli DSM 22325	Terrabacteria group	Actinobacteria	1	53	19	4						2			2				48	1
1834	97.78	GCF_000212735.1	Haliscomenobacter hydrossis DSM 1100	FCB group	Bacteroidetes/Chlorobi group	1	53	7	2											11			42
1835	98.89	GCF_002078015.1	Niastella populi	FCB group	Bacteroidetes/Chlorobi group	6	53	12	3											50		1	2
1836	100	GCF_900129465.1	Chitinophaga niabensis	FCB group	Bacteroidetes/Chlorobi group	1	53	11	3						3			48				2
1837	97.78	GCF_001006305.1	Silvibacterium bohemicum	Acidobacteria	Acidobacteriia	1	53	5	2						1							52
1838	100	GCF_001442615.1	Algoriphagus resistens	FCB group	Bacteroidetes/Chlorobi group	1	53	7	3					1				18				34
1839	98.89	GCF_002205845.1	Pelomonas puraquae	Proteobacteria	Betaproteobacteria	1	53	9	3					1	23		29
1840	98.89	GCF_900103215.1	Kriegella aquimaris	FCB group	Bacteroidetes/Chlorobi group	1	53	13	1																	53
1841	100	GCF_900105765.1	Haloactinobacterium album	Terrabacteria group	Actinobacteria	1	53	16	7			2		23	17					4	3	3		1
1842	98.89	GCF_000701705.1	Bilophila wadsworthia ATCC 49260	Proteobacteria	delta/epsilon subdivisions	2	53	3	1			53
1843	97.78	GCF_002197665.1	Sphingomonas mucosissima	Proteobacteria	Alphaproteobacteria	2	53	14	5			5		13	33			1				1
1844	100	GCF_900103165.1	Nitrosospira multiformis	Proteobacteria	Betaproteobacteria	2	53	4	1																53
1845	97.78	GCF_000422685.1	Flavobacterium gelidilacus DSM 15343	FCB group	Bacteroidetes/Chlorobi group	2	53	4	1																53
1846	98.89	GCF_900094565.1	Rhizobium lusitanum	Proteobacteria	Alphaproteobacteria	2	52	1	1	52
1847	98.89	GCF_900167975.1	Ohtaekwangia koreensis	FCB group	Bacteroidetes/Chlorobi group	1	52	17	5					1	12							29	2		8
1848	98.89	GCF_900167975.1	Ohtaekwangia koreensis	FCB group	Bacteroidetes/Chlorobi group	1	52	21	5					1	1							39	1		10
1849	98.89	GCF_001742225.1	Novosphingobium resinovorum	Proteobacteria	Alphaproteobacteria	1	52	16	5			7			23		4	10				8
1850	97.78	GCF_000972495.1	Hymenobacter terrenus	FCB group	Bacteroidetes/Chlorobi group	12	52	16	4						25			3				19	5
1851	97.75	GCF_000332215.1	Pseudanabaena biceps PCC 7429	Terrabacteria group	Cyanobacteria/Melainabacteria group	1	52	9	1																52
1852	98.89	GCF_000444995.1	Paracoccus aminophilus JCM 7686	Proteobacteria	Alphaproteobacteria	2	52	13	4						4						4			6	38
1853	98.89	GCF_000156535.1	Roseburia intestinalis L1-82	Terrabacteria group	Firmicutes	4	52	18	4	4		22		2											24
1854	98.89	GCF_001955715.1	Rhodoferax saidenbachensis	Proteobacteria	Betaproteobacteria	1	52	3	2														1		51
1855	97.78	GCF_900113875.1	Jannaschia pohangensis	Proteobacteria	Alphaproteobacteria	3	52	11	1												52
1856	97.78	GCF_900109685.1	Chitinophaga rupis	FCB group	Bacteroidetes/Chlorobi group	6	51	11	2						1							50
1857	98.89	GCF_002215215.1	Granulosicoccus antarcticus IMCC3135	Proteobacteria	Gammaproteobacteria	1	51	2	1																	51
1858	97.78	GCF_002195995.1	Inquilinus limosus	Proteobacteria	Alphaproteobacteria	3	51	35	5									1		8		19	10		13
1859		GCF_000970345.1	Robbsia andropogonis	Proteobacteria	Betaproteobacteria	9	51	2	1																	51
1860	97.78	GCF_000312425.1	Reyranella massiliensis 521	Proteobacteria	Alphaproteobacteria	1	51	36	8			3		1				6		5		19	5	1	11
1861	98.89	GCF_000223985.1	Thiocapsa marina 5811	Proteobacteria	Gammaproteobacteria	1	51	2	1												51
1862	98.89	GCF_000739935.1	Agrobacterium rubi TR3 = NBRC 13261	Proteobacteria	Alphaproteobacteria	3	51	10	4					2				2					35		12
1863	98.89	GCF_001312005.1	Methylomonas koyamae JCM 16701	Proteobacteria	Gammaproteobacteria	1	51	13	3									14				8			29
1864	97.78	GCF_900155945.1	Marinobacterium stanieri	Proteobacteria	Gammaproteobacteria	1	51	9	2			1							50
1865	98.89	GCF_900111145.1	Fabibacter pacificus	FCB group	Bacteroidetes/Chlorobi group	1	51	10	2										41					10
1866	97.78	GCF_000733855.1	Methylomicrobium agile	Proteobacteria	Gammaproteobacteria	1	51	3	2												34					17
1867	97.78	GCF_000015045.1	Pelobacter propionicus DSM 2379	Proteobacteria	delta/epsilon subdivisions	1	51	2	2											49					2
1868	98.89	GCF_000012925.1	Geobacter metallireducens GS-15	Proteobacteria	delta/epsilon subdivisions	1	51	14	2													49				2
1869	100	GCF_001619955.1	Sphingomonas hankookensis	Proteobacteria	Alphaproteobacteria	1	51	8	5					4	15			5	1				26
1870	98.89	GCF_000176915.2	Pseudodesulfovibrio aespoeensis Aspo-2	Proteobacteria	delta/epsilon subdivisions	1	51	3	2																36	15
1871	100	GCF_000166135.1	Frankia inefficax	Terrabacteria group	Actinobacteria	1	50	16	3						2			31				17
1872	97.78	GCF_002078015.1	Niastella populi	FCB group	Bacteroidetes/Chlorobi group	6	50	13	1													50
1873	98.89	GCF_001921205.1	Actinophytocola xanthii	Terrabacteria group	Actinobacteria	3	50	15	2													11			39
1874	97.78	GCF_001298445.1	Nostoc piscinale CENA21	Terrabacteria group	Cyanobacteria/Melainabacteria group	2	50	26	2									45				5
1875	100	GCF_900115665.1	Pseudarcicella hirudinis	FCB group	Bacteroidetes/Chlorobi group	1	50	16	5					1	6							2	32		9
1876	97.78	GCF_900111155.1	Pedobacter rhizosphaerae	FCB group	Bacteroidetes/Chlorobi group	3	50	18	5	5		5			38								1		1
1877	97.78	GCF_002198715.1	Rhodomicrobium sp. R_RK_3	Proteobacteria	Alphaproteobacteria	1	50	21	2									7				43
1878	97.78	GCF_900109255.1	Cyclobacterium halophilum	FCB group	Bacteroidetes/Chlorobi group	1	50	3	1												50
1879	97.78	GCF_000309945.1	Oscillatoriales cyanobacterium JSC-12	Terrabacteria group	Cyanobacteria/Melainabacteria group	1	50	3	2													3		47
1880	100	GCF_900113035.1	Acidovorax wautersii	Proteobacteria	Betaproteobacteria	1	50	11	2													49			1
1881	97.78	GCF_000499785.1	Bacteroides neonati	FCB group	Bacteroidetes/Chlorobi group	1	50	3	2			46			4
1882	98.89	GCF_000012905.2	Rhodobacter sphaeroides 2.4.1	Proteobacteria	Alphaproteobacteria	1	50	25	5					1	1					20		8			20
1883	100	GCF_000715505.1	Thioclava dalianensis	Proteobacteria	Alphaproteobacteria	1	50	10	2			8	42
1884	98.89	GCF_000382125.1	Eudoraea adriatica DSM 19308	FCB group	Bacteroidetes/Chlorobi group	1	50	4	2											3						47
1885	98.89	GCF_900188295.1	Paracoccus sediminis	Proteobacteria	Alphaproteobacteria	1	50	2	1																50
1886	97.78	GCF_000153205.1	Nitrococcus mobilis Nb-231	Proteobacteria	Gammaproteobacteria	1	50	16	4			2		9								14	25
1887	98.89	GCF_000691225.1	Nitrincola lacisaponensis	Proteobacteria	Gammaproteobacteria	1	50	6	4			15											1	20		14
1888	97.78	GCF_900112235.1	Marinospirillum celere	Proteobacteria	Gammaproteobacteria	1	50	3	1												50
1889	97.78	GCF_900141865.1	Anaerovibrio lipolyticus DSM 3074	Terrabacteria group	Firmicutes	1	50	29	4	6		40			3								1
1890	98.89	GCF_900197575.1	Acinetobacter apis	Proteobacteria	Gammaproteobacteria	1	50	1	1					50
1891	98.89	GCF_000335475.2	Cystobacter fuscus DSM 2262	Proteobacteria	delta/epsilon subdivisions	7	49	4	2					5	44
1892	98.89	GCF_900110105.1	Mucilaginibacter gossypiicola	FCB group	Bacteroidetes/Chlorobi group	1	49	11	7			3			2		25	1				2	2		14
1893	97.78	GCF_000364225.1	Eubacterium plexicaudatum ASF492	Terrabacteria group	Firmicutes	1	49	5	4		1			3	4								41
1894	98.89	GCF_900188275.1	Dokdonia pacifica	FCB group	Bacteroidetes/Chlorobi group	4	49	5	1										49
1895	98.89	GCF_001449115.1	Terracidiphilus gabretensis	Acidobacteria	Acidobacteriia	2	49	8	1													49
1896	97.78	GCF_000600335.2	Rubellimicrobium mesophilum DSM 19309	Proteobacteria	Alphaproteobacteria	1	49	3	3			7			2		40
1897	98.89	GCF_000590475.1	Pseudomonas stutzeri	Proteobacteria	Gammaproteobacteria	2	49	14	1						49
1898	96.67	GCF_900106975.1	Pseudomonas kuykendallii	Proteobacteria	Gammaproteobacteria	1	49	1	1													49
1899	98.89	GCF_900110285.1	Paracoccus alcaliphilus	Proteobacteria	Alphaproteobacteria	3	49	16	6		22	2		2	16							4	3
1900	97.78	GCF_000157915.1	Bacteroides coprophilus DSM 18228 = JCM 13818	FCB group	Bacteroidetes/Chlorobi group	1	49	5	2			31													18
1901	97.78	GCF_000964365.1	Acidisphaera rubrifaciens HS-AP3	Proteobacteria	Alphaproteobacteria	1	49	10	1													49
1902	100	GCF_000154565.1	Anaerotruncus colihominis DSM 17241	Terrabacteria group	Firmicutes	1	49	26	5			21	21	1						1			5
1903	98.89	GCF_000253275.1	Flavobacterium branchiophilum FL-15	FCB group	Bacteroidetes/Chlorobi group	3	49	1	1															49
1904	97.78	GCF_900104655.1	Millionella massiliensis	FCB group	Bacteroidetes/Chlorobi group	1	49	1	1			49
1905	100	GCF_000510805.1	Ignatzschineria larvae DSM 13226	Proteobacteria	Gammaproteobacteria	1	49	9	3			30			18										1
1906	98.89	GCF_002211785.1	Francisella halioticida	Proteobacteria	Gammaproteobacteria	1	49	5	1										49
1907	97.78	GCF_002078015.1	Niastella populi	FCB group	Bacteroidetes/Chlorobi group	6	48	23	3									9		11		28
1908	98.89	GCF_000379805.1	Lewinella cohaerens DSM 23179	FCB group	Bacteroidetes/Chlorobi group	2	48	14	1										48
1909	100	GCF_001298265.1	Bosea vaviloviae	Proteobacteria	Alphaproteobacteria	2	48	9	4				2		1						44			1
1910	97.78	GCF_001449115.1	Terracidiphilus gabretensis	Acidobacteria	Acidobacteriia	2	48	12	2						1							47
1911	98.89	GCF_900105355.1	Pseudomonas anguilliseptica	Proteobacteria	Gammaproteobacteria	1	48	10	1						48
1912	100	GCF_000444995.1	Paracoccus aminophilus JCM 7686	Proteobacteria	Alphaproteobacteria	2	48	17	5		1			11	10			5				21
1913	98.89	GCF_000012845.1	Parabacteroides distasonis ATCC 8503	FCB group	Bacteroidetes/Chlorobi group	1	48	5	1			48
1914	100	GCF_001633165.1	Rhodovulum sulfidophilum DSM 1374	Proteobacteria	Alphaproteobacteria	1	48	9	4										1	3	39			5
1915	98.89	GCF_000022265.1	Geobacter daltonii FRC-32	Proteobacteria	delta/epsilon subdivisions	1	48	22	5	20								17		1		9			1
1916	98.89	GCF_001955715.1	Rhodoferax saidenbachensis	Proteobacteria	Betaproteobacteria	1	48	7	2											2			46
1917	97.78	GCF_000236705.1	Owenweeksia hongkongensis DSM 17368	FCB group	Bacteroidetes/Chlorobi group	1	48	9	2										47		1
1918	97.78	GCF_900128475.1	Mediterranea massiliensis	FCB group	Bacteroidetes/Chlorobi group	1	48	2	2			4													44
1919	97.78	GCF_000688515.1	Afifella pfennigii DSM 17143	Proteobacteria	Alphaproteobacteria	1	48	29	1												48
1920	98.89	GCF_000020685.1	Deinococcus deserti VCD115	Terrabacteria group	Deinococcus-Thermus	1	48	15	3						33							11	4
1921	98.89	GCF_900113875.1	Jannaschia pohangensis	Proteobacteria	Alphaproteobacteria	3	48	3	1												48
1922	100	GCF_000488255.1	Acinetobacter indicus CIP 110367	Proteobacteria	Gammaproteobacteria	1	48	4	2						6									42
1923	98.89	GCF_000023905.1	Leptotrichia buccalis C-1013-b	Fusobacteria	Fusobacteriia	3	48	12	3					42	4								2
1924	97.78	GCF_001189295.1	Chondromyces crocatus	Proteobacteria	delta/epsilon subdivisions	24	47	26	5					16				9			1	16	5
1925	97.78	GCF_900110245.1	Niastella yeongjuensis	FCB group	Bacteroidetes/Chlorobi group	2	47	11	3	15					7							25
1926	98.89	GCF_000832305.1	Cupriavidus basilensis	Proteobacteria	Betaproteobacteria	12	47	1	1	47
1927	97.78	GCF_001639105.2	Azospirillum humicireducens	Proteobacteria	Alphaproteobacteria	2	47	13	3					5	1							41
1928	98.89	GCF_002198715.1	Rhodomicrobium sp. R_RK_3	Proteobacteria	Alphaproteobacteria	1	47	20	2									36				11
1929	100	GCF_900100495.1	Pseudomonas benzenivorans	Proteobacteria	Gammaproteobacteria	2	47	1	1					47
1930	100	GCF_000309945.1	Oscillatoriales cyanobacterium JSC-12	Terrabacteria group	Cyanobacteria/Melainabacteria group	1	47	6	1														47
1931	98.89	GCF_001558695.1	Paramesorhizobium deserti	Proteobacteria	Alphaproteobacteria	1	47	27	2			2			45
1932	97.78	GCF_000714935.1	Tumebacillus flagellatus	Terrabacteria group	Firmicutes	1	47	4	1											47
1933	97.78	GCF_900148515.1	Algoriphagus zhangzhouensis	FCB group	Bacteroidetes/Chlorobi group	1	47	30	1												47
1934	98.89	GCF_900185885.1	Enterobacter kobei	Proteobacteria	Gammaproteobacteria	1	47	7	3					10	1								36
1935	97.78	GCF_000010305.1	Gemmatimonas aurantiaca T-27	FCB group	Gemmatimonadetes	1	47	27	8			18		7	5			2	1			9	3		2
1936	97.78	GCF_001941715.1	Rhodovulum sulfidophilum	Proteobacteria	Alphaproteobacteria	1	47	23	4									31		10		3			3
1937	98.9	GCF_001955715.1	Rhodoferax saidenbachensis	Proteobacteria	Betaproteobacteria	1	47	3	2															45	2
1938	98.89	GCF_001955715.1	Rhodoferax saidenbachensis	Proteobacteria	Betaproteobacteria	1	47	3	2						36										11
1939	100	GCF_001922575.1	Neptunomonas phycophila	Proteobacteria	Gammaproteobacteria	4	47	2	1						47
1940	97.78	GCF_001619955.1	Sphingomonas hankookensis	Proteobacteria	Alphaproteobacteria	1	47	12	3			29											7		11
1941	98.89	GCF_000012885.1	Pelobacter carbinolicus DSM 2380	Proteobacteria	delta/epsilon subdivisions	1	47	5	2	46															1
1942	97.78	GCF_002000365.1	Thioalkalivibrio denitrificans	Proteobacteria	Gammaproteobacteria	1	47	2	1												47
1943	97.78	GCF_000687875.1	Acidocella facilis ATCC 35904	Proteobacteria	Alphaproteobacteria	3	47	8	1													47
1944	98.89	GCF_900109785.1	Nitrosovibrio tenuis	Proteobacteria	Betaproteobacteria	1	47	7	3						1							42			4
1945	97.78	GCF_001517915.1	Oceanivirga salmonicida	Fusobacteria	Fusobacteriia	1	47	3	1						47
1946	97.78	GCF_001902575.1	Streptobacillus notomytis	Fusobacteria	Fusobacteriia	1	47	3	1						47
1947	97.78	GCF_000423665.1	Solirubrobacter soli DSM 22325	Terrabacteria group	Actinobacteria	1	46	22	6			2		5	1							17	20		1
1948	98.89	GCF_001921205.1	Actinophytocola xanthii	Terrabacteria group	Actinobacteria	3	46	14	2			1										45
1949	98.89	GCF_900129465.1	Chitinophaga niabensis	FCB group	Bacteroidetes/Chlorobi group	1	46	16	8	3		16			6			4	1			12	2		2
1950	98.89	GCF_001591385.1	Variovorax soli NBRC 106424	Proteobacteria	Betaproteobacteria	3	46	5	3					7	37							2
1951	97.78	GCF_001449115.1	Terracidiphilus gabretensis	Acidobacteria	Acidobacteriia	2	46	10	2						2							44
1952	98.89	GCF_000023025.1	Teredinibacter turnerae T7901	Proteobacteria	Gammaproteobacteria	3	46	5	1										46
1953	97.78	GCF_900130115.1	Nissabacter archeti	Proteobacteria	Gammaproteobacteria	3	46	6	3						1				40			5
1954	100	GCF_000515335.1	Cohnella panacarvi Gsoil 349	Terrabacteria group	Firmicutes	1	46	17	7			15		4	5		9	2				10	1
1955	98.89	GCF_900185885.1	Enterobacter kobei	Proteobacteria	Gammaproteobacteria	1	46	9	5	15		23			1							1	6
1956	98.89	GCF_000022265.1	Geobacter daltonii FRC-32	Proteobacteria	delta/epsilon subdivisions	1	46	13	3									22				23			1
1957	100	GCF_002197665.1	Sphingomonas mucosissima	Proteobacteria	Alphaproteobacteria	2	46	6	2						32				14
1958		GCF_000755225.1	Halapricum salinum	Euryarchaeota	Stenosarchaea group	1	46	2	1							46
1959	98.89	GCF_900115905.1	Pseudomonas formosensis	Proteobacteria	Gammaproteobacteria	2	46	5	3	36					7								3
1960	98.89	GCF_000687875.1	Acidocella facilis ATCC 35904	Proteobacteria	Alphaproteobacteria	3	46	10	1													46
1961	97.78	GCF_000601485.1	Chondromyces apiculatus DSM 436	Proteobacteria	delta/epsilon subdivisions	35	45	34	3									11				33	1
1962	97.75	GCF_000317105.1	Oscillatoria acuminata PCC 6304	Terrabacteria group	Cyanobacteria/Melainabacteria group	1	45	17	3						18			14				13
1963	98.89	GCF_900115225.1	Cohaesibacter marisflavi	Proteobacteria	Alphaproteobacteria	1	45	2	2												41					4
1964	97.78	GCF_000416985.1	Sphingobacterium paucimobilis HER1398	FCB group	Bacteroidetes/Chlorobi group	1	45	20	1													45
1965	97.78	GCF_000284255.1	Rubrivivax gelatinosus IL144	Proteobacteria	Betaproteobacteria	3	45	9	4						1		4						26		14
1966	97.78	GCF_000010305.1	Gemmatimonas aurantiaca T-27	FCB group	Gemmatimonadetes	1	45	26	5					1	7			21				5	11
1967	98.89	GCF_000968195.1	Xenorhabdus doucetiae	Proteobacteria	Gammaproteobacteria	10	45	1	1			45
1968	98.89	GCF_000400735.1	Acinetobacter tandoii DSM 14970 = CIP 107469	Proteobacteria	Gammaproteobacteria	1	45	1	1																45
1969	98.89	GCF_900104115.1	Clostridium gasigenes	Terrabacteria group	Firmicutes	1	45	12	4											11	2	31			1
1970	97.78	GCF_900115705.1	Frateuria terrea	Proteobacteria	Gammaproteobacteria	1	45	21	1													45
1971		GCF_900096955.1	Acinetobacter boissieri	Proteobacteria	Gammaproteobacteria	1	45	1	1						45
1972	98.89	GCF_000423665.1	Solirubrobacter soli DSM 22325	Terrabacteria group	Actinobacteria	1	44	11	1						44
1973	97.78	GCF_002078015.1	Niastella populi	FCB group	Bacteroidetes/Chlorobi group	6	44	8	4						16			1		5					22
1974	98.89	GCF_000970465.2	Devosia insulae DS-56	Proteobacteria	Alphaproteobacteria	1	44	22	3										3			2			39
1975	97.78	GCF_900109375.1	Aquimarina amphilecti	FCB group	Bacteroidetes/Chlorobi group	3	44	3	2				13						31
1976	98.89	GCF_001046855.1	Tetrasphaera japonica T1-X7	Terrabacteria group	Actinobacteria	1	44	4	2						43										1
1977	98.89	GCF_000953735.1	Moritella viscosa	Proteobacteria	Gammaproteobacteria	3	44	9	2										39					5
1978	98.89	GCF_900107585.1	Rubrimonas cliftonensis	Proteobacteria	Alphaproteobacteria	2	44	10	2						3				41
1979	98.89	GCF_002115725.1	Marivita cryptomonadis	Proteobacteria	Alphaproteobacteria	1	44	1	1	44
1980	100	GCF_000195635.1	Bacteroides fluxus YIT 12057	FCB group	Bacteroidetes/Chlorobi group	2	44	6	3			41		1			2
1981	98.89	GCF_000967305.2	Alcaligenes faecalis	Proteobacteria	Betaproteobacteria	1	44	16	3			8		9	27
1982	97.78	GCF_002080435.1	Sphingobium herbicidovorans	Proteobacteria	Alphaproteobacteria	1	44	1	1															44
1983	97.78	GCF_001468005.1	Legionella steelei	Proteobacteria	Gammaproteobacteria	1	44	16	3														6	2	36
1984	98.89	GCF_900115045.1	Izhakiella capsodis	Proteobacteria	Gammaproteobacteria	3	44	7	4	3	3	6													32
1985	97.78	GCF_000601485.1	Chondromyces apiculatus DSM 436	Proteobacteria	delta/epsilon subdivisions	35	43	21	3											4	38				1
1986	97.78	GCF_000379645.1	Actinoplanes globisporus DSM 43857	Terrabacteria group	Actinobacteria	1	43	21	8		20	2		1				11	1			4	3		1
1987	100	GCF_900188005.1	Actinoplanes regularis	Terrabacteria group	Actinobacteria	2	43	21	4						1			22				16	4
1988	97.78	GCF_000423665.1	Solirubrobacter soli DSM 22325	Terrabacteria group	Actinobacteria	1	43	9	4						16						2	24		1
1989	100	GCF_900167135.1	Chitinophaga eiseniae	FCB group	Bacteroidetes/Chlorobi group	5	43	13	5			1			1			9				30	2
1990	97.78	GCF_900167975.1	Ohtaekwangia koreensis	FCB group	Bacteroidetes/Chlorobi group	1	43	12	5					1	30		1					2	9
1991	98.89	GCF_001311845.1	Desulfosarcina cetonica JCM 12296	Proteobacteria	delta/epsilon subdivisions	3	43	2	2												36			7
1992	98.89	GCF_001639105.2	Azospirillum humicireducens	Proteobacteria	Alphaproteobacteria	2	43	6	4			2										2	2		37
1993	100	GCF_900155965.1	Mucilaginibacter lappiensis	FCB group	Bacteroidetes/Chlorobi group	3	43	20	3													38	1		4
1994	97.78	GCF_900104205.1	Belnapia rosea	Proteobacteria	Alphaproteobacteria	1	43	4	3		1				40								2
1995	97.78	GCF_900111145.1	Fabibacter pacificus	FCB group	Bacteroidetes/Chlorobi group	1	43	20	3											1			2		40
1996	100	GCF_900156835.1	Paracoccus saliphilus	Proteobacteria	Alphaproteobacteria	4	43	7	3					8	27							8
1997	100	GCF_000013765.1	Shewanella denitrificans OS217	Proteobacteria	Gammaproteobacteria	1	43	2	2						3						40
1998	98.89	GCF_001969365.1	Tateyamaria omphalii	Proteobacteria	Alphaproteobacteria	2	43	17	2												39			4
1999	97.78	GCF_000621145.1	Desulfobulbus elongatus DSM 2908	Proteobacteria	delta/epsilon subdivisions	3	43	5	3												33	8			2
[truncated: 3,126 more rows]
